# Supplementary material for: Host adaptation and genome evolution of the broad host range fungal rust pathogen, Austropuccinia psidii
Source: G3 (Bethesda). 2025 Oct 28;16(1):jkaf255. doi: 10.1093/g3journal/jkaf255 (PMC12774611; doi:10.1093/g3journal/jkaf255)
Supplement: jkaf255_Supplementary_Data [file jkaf255_supplementary_data.zip › Supplemental_Table_1_G3-2025-406293.csv]

Run	Biosample	spots	bases	spots_with_mates	avgLength	size_MB	Experiment	LibraryName	Description	LibraryStrategy	LibrarySelection	LibraryLayout	Platform	Model	SRAStudy	BioProject	ScientificName	SampleName
SRR33721268	SAMN26267418	52076078	15622823400	52076078	300	4912	SRX28945604	A1-1-LFF9540_L1	Rep 1 of ungerminate urediniospores of Austropuccinia psidii	RNA-Seq	PCR	PAIRED	ILLUMINA	Illumina NovaSeq 6000	SRP362276	PRJNA810573	Austropuccinia psidii	APSI-Au-3
SRR33721267	SAMN26267418	59832376	17949712800	59832376	300	5442	SRX28945605	A1-2-LFF9541_L1	Rep 2 of ungerminate urediniospores of Austropuccinia psidii	RNA-Seq	PCR	PAIRED	ILLUMINA	Illumina NovaSeq 6000	SRP362276	PRJNA810573	Austropuccinia psidii	APSI-Au-3
SRR33721256	SAMN26267418	53099851	15929955300	53099851	300	4905	SRX28945616	A1-3-LFF9542_L1	Rep 3 of ungerminate urediniospores of Austropuccinia psidii	RNA-Seq	PCR	PAIRED	ILLUMINA	Illumina NovaSeq 6000	SRP362276	PRJNA810573	Austropuccinia psidii	APSI-Au-3
SRR33721248	SAMN50837687	52542372	15762711600	52542372	300	4779	SRX28945624	LS1-1-LFF9530_L1	Rep 1 of infected L. scoparium at 3dpi	RNA-Seq	PCR	PAIRED	ILLUMINA	Illumina NovaSeq 6000	SRP362276	PRJNA810573	Austropuccinia psidii	APSI-Au-3
SRR33721247	SAMN50837688	46362581	13908774300	46362581	300	4256	SRX28945625	LS19-2-LFD13156_L1	Rep 1 of infected L. scoparium at 6dpi	RNA-Seq	PCR	PAIRED	ILLUMINA	Illumina NovaSeq 6000	SRP362276	PRJNA810573	Austropuccinia psidii	APSI-Au-3
SRR33721246	SAMN50837689	42941562	12882468600	42941562	300	3926	SRX28945626	LS19-3-LFD13157_L1	Rep 1 of infected L. scoparium at 9dpi	RNA-Seq	PCR	PAIRED	ILLUMINA	Illumina NovaSeq 6000	SRP362276	PRJNA810573	Austropuccinia psidii	APSI-Au-3
SRR33721244	SAMN50837690	48420463	14526138900	48420463	300	4502	SRX28945628	LS21-1-LFD13158_L1	Rep 2 of infected L. scoparium at 3dpi	RNA-Seq	PCR	PAIRED	ILLUMINA	Illumina NovaSeq 6000	SRP362276	PRJNA810573	Austropuccinia psidii	APSI-Au-3
SRR33721243	SAMN50837691	41714454	12514336200	41714454	300	3839	SRX28945629	LS21-2-LFD13159_L1	Rep 2 of infected L. scoparium at 6dpi	RNA-Seq	PCR	PAIRED	ILLUMINA	Illumina NovaSeq 6000	SRP362276	PRJNA810573	Austropuccinia psidii	APSI-Au-3
SRR33721242	SAMN50837692	47684576	14305372800	47684576	300	4267	SRX28945630	LS21-3-LFD13160_L1	Rep 2 of infected L. scoparium at 9dpi	RNA-Seq	PCR	PAIRED	ILLUMINA	Illumina NovaSeq 6000	SRP362276	PRJNA810573	Austropuccinia psidii	APSI-Au-3
SRR33721241	SAMN50837693	40022704	12006811200	40022704	300	3689	SRX28945631	LS23-1-LFD13161_L1	Rep 3 of infected L. scoparium at 3dpi	RNA-Seq	PCR	PAIRED	ILLUMINA	Illumina NovaSeq 6000	SRP362276	PRJNA810573	Austropuccinia psidii	APSI-Au-3
SRR33721240	SAMN50837694	45560955	13668286500	45560955	300	4100	SRX28945632	LS23-2-LFD13162_L1	Rep 3 of infected L. scoparium at 6dpi	RNA-Seq	PCR	PAIRED	ILLUMINA	Illumina NovaSeq 6000	SRP362276	PRJNA810573	Austropuccinia psidii	APSI-Au-3
SRR33721239	SAMN50837695	41671515	12501454500	41671515	300	3821	SRX28945633	LS23-3-LFD13163_L1	Rep 3 of infected L. scoparium at 9dpi	RNA-Seq	PCR	PAIRED	ILLUMINA	Illumina NovaSeq 6000	SRP362276	PRJNA810573	Austropuccinia psidii	APSI-Au-3
SRR33721238	SAMN50837696	46831503	14049450900	46831503	300	4371	SRX28945634	MA1-1-LFD13146-RL1_L1	Rep 1 of infected M. alternifolia at 3dpi	RNA-Seq	PCR	PAIRED	ILLUMINA	Illumina NovaSeq 6000	SRP362276	PRJNA810573	Austropuccinia psidii	APSI-Au-3
SRR33721237	SAMN50837697	47374518	14212355400	47374518	300	4292	SRX28945635	MA1-2-LFD13147-RL1_L1	Rep 1 of infected M. alternifolia at 6dpi	RNA-Seq	PCR	PAIRED	ILLUMINA	Illumina NovaSeq 6000	SRP362276	PRJNA810573	Austropuccinia psidii	APSI-Au-3
SRR33721236	SAMN50837698	44350402	13305120600	44350402	300	4076	SRX28945636	MA1-3-LFD13148-RL1_L1	Rep 1 of infected M. alternifolia at 9dpi	RNA-Seq	PCR	PAIRED	ILLUMINA	Illumina NovaSeq 6000	SRP362276	PRJNA810573	Austropuccinia psidii	APSI-Au-3
SRR33721235	SAMN50837699	40807149	12242144700	40807149	300	3656	SRX28945637	MA31-1-LFD13152_L1	Rep 2 of infected M. alternifolia at 3dpi	RNA-Seq	PCR	PAIRED	ILLUMINA	Illumina NovaSeq 6000	SRP362276	PRJNA810573	Austropuccinia psidii	APSI-Au-3
SRR33721233	SAMN50837700	41310087	12393026100	41310087	300	3819	SRX28945639	MA31-2-LFD13153_L1	Rep 2 of infected M. alternifolia at 6dpi	RNA-Seq	PCR	PAIRED	ILLUMINA	Illumina NovaSeq 6000	SRP362276	PRJNA810573	Austropuccinia psidii	APSI-Au-3
SRR33721232	SAMN50837701	43678942	13103682600	43678942	300	3933	SRX28945640	MA31-3-LFD13154_L1	Rep 2 of infected M. alternifolia at 9dpi	RNA-Seq	PCR	PAIRED	ILLUMINA	Illumina NovaSeq 6000	SRP362276	PRJNA810573	Austropuccinia psidii	APSI-Au-3
SRR33721231	SAMN50837702	44173416	13252024800	44173416	300	4049	SRX28945641	MA8-1-LFD13149-RL1_L1	Rep 3 of infected M. alternifolia at 3dpi	RNA-Seq	PCR	PAIRED	ILLUMINA	Illumina NovaSeq 6000	SRP362276	PRJNA810573	Austropuccinia psidii	APSI-Au-3
SRR33721230	SAMN50837703	45451517	13635455100	45451517	300	4244	SRX28945642	MA8-2-LFD13150_L1	Rep 3 of infected M. alternifolia at 6dpi	RNA-Seq	PCR	PAIRED	ILLUMINA	Illumina NovaSeq 6000	SRP362276	PRJNA810573	Austropuccinia psidii	APSI-Au-3
SRR33721229	SAMN50837704	44789685	13436905500	44789685	300	4121	SRX28945643	MA8-3-LFD13151_L1	Rep 3 of infected M. alternifolia at 9dpi	RNA-Seq	PCR	PAIRED	ILLUMINA	Illumina NovaSeq 6000	SRP362276	PRJNA810573	Austropuccinia psidii	APSI-Au-3
SRR33721245	SAMN50837705	60657159	18197147700	60657159	300	5695	SRX28945627	Mq119-1-LFF9531_L1	Rep 1 of infected M. quinquenervia at 3dpi	RNA-Seq	PCR	PAIRED	ILLUMINA	Illumina NovaSeq 6000	SRP362276	PRJNA810573	Austropuccinia psidii	APSI-Au-3
SRR33721234	SAMN50837706	52802301	15840690300	52802301	300	4949	SRX28945638	Mq119-2-LFF9532_L1	Rep 1 of infected M. quinquenervia at 6dpi	RNA-Seq	PCR	PAIRED	ILLUMINA	Illumina NovaSeq 6000	SRP362276	PRJNA810573	Austropuccinia psidii	APSI-Au-3
SRR33721223	SAMN50837707	57312818	17193845400	57312818	300	5166	SRX28945649	Mq119-3-LFF9533_L1	Rep 1 of infected M. quinquenervia at 9dpi	RNA-Seq	PCR	PAIRED	ILLUMINA	Illumina NovaSeq 6000	SRP362276	PRJNA810573	Austropuccinia psidii	APSI-Au-3
SRR33721218	SAMN50837708	56030487	16809146100	56030487	300	5131	SRX28945654	Mq152-1-LFF9534_L1	Rep 2 of infected M. quinquenervia at 3dpi	RNA-Seq	PCR	PAIRED	ILLUMINA	Illumina NovaSeq 6000	SRP362276	PRJNA810573	Austropuccinia psidii	APSI-Au-3
SRR33721217	SAMN50837709	57412607	17223782100	57412607	300	5294	SRX28945655	Mq152-2-LFF9535_L1	Rep 2 of infected M. quinquenervia at 6dpi	RNA-Seq	PCR	PAIRED	ILLUMINA	Illumina NovaSeq 6000	SRP362276	PRJNA810573	Austropuccinia psidii	APSI-Au-3
SRR33721216	SAMN50837710	61108819	18332645700	61108819	300	5597	SRX28945656	Mq152-3-LFF9536_L1	Rep 2 of infected M. quinquenervia at 9dpi	RNA-Seq	PCR	PAIRED	ILLUMINA	Illumina NovaSeq 6000	SRP362276	PRJNA810573	Austropuccinia psidii	APSI-Au-3
SRR33721215	SAMN50837711	58240343	17472102900	58240343	300	5355	SRX28945657	Mq165-1-LFF9537_L1	Rep 3 of infected M. quinquenervia at 3dpi	RNA-Seq	PCR	PAIRED	ILLUMINA	Illumina NovaSeq 6000	SRP362276	PRJNA810573	Austropuccinia psidii	APSI-Au-3
SRR33721266	SAMN50837712	53642974	16092892200	53642974	300	4836	SRX28945606	Mq165-2-LFF9538_L1	Rep 3 of infected M. quinquenervia at 6dpi	RNA-Seq	PCR	PAIRED	ILLUMINA	Illumina NovaSeq 6000	SRP362276	PRJNA810573	Austropuccinia psidii	APSI-Au-3
SRR33721265	SAMN50837713	59824497	17947349100	59824497	300	5594	SRX28945607	Mq165-3-LFF9539_L1	Rep 3 of infected M. quinquenervia at 9dpi	RNA-Seq	PCR	PAIRED	ILLUMINA	Illumina NovaSeq 6000	SRP362276	PRJNA810573	Austropuccinia psidii	APSI-Au-3
SRR33721264	SAMN26267418	56997101	17099130300	56997101	300	5292	SRX28945608	SJ2-1-LFF9543_L1	Rep 1 of infected S. jambos at 2dpi	RNA-Seq	PCR	PAIRED	ILLUMINA	Illumina NovaSeq 6000	SRP362276	PRJNA810573	Austropuccinia psidii	APSI-Au-3
SRR33721263	SAMN26267418	59380732	17814219600	59380732	300	5450	SRX28945609	SJ2-2-LFF9544_L1	Rep 2 of infected S. jambos at 2dpi	RNA-Seq	PCR	PAIRED	ILLUMINA	Illumina NovaSeq 6000	SRP362276	PRJNA810573	Austropuccinia psidii	APSI-Au-3
SRR33721262	SAMN26267418	62077252	18623175600	62077252	300	5779	SRX28945610	SJ2-3-LFF9545_L1	Rep 3 of infected S. jambos at 2dpi	RNA-Seq	PCR	PAIRED	ILLUMINA	Illumina NovaSeq 6000	SRP362276	PRJNA810573	Austropuccinia psidii	APSI-Au-3
SRR33721261	SAMN26267418	59284475	17785342500	59284475	300	5414	SRX28945611	SJ3-1-LFF9546_L1	Rep 1 of infected S. jambos at 3dpi	RNA-Seq	PCR	PAIRED	ILLUMINA	Illumina NovaSeq 6000	SRP362276	PRJNA810573	Austropuccinia psidii	APSI-Au-3
SRR33721260	SAMN26267418	62033689	18610106700	62033689	300	5843	SRX28945612	SJ3-2-LFF9547_L1	Rep 2 of infected S. jambos at 3dpi	RNA-Seq	PCR	PAIRED	ILLUMINA	Illumina NovaSeq 6000	SRP362276	PRJNA810573	Austropuccinia psidii	APSI-Au-3
SRR33721259	SAMN26267418	56345030	16903509000	56345030	300	5328	SRX28945613	SJ3-3-LFF9548_L1	Rep 3 of infected S. jambos at 3dpi	RNA-Seq	PCR	PAIRED	ILLUMINA	Illumina NovaSeq 6000	SRP362276	PRJNA810573	Austropuccinia psidii	APSI-Au-3
SRR33721258	SAMN26267418	60637802	18191340600	60637802	300	5491	SRX28945614	SJ4-1-LFF9549_L1	Rep 1 of infected S. jambos at 4dpi	RNA-Seq	PCR	PAIRED	ILLUMINA	Illumina NovaSeq 6000	SRP362276	PRJNA810573	Austropuccinia psidii	APSI-Au-3
SRR33721257	SAMN26267418	60164945	18049483500	60164945	300	5554	SRX28945615	SJ4-2-LFF9550_L1	Rep 2 of infected S. jambos at 4dpi	RNA-Seq	PCR	PAIRED	ILLUMINA	Illumina NovaSeq 6000	SRP362276	PRJNA810573	Austropuccinia psidii	APSI-Au-3
SRR33721255	SAMN26267418	61673817	18502145100	61673817	300	5741	SRX28945617	SJ4-3-LFF9551_L1	Rep 3 of infected S. jambos at 4dpi	RNA-Seq	PCR	PAIRED	ILLUMINA	Illumina NovaSeq 6000	SRP362276	PRJNA810573	Austropuccinia psidii	APSI-Au-3
SRR33721254	SAMN26267418	62916624	18874987200	62916624	300	5846	SRX28945618	SJ5-1-LFF9552_L1	Rep 1 of infected S. jambos at 5dpi	RNA-Seq	PCR	PAIRED	ILLUMINA	Illumina NovaSeq 6000	SRP362276	PRJNA810573	Austropuccinia psidii	APSI-Au-3
SRR33721253	SAMN26267418	61362274	18408682200	61362274	300	5724	SRX28945619	SJ5-2-LFF9553_L1	Rep 2 of infected S. jambos at 5dpi	RNA-Seq	PCR	PAIRED	ILLUMINA	Illumina NovaSeq 6000	SRP362276	PRJNA810573	Austropuccinia psidii	APSI-Au-3
SRR33721252	SAMN26267418	57773492	17332047600	57773492	300	5248	SRX28945620	SJ5-3-LFF9554_L1	Rep 3 of infected S. jambos at 5dpi	RNA-Seq	PCR	PAIRED	ILLUMINA	Illumina NovaSeq 6000	SRP362276	PRJNA810573	Austropuccinia psidii	APSI-Au-3
SRR33721251	SAMN26267418	57706313	17311893900	57706313	300	5420	SRX28945621	SJ6-1-LFF9555_L1	Rep 1 of infected S. jambos at 6dpi	RNA-Seq	PCR	PAIRED	ILLUMINA	Illumina NovaSeq 6000	SRP362276	PRJNA810573	Austropuccinia psidii	APSI-Au-3
SRR33721250	SAMN26267418	50740761	15222228300	50740761	300	4767	SRX28945622	SJ6-2-LFF9556_L1	Rep 2 of infected S. jambos at 6dpi	RNA-Seq	PCR	PAIRED	ILLUMINA	Illumina NovaSeq 6000	SRP362276	PRJNA810573	Austropuccinia psidii	APSI-Au-3
SRR33721249	SAMN26267418	57958658	17387597400	57958658	300	5257	SRX28945623	SJ6-3-LFF9557_L1	Rep 3 of infected S. jambos at 6dpi	RNA-Seq	PCR	PAIRED	ILLUMINA	Illumina NovaSeq 6000	SRP362276	PRJNA810573	Austropuccinia psidii	APSI-Au-3
SRR33721228	SAMN50837714	44056937	13217081100	44056937	300	4072	SRX28945644	SL37-1-LFD13167_L1	Rep 1 of infected S. luehmannii at 3dpi	RNA-Seq	PCR	PAIRED	ILLUMINA	Illumina NovaSeq 6000	SRP362276	PRJNA810573	Austropuccinia psidii	APSI-Au-3
SRR33721227	SAMN50837715	42774966	12832489800	42774966	300	3858	SRX28945645	SL37-2-LFD13168_L1	Rep 1 of infected S. luehmannii at 6dpi	RNA-Seq	PCR	PAIRED	ILLUMINA	Illumina NovaSeq 6000	SRP362276	PRJNA810573	Austropuccinia psidii	APSI-Au-3
SRR33721226	SAMN50837716	46942640	14082792000	46942640	300	4332	SRX28945646	SL37-3-LFD13169_L1	Rep 1 of infected S. luehmannii at 9dpi	RNA-Seq	PCR	PAIRED	ILLUMINA	Illumina NovaSeq 6000	SRP362276	PRJNA810573	Austropuccinia psidii	APSI-Au-3
SRR33721225	SAMN50837717	41848189	12554456700	41848189	300	3794	SRX28945647	SL50-1-LFD13170_L1	Rep 2 of infected S. luehmannii at 3dpi	RNA-Seq	PCR	PAIRED	ILLUMINA	Illumina NovaSeq 6000	SRP362276	PRJNA810573	Austropuccinia psidii	APSI-Au-3
SRR33721224	SAMN50837718	41880106	12564031800	41880106	300	3857	SRX28945648	SL50-2-LFD13171_L1	Rep 2 of infected S. luehmannii at 6dpi	RNA-Seq	PCR	PAIRED	ILLUMINA	Illumina NovaSeq 6000	SRP362276	PRJNA810573	Austropuccinia psidii	APSI-Au-3
SRR33721222	SAMN50837719	45446751	13634025300	45446751	300	4124	SRX28945650	SL50-3-LFD13172_L1	Rep 2 of infected S. luehmannii at 9dpi	RNA-Seq	PCR	PAIRED	ILLUMINA	Illumina NovaSeq 6000	SRP362276	PRJNA810573	Austropuccinia psidii	APSI-Au-3
SRR33721221	SAMN50837720	48744067	14623220100	48744067	300	4502	SRX28945651	SL6-1-LFD13164_L1	Rep 3 of infected S. luehmannii at 3dpi	RNA-Seq	PCR	PAIRED	ILLUMINA	Illumina NovaSeq 6000	SRP362276	PRJNA810573	Austropuccinia psidii	APSI-Au-3
SRR33721220	SAMN50837721	42965623	12889686900	42965623	300	3949	SRX28945652	SL6-2-LFD13165_L1	Rep 3 of infected S. luehmannii at 6dpi	RNA-Seq	PCR	PAIRED	ILLUMINA	Illumina NovaSeq 6000	SRP362276	PRJNA810573	Austropuccinia psidii	APSI-Au-3
SRR33721219	SAMN50837722	48090881	14427264300	48090881	300	4497	SRX28945653	SL6-3-LFD13166_L1	Rep 3 of infected S. luehmannii at 9dpi	RNA-Seq	PCR	PAIRED	ILLUMINA	Illumina NovaSeq 6000	SRP362276	PRJNA810573	Austropuccinia psidii	APSI-Au-3
