# Supplementary material for: Host adaptation and genome evolution of the broad host range fungal rust pathogen, Austropuccinia psidii
Source: G3 (Bethesda). 2025 Oct 28;16(1):jkaf255. doi: 10.1093/g3journal/jkaf255 (PMC12774611; doi:10.1093/g3journal/jkaf255)
Supplement: jkaf255_Supplementary_Data [file jkaf255_supplementary_data.zip › Supplemental_Table_2_G3-2025-406293.xlsx]

## Sheet: Sheet1
Table S1. Description of input data for genome assembly
Sequencing technology	# reads	Average Read length	N50	Average Q score	Total data (Gb)
Oxford Nanopore	2,382,460	14,982.2	47.393	14.9	80.98
PacBio HiFi	2,566,714	33,990.3	15.185	29	38.45
Illumina Hi-C R1	481204544	125	-	-	60.1
Illumina Hi-C R2	481204544	125	-	-	60.1
