# Supplementary material for: Host adaptation and genome evolution of the broad host range fungal rust pathogen, Austropuccinia psidii
Source: G3 (Bethesda). 2025 Oct 28;16(1):jkaf255. doi: 10.1093/g3journal/jkaf255 (PMC12774611; doi:10.1093/g3journal/jkaf255)
Supplement: jkaf255_Supplementary_Data [file jkaf255_supplementary_data.zip › Supplemental_Table_3_G3-2025-406293.xlsx]

## Sheet: Sheet1
Table S2: Position and size of Austropuccinia psidii v3 telomeres.
Chr_ID	Chr size (bp)	Position				Length (bp)		Length (kb)		Observation
		5' start	5' end	3' start	3' end	5'	3'	5'	3'
AU3_HapA_CHR01	85591751	50	10000	85582450	85591700	9950	9250	9.95	9.25
AU3_HapA_CHR02	84617575	50	10000	84606600	84617550	9950	10950	9.95	10.95
AU3_HapA_CHR03	76987749	100	10000	0	0	9900	0	9.9	0	missing
AU3_HapA_CHR04	70778902	50	5000	70769100	70778900	4950	9800	4.95	9.8
AU3_HapA_CHR05	69948377	50	10000	0	0	9950	0	9.95	0	missing
AU3_HapA_CHR06	65770632	50	7400	65759850	65770632	7350	10782	7.35	10.782
AU3_HapA_CHR07	61052114	50	10000	0	0	9950	0	9.95	0	missing
AU3_HapA_CHR08	60211033	50	10000	60202000	60211033	9950	9033	9.95	9.033
AU3_HapA_CHR09	57827416	4350	10000	57826000	57827400	5650	1400	5.65	1.4	wrong position
AU3_HapA_CHR10	57602587	50	10000	57591000	57602587	9950	11587	9.95	11.587
AU3_HapA_CHR11	56546150	50	10000	56534050	56545500	9950	11450	9.95	11.45
AU3_HapA_CHR12	54851119	50	9850	54838250	54851100	9800	12850	9.8	12.85
AU3_HapA_CHR13	46523952	50	8600	46513350	46523950	8550	10600	8.55	10.6
AU3_HapA_CHR14	45634404	50	8550	45625050	45634400	8500	9350	8.5	9.35
AU3_HapA_CHR14ab	42906447	0	0	42949950	42960447	0	10497	0	10.497	missing
AU3_HapA_CHR15	43942271	50	9400	0	0	9350	0	9.35	0	missing
AU3_HapA_CHR16	37086052	50	10000	37077100	37086050	9950	8950	9.95	8.95
AU3_HapA_CHR17	28021773	50	10000	28006650	28021750	9950	15100	9.95	15.1
AU3_HapA_CHR18	27535891	50	10000	27525300	27535891	9950	10591	9.95	10.591
AU3_HapB_CHR01	81879591	50	10000	81869600	81879591	9950	9991	9.95	9.991
AU3_HapB_CHR02	83031777	0	0	83022600	83031777	0	9177	0	9.177	missing
AU3_HapB_CHR03	84687478	150	10000	84675200	84687450	9850	12250	9.85	12.25
AU3_HapB_CHR04	71071614	50	10000	71061250	71071600	9950	10350	9.95	10.35
AU3_HapB_CHR05	70329414	50	8950	70230500	70238800	8900	8300	8.9	8.3
AU3_HapB_CHR06	63517070	100	10000	63509650	63517050	9900	7400	9.9	7.4
AU3_HapB_CHR07	58501933	50	9400	58496050	58501933	9350	5883	9.35	5.883
AU3_HapB_CHR08	59431777	50	10000	59421600	59431750	9950	10150	9.95	10.15
AU3_HapB_CHR09	59097721	2100	7950	59088800	59096850	5850	8050	5.85	8.05	wrong position
AU3_HapB_CHR10	55509584	0	0	55499300	55509584	0	10284	0	10.284	missing
AU3_HapB_CHR11	51355936	0	0	169950	178400	0	8450	0	8.45	wrong position
AU3_HapB_CHR12	60506416	50	10000	60494700	60506400	9950	11700	9.95	11.7
AU3_HapB_CHR13	44901655	50	10000	44896100	44901650	9950	5550	9.95	5.55
AU3_HapB_CHR15	46997453	50	9600	46985500	46997450	9550	11950	9.55	11.95
AU3_HapB_CHR16	35082462	150	10000	35073300	35081300	9850	8000	9.85	8
AU3_HapB_CHR17	30262541	50	9750	30252900	30262541	9700	9641	9.7	9.641
AU3_HapB_CHR18	26484131	50	10000	26472500	26484100	9950	11600	9.95	11.6
* Chr. in bold have telomeres predicted but not at the 5'/ 3' regions.
