# Supplementary material for: Host adaptation and genome evolution of the broad host range fungal rust pathogen, Austropuccinia psidii
Source: G3 (Bethesda). 2025 Oct 28;16(1):jkaf255. doi: 10.1093/g3journal/jkaf255 (PMC12774611; doi:10.1093/g3journal/jkaf255)
Supplement: jkaf255_Supplementary_Data [file jkaf255_supplementary_data.zip › Supplemental_Table_4_G3-2025-406293.xlsx]

## Sheet: Dnadiff result
Chromosome	AvergeIdentity (%)	Average Base identity (Identitcal base/Identity)
		Hap A	Hap B
CHR01	95.4542	81237079(94.9123%)	79598090(97.2136%)
CHR02	95.2161	80131612(94.6985%)	79376954(95.5983%)
CHR03	95.1536	72447790(94.1030%)	81169111(95.8455%)
CHR04	95.2756	67636802(95.5607%)	68529120(96.4226%)
CHR05	94.9229	61778740(88.3205%)	64712351(92.1311%)
CHR06	95.3643	62508451(95.0401%)	61372130(96.6230%)
CHR07	95.3144	58048684(95.0805%)	56715852(96.9470%)
CHR08	95.2685	56831644(94.3874%)	57164604(96.1853%)
CHR09	94.9919	55126109(95.3287%)	56704986(95.9512%)
CHR10	95.0798	54049209(93.8312%)	53227647(95.8891%)
CHR11	94.5413	51759986(91.5358%)	49453211(96.2950%)
CHR12	94.9544	51613819(94.0980%)	57634840(95.2541%)
CHR13	95.3313	44026154(94.6312%)	43357083(96.5601%)
CHR14	94.8506	42903759(94.0163%)	41248461(96.0150%)
CHR15	94.6611	41065991(93.4544%)	44713029(95.1393%)
CHR16	94.7024	34529181(93.1056%)	33352626(95.0692%)
CHR17	94.733	26225024(93.5880%)	28811347(95.2047%)
CHR18	94.5846	25291116(91.8478%)	25231915(95.2718%)
Note: CHR14AB was placed in HapB for pairwise comparison
