# Supplementary material for: Host adaptation and genome evolution of the broad host range fungal rust pathogen, Austropuccinia psidii
Source: G3 (Bethesda). 2025 Oct 28;16(1):jkaf255. doi: 10.1093/g3journal/jkaf255 (PMC12774611; doi:10.1093/g3journal/jkaf255)
Supplement: jkaf255_Supplementary_Data [file jkaf255_supplementary_data.zip › Supplemental_Table_5_G3-2025-406293.xlsx]

## Sheet: Sheet1
Table S5: Percentage of reads mapped to the Austropuccinia psidii Au3 transcriptome
Library	Treatment	% Mapped reads	% Average
A1-1	Ungerminated urediniospores	82,74	71,43
A1-2	Ungerminated urediniospores	64,65
A1-3	Ungerminated urediniospores	66,93
SJ2-1	2 dpi	0,09	0,07
SJ2-2	2 dpi	0,06
SJ2-3	2 dpi	0,08
SJ3-1	3 dpi	0,10	0,06
SJ3-2	3 dpi	0,04
SJ3-3	3 dpi	0,05
SJ4-1	4 dpi	0,06	0,05
SJ4-2	4 dpi	0,07
SJ4-3	4 dpi	0,05
SJ5-1	5 dpi	0,44	1,59
SJ5-2	5 dpi	0,79
SJ5-3	5 dpi	3,55
SJ6-1	6 dpi	0,87	2,14
SJ6-2	6 dpi	3,34
SJ6-3	6 dpi	2,23
*dpi: days post-inoculation
