# Supplementary material for: Host adaptation and genome evolution of the broad host range fungal rust pathogen, Austropuccinia psidii
Source: G3 (Bethesda). 2025 Oct 28;16(1):jkaf255. doi: 10.1093/g3journal/jkaf255 (PMC12774611; doi:10.1093/g3journal/jkaf255)
Supplement: jkaf255_Supplementary_Data [file jkaf255_supplementary_data.zip › Supplemental_Table_6_G3-2025-406293.xlsx]

## Sheet: Sheet3
Table S6: Annotation of differentially expressed genes (DGEs) in planta compared to ungerminated spores.
GeneID	Chromosome	Intersection plot annotation	Differentially Expressed Genes (DGEs) - days post-inoculation (dpi) vs to ungerminated urediniospores										Strand position				Annotations
			2 dpi		3 dpi		4 dpi		5 dpi		6 dpi		Start	Stop	Strand	Name	Secretome	Product	Alias/Synonyms	EC_number	BUSCO	PFAM	InterPro	EggNog	COG	GO Terms	Protease	CAZyme
			LFC	Pvalue	LFC	Pvalue	LFC	Pvalue	LFC	Pvalue	LFC	Pvalue
MK675_000002	AU3_HapB_CHR01	Downregulated only at 2 dpi	-11.0824	0.00244527									281929	282824	+			hypothetical protein					IPR039205 NADH dehydrogenase [ubiquinone] 1 alpha subcomplex subunit 11	ENOG503P2XV	U:(U) Intracellular trafficking, secretion, and vesicular transport	GO_component: GO:0030964 - NADH dehydrogenase complex [Evidence IEA];GO_component: GO:1902495 - transmembrane transporter complex [Evidence IEA];GO_component: GO:0043227 - membrane-bounded organelle [Evidence IEA];GO_component: GO:0005747 - mitochondrial respiratory chain complex I [Evidence IEA];GO_component: GO:0031975 - envelope [Evidence IEA];GO_component: GO:0016021 - membrane [Evidence IEA]…
MK675_000011	AU3_HapB_CHR01	Upregulated only at 5; 6 dpi							3.38165	1.14308e-12	3.39359	9.64418e-13	645248	648028	+	TEF1		translation elongation factor EF-1 alpha			EOG092R09G0	PF00009;PF03143;PF03144	IPR000795 Translational (tr)-type GTP-binding domain;IPR004160 Translation elongation factor EFTu/EF1A, C-terminal;IPR004161 Translation elongation factor EFTu-like, domain 2;IPR004539 Translation elongation factor EF1A, eukaryotic/archaeal;IPR009000 Translation protein, beta-barrel domain superfamily;IPR009001 Translation elongation factor EF1A/initiation factor IF2gamma, C-terminal;IPR027417 P-…	ENOG503NU3J	J:(J) Translation, ribosomal structure and biogenesis	GO_function: GO:0016787 - hydrolase activity [Evidence IEA];GO_function: GO:0016818 - hydrolase activity, acting on acid anhydrides, in phosphorus-containing anhydrides [Evidence IEA];GO_function: GO:0005488 - binding [Evidence IEA];GO_function: GO:0017111 - ribonucleoside triphosphate phosphatase activity [Evidence IEA];GO_function: GO:0003723 - RNA binding [Evidence IEA];GO_function: GO:1901363…
MK675_000025	AU3_HapB_CHR01		12.0466	0.000296711			11.1668	0.000489283	13.9595	0.000104886			1605739	1606767	+	RPL16A		60S ribosomal protein L16A			EOG092R0N1R	PF00572	IPR005755 Ribosomal protein L13, eukaryotic/archaeal;IPR005822 Ribosomal protein L13;IPR023563 Ribosomal protein L13, conserved site;IPR036899 Ribosomal protein L13 superfamily	ENOG503NUWA	J:(J) Translation, ribosomal structure and biogenesis	GO_component: GO:0110165 - cellular anatomical entity [Evidence IEA];GO_component: GO:1990904 - ribonucleoprotein complex [Evidence IEA];GO_component: GO:0044391 - ribosomal subunit [Evidence IEA];GO_component: GO:0005622 - intracellular anatomical structure [Evidence IEA];GO_component: GO:0022626 - cytosolic ribosome [Evidence IEA];GO_component: GO:0005840 - ribosome [Evidence IEA];GO_component:…
MK675_000029	AU3_HapB_CHR01	Downregulated only at 5; 6 dpi							-5.01721	4.81795e-08	-2.45134	0.0017351	2162738	2164473	+			hypothetical protein				PF01073;PF01370;PF05368;PF07993;PF13460;PF16363	IPR002225 3-beta hydroxysteroid dehydrogenase/isomerase;IPR036291 NAD(P)-binding domain superfamily	ENOG503NVWR	V:(V) Defense mechanisms	GO_function: GO:0003824 - catalytic activity [Evidence IEA];GO_function: GO:0016491 - oxidoreductase activity [Evidence IEA];GO_function: GO:0016616 - oxidoreductase activity, acting on the CH-OH group of donors, NAD or NADP as acceptor [Evidence IEA];GO_function: GO:0003854 - 3-beta-hydroxy-delta5-steroid dehydrogenase activity [Evidence IEA];GO_process: GO:0006694 - steroid biosynthetic process…
MK675_000036	AU3_HapB_CHR01	Downregulated only at 3 dpi			-2.52618	0.000143449							2680050	2686114	-			hypothetical protein					IPR007863 Peptidase M16, C-terminal;IPR011249 Metalloenzyme, LuxS/M16 peptidase-like;IPR011765 Peptidase M16, N-terminal	ENOG503NV61	O:(O) Posttranslational modification, protein turnover, chaperones	GO_function: GO:0046872 - metal ion binding [Evidence IEA]	M16C
MK675_000053	AU3_HapB_CHR01						-12.7284	0.00258784			-3.49536	0.023334	3231536	3233129	-			hypothetical protein				PF03226	IPR004910 Yippee/Mis18/Cereblon;IPR034751 Yippee domain;IPR039058 Yippee family	ENOG503P31J	S:(S) Function unknown	GO_component: GO:0000151 - ubiquitin ligase complex [Evidence IEA];GO_component: GO:0032991 - protein-containing complex [Evidence IEA];GO_component: GO:1990234 - transferase complex [Evidence IEA];GO_component: GO:0140535 - intracellular protein-containing complex [Evidence IEA];GO_component: GO:1902494 - catalytic complex [Evidence IEA]
MK675_000074	AU3_HapB_CHR01	Upregulated in all time points	11.5944	1.8999e-37	8.99936	1.51553e-06	12.0785	2.53806e-42	11.1251	2.39856e-48	10.8744	2.69306e-47	4249455	4252564	+			hypothetical protein				PF06824	IPR008313 Metal-independent alpha-mannosidase;IPR008928 Six-hairpin glycosidase superfamily;IPR012341 Six-hairpin glycosidase-like superfamily	ENOG503PNTK	S:(S) Function unknown	GO_process: GO:0005975 - carbohydrate metabolic process [Evidence IEA]		GH125
MK675_000076	AU3_HapB_CHR01	Downregulated only at 5; 6 dpi							-2.45434	0.000429146	-3.37041	2.10738e-06	4293412	4294485	-			hypothetical protein			EOG092R0LW9	PF13405	IPR002048 EF-hand domain;IPR011992 EF-hand domain pair;IPR018247 EF-Hand 1, calcium-binding site	ENOG503P4GA	Z:(Z) Cytoskeleton	GO_component: GO:0110165 - cellular anatomical entity [Evidence IEA];GO_component: GO:0005622 - intracellular anatomical structure [Evidence IEA];GO_component: GO:0043232 - intracellular non-membrane-bounded organelle [Evidence IEA];GO_component: GO:0043228 - non-membrane-bounded organelle [Evidence IEA];GO_component: GO:0005737 - cytoplasm [Evidence IEA];GO_component: GO:0032991 - protein-contai…
MK675_000078	AU3_HapB_CHR01	Upregulated only at 4; 5; 6 dpi					2.10999	0.000473383	5.20478	6.38258e-128	5.06694	3.16379e-124	4438980	4440227	+	RPS7A		ribosomal protein S7A				PF01251	IPR000554 Ribosomal protein S7e	ENOG503NTZ0	J:(J) Translation, ribosomal structure and biogenesis	GO_component: GO:0043227 - membrane-bounded organelle [Evidence IEA];GO_component: GO:0015935 - small ribosomal subunit [Evidence IEA];GO_component: GO:0070013 - intracellular organelle lumen [Evidence IEA];GO_component: GO:0110165 - cellular anatomical entity [Evidence IEA];GO_component: GO:0034455 - t-UTP complex [Evidence IEA];GO_component: GO:0140513 - nuclear protein-containing complex [Evid…
MK675_000080	AU3_HapB_CHR01	Downregulated only at 5; 6 dpi							-6.54401	3.67537e-14	-6.75232	4.55061e-15	4481987	4485392	+		Effector candidate	hypothetical protein				PF02469	IPR000782 FAS1 domain;IPR036378 FAS1 domain superfamily	ENOG503P0QV	M:(M) Cell wall/membrane/envelope biogenesis;W:(W) Extracellular structures	GO_component: GO:0005773 - vacuole [Evidence IEA];GO_component: GO:0110165 - cellular anatomical entity [Evidence IEA];GO_component: GO:0043227 - membrane-bounded organelle [Evidence IEA];GO_component: GO:0016020 - membrane [Evidence IEA];GO_component: GO:0005622 - intracellular anatomical structure [Evidence IEA];GO_component: GO:0005774 - vacuolar membrane [Evidence IEA];GO_component: GO:000032…
MK675_000085	AU3_HapB_CHR01	Upregulated only at 5; 6 dpi							2.37234	5.45591e-17	2.5379	1.26271e-19	5067145	5073847	-	CLU1		Intracellular distribution of mitochondria				PF12807;PF13236	IPR011990 Tetratricopeptide-like helical domain superfamily;IPR023231 GSKIP domain superfamily;IPR025697 CLU domain;IPR027523 CLU domain containing protein;IPR033646 CLU central domain	ENOG503NVWU	S:(S) Function unknown	GO_component: GO:0005737 - cytoplasm [Evidence IEA];GO_component: GO:0110165 - cellular anatomical entity [Evidence IEA];GO_component: GO:0005622 - intracellular anatomical structure [Evidence IEA];GO_function: GO:0003729 - mRNA binding [Evidence IEA];GO_function: GO:0005488 - binding [Evidence IEA];GO_function: GO:0003723 - RNA binding [Evidence IEA];GO_function: GO:1901363 - heterocyclic compou…
MK675_000093	AU3_HapB_CHR01	Downregulated only at 5; 6 dpi							-7.05702	3.14262e-05	-6.79	3.67723e-05	5405705	5409164	+			hypothetical protein				PF00891;PF13847	IPR001077 O-methyltransferase domain;IPR016461 O-methyltransferase COMT-type;IPR029063 S-adenosyl-L-methionine-dependent methyltransferase superfamily;IPR036388 Winged helix-like DNA-binding domain superfamily;IPR036390 Winged helix DNA-binding domain superfamily	ENOG503NZKP	S:(S) Function unknown	GO_function: GO:0008171 - O-methyltransferase activity [Evidence IEA];GO_function: GO:0008168 - methyltransferase activity [Evidence IEA]
MK675_000095	AU3_HapB_CHR01	Upregulated in all time points	10.5327	0.000280523	12.4384	7.9814e-05	11.8201	0.000119	12.035	0.000100682	10.0199	0.000361402	5575247	5576918	-			hypothetical protein
MK675_000098	AU3_HapB_CHR01	Upregulated in all time points	6.43991	0.00644653	8.38555	1.01181e-07	6.75577	0.00506253	10.5484	1.57314e-36	10.8604	4.34619e-38	5770536	5778427	-	SNQ2_1		ATP-binding cassette transporter snq2				PF00005;PF01061;PF06422;PF14510	IPR003439 ABC transporter-like, ATP-binding domain;IPR003593 AAA+ ATPase domain;IPR010929 CDR ABC transporter;IPR013525 ABC-2 type transporter;IPR017871 ABC transporter-like, conserved site;IPR027417 P-loop containing nucleoside triphosphate hydrolase;IPR029481 ABC-transporter, N-terminal domain;IPR034001 ATP-binding cassette transporter, PDR-like subfamily G, domain 1;IPR034003 ATP-binding casse…	ENOG503NTZE	Q:(Q) Secondary metabolites biosynthesis, transport and catabolism	GO_component: GO:0016020 - membrane [Evidence IEA];GO_function: GO:0005524 - ATP binding [Evidence IEA];GO_function: GO:0042626 - ATPase-coupled transmembrane transporter activity [Evidence IEA];GO_function: GO:0140359 - ABC-type transporter activity [Evidence IEA];GO_function: GO:0016887 - ATP hydrolysis activity [Evidence IEA];GO_process: GO:0055085 - transmembrane transport [Evidence IEA]
MK675_000099	AU3_HapB_CHR01		3.79328	4.37119e-12			3.0116	5.34953e-05	5.17474	5.53271e-108	5.51397	2.35189e-123	5875706	5883519	-	SNQ2_4		ATP-binding cassette transporter snq2				PF00005;PF01061;PF06422;PF14510	IPR003439 ABC transporter-like, ATP-binding domain;IPR003593 AAA+ ATPase domain;IPR010929 CDR ABC transporter;IPR013525 ABC-2 type transporter;IPR017871 ABC transporter-like, conserved site;IPR027417 P-loop containing nucleoside triphosphate hydrolase;IPR029481 ABC-transporter, N-terminal domain;IPR034001 ATP-binding cassette transporter, PDR-like subfamily G, domain 1;IPR034003 ATP-binding casse…	ENOG503NTZE	Q:(Q) Secondary metabolites biosynthesis, transport and catabolism	GO_component: GO:0016020 - membrane [Evidence IEA];GO_function: GO:0005524 - ATP binding [Evidence IEA];GO_function: GO:0042626 - ATPase-coupled transmembrane transporter activity [Evidence IEA];GO_function: GO:0140359 - ABC-type transporter activity [Evidence IEA];GO_function: GO:0016887 - ATP hydrolysis activity [Evidence IEA];GO_process: GO:0055085 - transmembrane transport [Evidence IEA]
MK675_000102	AU3_HapB_CHR01	Downregulated only at 6 dpi									-3.96278	0.0118024	6191311	6197723	-	SNQ2_5		ATP-binding cassette transporter snq2				PF00005;PF01061;PF06422;PF14510	IPR003439 ABC transporter-like, ATP-binding domain;IPR003593 AAA+ ATPase domain;IPR010929 CDR ABC transporter;IPR013525 ABC-2 type transporter;IPR017871 ABC transporter-like, conserved site;IPR027417 P-loop containing nucleoside triphosphate hydrolase;IPR029481 ABC-transporter, N-terminal domain;IPR034001 ATP-binding cassette transporter, PDR-like subfamily G, domain 1;IPR034003 ATP-binding casse…	ENOG503NTZE	Q:(Q) Secondary metabolites biosynthesis, transport and catabolism	GO_component: GO:0016020 - membrane [Evidence IEA];GO_function: GO:0005524 - ATP binding [Evidence IEA];GO_function: GO:0042626 - ATPase-coupled transmembrane transporter activity [Evidence IEA];GO_function: GO:0140359 - ABC-type transporter activity [Evidence IEA];GO_function: GO:0016887 - ATP hydrolysis activity [Evidence IEA];GO_process: GO:0055085 - transmembrane transport [Evidence IEA]
MK675_000106	AU3_HapB_CHR01	Downregulated only at 5; 6 dpi							-3.50041	8.62555e-05	-4.88684	1.99836e-07	6303296	6311178	+	SNQ2_6		ATP-binding cassette transporter snq2, variant 2				PF00005;PF01061;PF06422	IPR003439 ABC transporter-like, ATP-binding domain;IPR003593 AAA+ ATPase domain;IPR010929 CDR ABC transporter;IPR013525 ABC-2 type transporter;IPR017871 ABC transporter-like, conserved site;IPR027417 P-loop containing nucleoside triphosphate hydrolase;IPR029481 ABC-transporter, N-terminal domain;IPR034001 ATP-binding cassette transporter, PDR-like subfamily G, domain 1;IPR034003 ATP-binding casse…	ENOG503NTZE	Q:(Q) Secondary metabolites biosynthesis, transport and catabolism	GO_component: GO:0016020 - membrane [Evidence IEA];GO_function: GO:0005524 - ATP binding [Evidence IEA];GO_function: GO:0042626 - ATPase-coupled transmembrane transporter activity [Evidence IEA];GO_function: GO:0140359 - ABC-type transporter activity [Evidence IEA];GO_function: GO:0016887 - ATP hydrolysis activity [Evidence IEA];GO_process: GO:0055085 - transmembrane transport [Evidence IEA]
MK675_000107	AU3_HapB_CHR01	Upregulated only at 5; 6 dpi							4.97389	2.82676e-16	4.88649	6.85954e-16	6390447	6391546	+	rpl13		60S ribosomal protein L13				PF01294	IPR001380 Ribosomal protein L13e	ENOG503P222	J:(J) Translation, ribosomal structure and biogenesis	GO_component: GO:0110165 - cellular anatomical entity [Evidence IEA];GO_component: GO:1990904 - ribonucleoprotein complex [Evidence IEA];GO_component: GO:0044391 - ribosomal subunit [Evidence IEA];GO_component: GO:0005622 - intracellular anatomical structure [Evidence IEA];GO_component: GO:0022626 - cytosolic ribosome [Evidence IEA];GO_component: GO:0005840 - ribosome [Evidence IEA];GO_component:…
MK675_000122	AU3_HapB_CHR01	Upregulated in all time points	6.24155	4.02455e-22	6.12087	5.31425e-20	6.40353	1.5658e-22	8.0616	2.93358e-34	7.74929	1.31328e-32	7292783	7299290	+	SNQ2_10		ATP-binding cassette transporter snq2				PF00005;PF01061;PF06422;PF14510	IPR003439 ABC transporter-like, ATP-binding domain;IPR003593 AAA+ ATPase domain;IPR010929 CDR ABC transporter;IPR013525 ABC-2 type transporter;IPR017871 ABC transporter-like, conserved site;IPR027417 P-loop containing nucleoside triphosphate hydrolase;IPR029481 ABC-transporter, N-terminal domain;IPR034001 ATP-binding cassette transporter, PDR-like subfamily G, domain 1;IPR034003 ATP-binding casse…	ENOG503NTZE	Q:(Q) Secondary metabolites biosynthesis, transport and catabolism	GO_component: GO:0016020 - membrane [Evidence IEA];GO_function: GO:0005524 - ATP binding [Evidence IEA];GO_function: GO:0042626 - ATPase-coupled transmembrane transporter activity [Evidence IEA];GO_function: GO:0140359 - ABC-type transporter activity [Evidence IEA];GO_function: GO:0016887 - ATP hydrolysis activity [Evidence IEA];GO_process: GO:0055085 - transmembrane transport [Evidence IEA]
MK675_000138	AU3_HapB_CHR01	Downregulated only at 6 dpi									-2.51465	1.56489e-18	7914008	7914772	-			hypothetical protein				PF00173	IPR001199 Cytochrome b5-like heme/steroid binding domain;IPR018506 Cytochrome b5, heme-binding site;IPR036400 Cytochrome b5-like heme/steroid binding domain superfamily	ENOG503NVFK	C:(C) Energy production and conversion;I:(I) Lipid transport and metabolism	GO_component: GO:0071944 - cell periphery [Evidence IEA];GO_component: GO:0005773 - vacuole [Evidence IEA];GO_component: GO:0110165 - cellular anatomical entity [Evidence IEA];GO_component: GO:0098827 - endoplasmic reticulum subcompartment [Evidence IEA];GO_component: GO:0043227 - membrane-bounded organelle [Evidence IEA];GO_component: GO:0016020 - membrane [Evidence IEA];GO_component: GO:0005886…
MK675_000139	AU3_HapB_CHR01	Upregulated only at 5 dpi							2.03162	1.68006e-19			7982799	7986449	-	MPP10		U3 snoRNP protein			EOG092R09RX	PF04006	IPR012173 U3 small nucleolar ribonucleoprotein complex, subunit Mpp10	ENOG503NXG1	A:(A) RNA processing and modification	GO_component: GO:0043227 - membrane-bounded organelle [Evidence IEA];GO_component: GO:0070013 - intracellular organelle lumen [Evidence IEA];GO_component: GO:0110165 - cellular anatomical entity [Evidence IEA];GO_component: GO:0034455 - t-UTP complex [Evidence IEA];GO_component: GO:0140513 - nuclear protein-containing complex [Evidence IEA];GO_component: GO:0043229 - intracellular organelle [Evid…
MK675_000149	AU3_HapB_CHR01	Downregulated only at 4; 5; 6 dpi					-2.41948	0.00998403	-3.17381	1.87137e-06	-2.25534	0.000218541	8571019	8573008	+	MND1		Meiotic nuclear division protein 1				PF03962;PF18517	IPR005647 Meiotic nuclear division protein 1;IPR040453 Mnd1, HTH domain;IPR040661 Leucine zipper with capping helix domain	ENOG503P383	D:(D) Cell cycle control, cell division, chromosome partitioning	GO_component: GO:0043227 - membrane-bounded organelle [Evidence IEA];GO_component: GO:0070013 - intracellular organelle lumen [Evidence IEA];GO_component: GO:0110165 - cellular anatomical entity [Evidence IEA];GO_component: GO:0005694 - chromosome [Evidence IEA];GO_component: GO:0043229 - intracellular organelle [Evidence IEA];GO_component: GO:0005634 - nucleus [Evidence IEA];GO_component: GO:000…
MK675_000153	AU3_HapB_CHR01	Downregulated only at 5; 6 dpi							-4.17356	1.06655e-05	-6.92305	1.6913e-10	8734103	8736884	-		Effector candidate	hypothetical protein				PF07470	IPR008928 Six-hairpin glycosidase superfamily;IPR010905 Glycosyl hydrolase, family 88;IPR012341 Six-hairpin glycosidase-like superfamily	ENOG503P16D	S:(S) Function unknown	GO_process: GO:0005975 - carbohydrate metabolic process [Evidence IEA]		GH105
MK675_000158	AU3_HapB_CHR01				-2.2602	3.45145e-05			-3.26356	1.82119e-27	-2.58352	5.86891e-24	8879879	8883332	+			hypothetical protein				PF02894	IPR000683 Gfo/Idh/MocA-like oxidoreductase, N-terminal;IPR004104 Gfo/Idh/MocA-like oxidoreductase, C-terminal;IPR036291 NAD(P)-binding domain superfamily	ENOG503NVRV	G:(G) Carbohydrate transport and metabolism;Q:(Q) Secondary metabolites biosynthesis, transport and catabolism	GO_function: GO:0000166 - nucleotide binding [Evidence IEA]
MK675_000159	AU3_HapB_CHR01	Upregulated only at 5; 6 dpi							3.0272	2.46252e-21	3.04866	1.16017e-21	9065059	9068056	-			hypothetical protein				PF04774;PF09598	IPR006861 Hyaluronan/mRNA-binding protein;IPR019084 Stm1-like, N-terminal;IPR039764 RNA binding protein HABP4/SERBP1	ENOG503P4KN	S:(S) Function unknown	GO_component: GO:0110165 - cellular anatomical entity [Evidence IEA];GO_component: GO:0043227 - membrane-bounded organelle [Evidence IEA];GO_component: GO:0016020 - membrane [Evidence IEA];GO_component: GO:0005622 - intracellular anatomical structure [Evidence IEA];GO_component: GO:0005737 - cytoplasm [Evidence IEA];GO_component: GO:0043226 - organelle [Evidence IEA];GO_component: GO:0043231 - in…
MK675_000189	AU3_HapB_CHR01	Downregulated only at 3 dpi			-12.453	9.32404e-09							11055701	11058861	-	AIP1		WD40 repeat-like protein				PF00400;PF12894	IPR001680 WD40 repeat;IPR011047 Quinoprotein alcohol dehydrogenase-like superfamily;IPR015943 WD40/YVTN repeat-like-containing domain superfamily;IPR024977 Anaphase-promoting complex subunit 4, WD40 domain	ENOG503NVTV	Z:(Z) Cytoskeleton	GO_component: GO:0071944 - cell periphery [Evidence IEA];GO_component: GO:0110165 - cellular anatomical entity [Evidence IEA];GO_component: GO:0030863 - cortical cytoskeleton [Evidence IEA];GO_component: GO:0005622 - intracellular anatomical structure [Evidence IEA];GO_component: GO:0005938 - cell cortex [Evidence IEA];GO_component: GO:0030864 - cortical actin cytoskeleton [Evidence IEA];GO_compo…
MK675_000192	AU3_HapB_CHR01	Downregulated only at 5; 6 dpi							-3.38933	3.66933e-05	-6.59761	6.2181e-12	11269694	11270464	-		Effector candidate	hypothetical protein
MK675_000200	AU3_HapB_CHR01				-12.718	0.00060654			-3.65915	0.0039644			11614406	11618677	-			hypothetical protein			EOG092R0ANI	PF00294;PF04227	IPR002173 Carbohydrate/purine kinase, PfkB, conserved site;IPR007342 Pseudouridine-5'-phosphate glycosidase;IPR011611 Carbohydrate kinase PfkB;IPR022830 Indigoidine synthase A-like;IPR029056 Ribokinase-like	ENOG503NUN7	Q:(Q) Secondary metabolites biosynthesis, transport and catabolism	GO_function: GO:0004730 - pseudouridylate synthase activity [Evidence IEA];GO_function: GO:0016301 - kinase activity [Evidence IEA]
MK675_000205	AU3_HapB_CHR01		-12.5326	6.89734e-10			-2.05911	0.000459149					11800428	11804311	+	AFG3		AAA ATPase afg3			EOG092R0463	PF00004;PF01434;PF06480;PF17862	IPR000642 Peptidase M41;IPR003593 AAA+ ATPase domain;IPR003959 ATPase, AAA-type, core;IPR003960 ATPase, AAA-type, conserved site;IPR005936 Peptidase, FtsH;IPR011546 Peptidase M41, FtsH extracellular;IPR027417 P-loop containing nucleoside triphosphate hydrolase;IPR037219 Peptidase M41-like;IPR041569 AAA ATPase, AAA+ lid domain	ENOG503NV7Y	O:(O) Posttranslational modification, protein turnover, chaperones	GO_component: GO:0043227 - membrane-bounded organelle [Evidence IEA];GO_component: GO:0032592 - obsolete integral component of mitochondrial membrane [Evidence IEA];GO_component: GO:0031975 - envelope [Evidence IEA];GO_component: GO:0031304 - obsolete intrinsic component of mitochondrial inner membrane [Evidence IEA];GO_component: GO:0016021 - membrane [Evidence IEA];GO_component: GO:1902494 - ca…	M41
MK675_000207	AU3_HapB_CHR01	Downregulated only at 4 dpi					-2.6129	0.00156562					11891757	11893896	+			hypothetical protein			EOG092R0RKF	PF04716	IPR006806 NADH dehydrogenase [ubiquinone] 1 alpha subcomplex subunit 5	ENOG503P78Q	C:(C) Energy production and conversion	GO_component: GO:0030964 - NADH dehydrogenase complex [Evidence IEA];GO_component: GO:1902495 - transmembrane transporter complex [Evidence IEA];GO_component: GO:0043227 - membrane-bounded organelle [Evidence IEA];GO_component: GO:0005747 - mitochondrial respiratory chain complex I [Evidence IEA];GO_component: GO:0031975 - envelope [Evidence IEA];GO_component: GO:0016021 - membrane [Evidence IEA]…
MK675_000219	AU3_HapB_CHR01		5.93292	1.6877e-06	6.26522	6.82517e-07			8.14458	9.82206e-28	8.7683	1.33368e-30	12217843	12218778	-		Effector candidate	hypothetical protein
MK675_000264	AU3_HapB_CHR01	Upregulated in all time points	12.1413	0.000753736	11.5275	0.00100848	11.3609	0.00109526	10.9414	0.00130193	11.3488	0.00107397	15723767	15726208	+	BIM1		microtubule integrity protein mal3			EOG092R0JVE	PF00307;PF03271	IPR001715 Calponin homology domain;IPR004953 EB1, C-terminal;IPR027328 Microtubule-associated protein RP/EB;IPR036133 EB1, C-terminal domain superfamily;IPR036872 CH domain superfamily	ENOG503NZ7G	Z:(Z) Cytoskeleton	GO_component: GO:0099081 - supramolecular polymer [Evidence IEA];GO_component: GO:0005856 - cytoskeleton [Evidence IEA];GO_component: GO:0110165 - cellular anatomical entity [Evidence IEA];GO_component: GO:0099080 - supramolecular complex [Evidence IEA];GO_component: GO:0035371 - microtubule plus-end [Evidence IEA];GO_component: GO:0005874 - microtubule [Evidence IEA];GO_component: GO:0099513 - p…
MK675_000265	AU3_HapB_CHR01	Downregulated only at 6 dpi									-2.18775	2.73463e-08	15755552	15756730	-	GATA5		Transcription factor GATA-5				PF00320	IPR000679 Zinc finger, GATA-type;IPR013088 Zinc finger, NHR/GATA-type;IPR039355 Transcription factor GATA	ENOG503BHIY	K:(K) Transcription	GO_function: GO:0043565 - sequence-specific DNA binding [Evidence IEA];GO_function: GO:0140110 - transcription regulator activity [Evidence IEA];GO_function: GO:0005488 - binding [Evidence IEA];GO_function: GO:0001067 - transcription regulatory region nucleic acid binding [Evidence IEA];GO_function: GO:0003690 - double-stranded DNA binding [Evidence IEA];GO_function: GO:0000976 - transcription ci…
MK675_000271	AU3_HapB_CHR01		6.8515	2.66383e-31			5.81842	2.74493e-13	7.35674	4.84182e-44	6.61969	3.42508e-38	15983707	15985185	-		Effector candidate	hypothetical protein
MK675_000272	AU3_HapB_CHR01	Upregulated in all time points	4.95204	2.88956e-10	3.34508	3.79658e-05	5.0786	1.51822e-10	3.88781	1.40715e-07	2.98707	2.51299e-05	16057579	16059117	-		Effector candidate	hypothetical protein
MK675_000290	AU3_HapB_CHR01	Downregulated only at 2 dpi	-2.19974	0.00494584									17298862	17304654	-	YTA7		TAT-binding protein-like protein 7, AAA ATPase				PF00004;PF17862	IPR003593 AAA+ ATPase domain;IPR003959 ATPase, AAA-type, core;IPR003960 ATPase, AAA-type, conserved site;IPR027417 P-loop containing nucleoside triphosphate hydrolase;IPR036427 Bromodomain-like superfamily;IPR041569 AAA ATPase, AAA+ lid domain;IPR045199 ATPase family AAA domain-containing protein ATAD2-like	ENOG503NX6I	O:(O) Posttranslational modification, protein turnover, chaperones	GO_component: GO:0110165 - cellular anatomical entity [Evidence IEA];GO_component: GO:0043227 - membrane-bounded organelle [Evidence IEA];GO_component: GO:0016020 - membrane [Evidence IEA];GO_component: GO:0005622 - intracellular anatomical structure [Evidence IEA];GO_component: GO:0043226 - organelle [Evidence IEA];GO_component: GO:0043231 - intracellular membrane-bounded organelle [Evidence IEA…
MK675_000293	AU3_HapB_CHR01	Upregulated only at 4; 5; 6 dpi					7.03888	4.45836e-08	8.33449	5.4132e-46	8.62189	8.2248e-49	17645919	17647681	-		Effector candidate	hypothetical protein
MK675_000309	AU3_HapB_CHR01		-12.1742	0.000605383					-5.45333	8.42196e-05	-12.1742	1.85208e-08	18776473	18776750	-			hypothetical protein
MK675_000310	AU3_HapB_CHR01	Downregulated only at 2; 3 dpi	-2.11408	9.69528e-05	-2.16282	0.000335919							18842850	18845384	-			hypothetical protein						ENOG503P3M9
MK675_000315	AU3_HapB_CHR01	Downregulated only at 2; 3 dpi	-2.79635	9.6873e-05	-2.40087	0.000935702							19019160	19023025	-			hypothetical protein					IPR004147 ABC1 atypical kinase-like domain;IPR011009 Protein kinase-like domain superfamily;IPR044095 ADCK2-like dom	ENOG503NWUB	S:(S) Function unknown	GO_component: GO:0110165 - cellular anatomical entity [Evidence IEA];GO_component: GO:0043227 - membrane-bounded organelle [Evidence IEA];GO_component: GO:0016020 - membrane [Evidence IEA];GO_component: GO:0005622 - intracellular anatomical structure [Evidence IEA];GO_component: GO:0005737 - cytoplasm [Evidence IEA];GO_component: GO:0043226 - organelle [Evidence IEA];GO_component: GO:0043231 - in…
MK675_000317	AU3_HapB_CHR01		-2.52492	0.00315574					2.43059	9.84011e-48	2.18314	6.64358e-41	19128763	19132422	+	PRT1		Translation initiation factor 3 subunit b			EOG092R02IG	PF08662	IPR011400 Eukaryotic translation initiation factor 3 subunit B;IPR012677 Nucleotide-binding alpha-beta plait domain superfamily;IPR013979 Translation initiation factor, beta propellor-like domain;IPR015943 WD40/YVTN repeat-like-containing domain superfamily;IPR034363 eIF3B, RNA recognition motif;IPR035979 RNA-binding domain superfamily	ENOG503NXCR	J:(J) Translation, ribosomal structure and biogenesis	GO_component: GO:0110165 - cellular anatomical entity [Evidence IEA];GO_component: GO:0005622 - intracellular anatomical structure [Evidence IEA];GO_component: GO:0005852 - eukaryotic translation initiation factor 3 complex [Evidence IEA];GO_component: GO:0005737 - cytoplasm [Evidence IEA];GO_component: GO:0032991 - protein-containing complex [Evidence IEA];GO_function: GO:0003743 - translation i…
MK675_000319	AU3_HapB_CHR01	Downregulated only at 5; 6 dpi							-2.86094	1.5334e-05	-4.23974	1.26501e-09	19236237	19241063	-			hypothetical protein				PF00083;PF07690	IPR003663 Sugar/inositol transporter;IPR005828 Major facilitator, sugar transporter-like;IPR005829 Sugar transporter, conserved site;IPR020846 Major facilitator superfamily domain;IPR036259 MFS transporter superfamily	ENOG503NWNP	P:(P) Inorganic ion transport and metabolism	GO_component: GO:0110165 - cellular anatomical entity [Evidence IEA];GO_component: GO:0016020 - membrane [Evidence IEA];GO_function: GO:0022857 - transmembrane transporter activity [Evidence IEA];GO_function: GO:0015293 - symporter activity [Evidence IEA];GO_function: GO:0015318 - inorganic molecular entity transmembrane transporter activity [Evidence IEA];GO_function: GO:0008324 - monoatomic cat…
MK675_000323	AU3_HapB_CHR01	Downregulated only at 2 dpi	-2.77977	2.66863e-05									19380583	19385643	+			hypothetical protein				PF00171	IPR010061 Methylmalonate-semialdehyde dehydrogenase;IPR015590 Aldehyde dehydrogenase domain;IPR016160 Aldehyde dehydrogenase, cysteine active site;IPR016161 Aldehyde/histidinol dehydrogenase;IPR016162 Aldehyde dehydrogenase, N-terminal;IPR016163 Aldehyde dehydrogenase, C-terminal	ENOG503NWK1	E:(E) Amino acid transport and metabolism;G:(G) Carbohydrate transport and metabolism	GO_component: GO:0110165 - cellular anatomical entity [Evidence IEA];GO_component: GO:0043227 - membrane-bounded organelle [Evidence IEA];GO_component: GO:0016020 - membrane [Evidence IEA];GO_component: GO:0005622 - intracellular anatomical structure [Evidence IEA];GO_component: GO:0005737 - cytoplasm [Evidence IEA];GO_component: GO:0043226 - organelle [Evidence IEA];GO_component: GO:0043231 - in…
MK675_000325	AU3_HapB_CHR01	Downregulated only at 6 dpi									-6.09484	0.000536907	19554132	19556101	-		Effector candidate	hypothetical protein				PF00722	IPR000757 Glycoside hydrolase family 16;IPR013320 Concanavalin A-like lectin/glucanase domain superfamily	ENOG503P465	M:(M) Cell wall/membrane/envelope biogenesis	GO_component: GO:0071944 - cell periphery [Evidence IEA];GO_component: GO:0110165 - cellular anatomical entity [Evidence IEA];GO_component: GO:0005618 - cell wall [Evidence IEA];GO_component: GO:0030312 - external encapsulating structure [Evidence IEA];GO_component: GO:0009277 - fungal-type cell wall [Evidence IEA];GO_function: GO:0004553 - hydrolase activity, hydrolyzing O-glycosyl compounds [Ev…		GH16
MK675_000386	AU3_HapB_CHR01	Downregulated only at 4 dpi					-10.9803	0.000536205					21715786	21716546	+			hypothetical protein			EOG092R0OSR		IPR003029 S1 domain;IPR012340 Nucleic acid-binding, OB-fold;IPR019495 Exosome complex component CSL4, C-terminal;IPR039771 Exosome complex component Csl4	ENOG503NYXY	J:(J) Translation, ribosomal structure and biogenesis	GO_component: GO:0070013 - intracellular organelle lumen [Evidence IEA];GO_component: GO:0110165 - cellular anatomical entity [Evidence IEA];GO_component: GO:0043227 - membrane-bounded organelle [Evidence IEA];GO_component: GO:0043233 - organelle lumen [Evidence IEA];GO_component: GO:0016020 - membrane [Evidence IEA];GO_component: GO:0140513 - nuclear protein-containing complex [Evidence IEA];GO_…
MK675_000394	AU3_HapB_CHR01	Upregulated only at 2; 3; 4; 5 dpi	10.8288	1.33637e-05	11.6419	6.16434e-06	9.91217	3.82819e-05	12.0323	4.0342e-06			22207779	22209734	+			hypothetical protein				PF02252	IPR003186 Proteasome activator PA28, C-terminal domain;IPR009077 Proteasome activator PA28;IPR036252 Proteasome activator superfamily;IPR036997 Proteasome activator PA28, C-terminal domain superfamily	ENOG503P9V7	O:(O) Posttranslational modification, protein turnover, chaperones	GO_component: GO:0070013 - intracellular organelle lumen [Evidence IEA];GO_component: GO:0110165 - cellular anatomical entity [Evidence IEA];GO_component: GO:0043227 - membrane-bounded organelle [Evidence IEA];GO_component: GO:0005654 - nucleoplasm [Evidence IEA];GO_component: GO:0043233 - organelle lumen [Evidence IEA];GO_component: GO:0016020 - membrane [Evidence IEA];GO_component: GO:0005622 -…
MK675_000397	AU3_HapB_CHR01	Downregulated only at 3 dpi			-2.85744	0.00564167							22465519	22467624	-	mrpl8		54S ribosomal protein L8, mitochondrial				PF01196	IPR000456 Ribosomal protein L17;IPR036373 Ribosomal protein L17 superfamily	ENOG503P1YY	J:(J) Translation, ribosomal structure and biogenesis	GO_component: GO:0043227 - membrane-bounded organelle [Evidence IEA];GO_component: GO:0005759 - mitochondrial matrix [Evidence IEA];GO_component: GO:0005762 - mitochondrial large ribosomal subunit [Evidence IEA];GO_component: GO:0000313 - organellar ribosome [Evidence IEA];GO_component: GO:0070013 - intracellular organelle lumen [Evidence IEA];GO_component: GO:0110165 - cellular anatomical entity…
MK675_000438	AU3_HapB_CHR01	Upregulated in all time points	8.02663	1.0243e-05	10.3049	1.13225e-21	8.91431	1.58544e-08	13.0844	9.51795e-156	13.0242	2.87386e-155	24268835	24269206	-		Effector candidate	hypothetical protein
MK675_000450	AU3_HapB_CHR01	Upregulated in all time points	8.15818	2.57395e-06	9.76281	7.18788e-08	10.1526	3.04427e-08	11.9958	7.17778e-10	11.4738	1.96576e-09	24938108	24939636	+		Effector candidate	hypothetical protein					IPR036908 RlpA-like domain superfamily	ENOG503PGH1
MK675_000453	AU3_HapB_CHR01	Downregulated only at 2 dpi	-11.6291	8.98782e-06									25265246	25268465	-			hypothetical protein		2.3.2.27		PF13639;PF13923	IPR001841 Zinc finger, RING-type;IPR013083 Zinc finger, RING/FYVE/PHD-type	ENOG503P6FH	O:(O) Posttranslational modification, protein turnover, chaperones
MK675_000461	AU3_HapB_CHR01	Downregulated only at 3 dpi			-10.4115	0.00363427							25553860	25557327	+	RSC9_1		Chromatin structure-remodeling complex protein rsc9					IPR003150 DNA-binding RFX-type winged-helix domain	ENOG503NX9I	K:(K) Transcription	GO_function: GO:0003677 - DNA binding [Evidence IEA];GO_process: GO:0006355 - regulation of DNA-templated transcription [Evidence IEA]
MK675_000481	AU3_HapB_CHR01	Upregulated only at 5; 6 dpi							6.79959	1.39149e-60	6.86657	4.39852e-62	26320822	26323147	+			hypothetical protein
MK675_000484	AU3_HapB_CHR01	Upregulated only at 4; 5; 6 dpi					2.37459	2.71009e-10	2.92075	2.9991e-25	3.12412	8.0497e-29	26676738	26677208	+	HHF1_1		Histone H4				PF02969;PF15511	IPR001951 Histone H4;IPR009072 Histone-fold;IPR019809 Histone H4, conserved site;IPR035425 CENP-T/Histone H4, histone fold	ENOG503P3ZX	B:(B) Chromatin structure and dynamics	GO_component: GO:0000786 - nucleosome [Evidence IEA];GO_function: GO:0046982 - protein heterodimerization activity [Evidence IEA];GO_function: GO:0030527 - structural constituent of chromatin [Evidence IEA];GO_function: GO:0003677 - DNA binding [Evidence IEA];GO_process: GO:0034622 - protein-containing complex assembly [Evidence IEA];GO_process: GO:0065003 - protein-containing complex assembly [E…
MK675_000486	AU3_HapB_CHR01	Upregulated only at 5; 6 dpi							2.89089	2.97937e-13	2.72317	1.41552e-12	26780643	26783483	-	CUP9		homeodomain super				PF00046;PF05920	IPR001356 Homeobox domain;IPR008422 Homeobox KN domain;IPR009057 Homeobox-like domain superfamily	ENOG50KOG0773	K:(K) Transcription	GO_function: GO:0003677 - DNA binding [Evidence IEA];GO_process: GO:0006355 - regulation of DNA-templated transcription [Evidence IEA]
MK675_000487	AU3_HapB_CHR01	Upregulated only at 2 dpi	2.115	8.94907e-05									26783494	26785812	+			hypothetical protein				PF00046;PF05920	IPR001356 Homeobox domain;IPR009057 Homeobox-like domain superfamily			GO_function: GO:0003677 - DNA binding [Evidence IEA]
MK675_000491	AU3_HapB_CHR01	Downregulated only at 2 dpi	-3.22096	0.000695365									27051263	27054295	-	DLD2		D-lactate ferricytochrome c oxidoreductase		1.1.99.40	EOG092R08Q9	PF01565;PF02913	IPR004113 FAD-linked oxidase, C-terminal;IPR006094 FAD linked oxidase, N-terminal;IPR016164 FAD-linked oxidase-like, C-terminal;IPR016166 FAD-binding domain, PCMH-type;IPR016167 FAD-binding, type PCMH, subdomain 1;IPR016169 FAD-binding, type PCMH, subdomain 2;IPR016171 Vanillyl-alcohol oxidase, C-terminal subdomain 2;IPR036318 FAD-binding, type PCMH-like superfamily	ENOG503NUGN	C:(C) Energy production and conversion	GO_component: GO:0110165 - cellular anatomical entity [Evidence IEA];GO_component: GO:0043227 - membrane-bounded organelle [Evidence IEA];GO_component: GO:0016020 - membrane [Evidence IEA];GO_component: GO:0005622 - intracellular anatomical structure [Evidence IEA];GO_component: GO:0005737 - cytoplasm [Evidence IEA];GO_component: GO:0043226 - organelle [Evidence IEA];GO_component: GO:0043231 - in…
MK675_000492	AU3_HapB_CHR01		-2.77922	0.000479156			-2.47525	0.002542					27064600	27067759	-			hypothetical protein					IPR026749 Transmembrane protein 135	ENOG503Q3QR	S:(S) Function unknown
MK675_000493	AU3_HapB_CHR01	Downregulated only at 4; 5; 6 dpi					-2.47319	0.00241854	-6.85046	4.30479e-15	-5.63001	7.26143e-15	27097012	27099047	+			hypothetical protein						ENOG503P50V
MK675_000497	AU3_HapB_CHR01	Downregulated only at 6 dpi									-2.19932	1.40815e-05	27225650	27229147	+			hypothetical protein				PF01019	IPR000101 Gamma-glutamyltranspeptidase;IPR029055 Nucleophile aminohydrolases, N-terminal;IPR043137 Gamma-glutamyltranspeptidase, small subunit;IPR043138 Gamma-glutamyltranspeptidase, large subunit, C-terminal domain	ENOG503NVUM	E:(E) Amino acid transport and metabolism	GO_component: GO:0071944 - cell periphery [Evidence IEA];GO_component: GO:0005773 - vacuole [Evidence IEA];GO_component: GO:0110165 - cellular anatomical entity [Evidence IEA];GO_component: GO:0043227 - membrane-bounded organelle [Evidence IEA];GO_component: GO:0016020 - membrane [Evidence IEA];GO_component: GO:0005886 - plasma membrane [Evidence IEA];GO_component: GO:0005622 - intracellular anat…	T03
MK675_000499	AU3_HapB_CHR01	Downregulated only at 5 dpi							-2.0968	1.88305e-07			27349595	27351374	-			hypothetical protein
MK675_000502	AU3_HapB_CHR01	Downregulated only at 5; 6 dpi							-2.65025	4.40074e-13	-2.1401	7.47703e-11	27504440	27506358	-			hypothetical protein		5.1.3.15		PF01263	IPR008183 Aldose 1-/Glucose-6-phosphate 1-epimerase;IPR011013 Galactose mutarotase-like domain superfamily;IPR014718 Glycoside hydrolase-type carbohydrate-binding;IPR025532 Glucose-6-phosphate 1-epimerase	ENOG503NX4X	G:(G) Carbohydrate transport and metabolism	GO_function: GO:0030246 - carbohydrate binding [Evidence IEA];GO_function: GO:0016853 - isomerase activity [Evidence IEA];GO_function: GO:0003824 - catalytic activity [Evidence IEA];GO_process: GO:0005975 - carbohydrate metabolic process [Evidence IEA]
MK675_000545	AU3_HapB_CHR01				-2.00366	0.0029905			-5.03884	2.32494e-15	-4.02632	3.99809e-13	29920461	29921842	+			hypothetical protein		1.1.1.358		PF00248	IPR018170 Aldo/keto reductase, conserved site;IPR020471 Aldo-keto reductase;IPR023210 NADP-dependent oxidoreductase domain;IPR036812 NADP-dependent oxidoreductase domain superfamily;IPR044494 Aldo-keto reductase family 3C2/3	ENOG503NY9D	S:(S) Function unknown	GO_function: GO:0016491 - oxidoreductase activity [Evidence IEA];GO_function: GO:0016652 - oxidoreductase activity, acting on NAD(P)H, NAD(P) as acceptor [Evidence IEA]
MK675_000558	AU3_HapB_CHR01	Upregulated in all time points	2.02652	0.000288614	2.75028	1.96984e-07	3.22565	6.05083e-11	5.70623	8.07696e-37	5.42605	2.4933e-34	30379686	30381539	+	RPS5		ribosomal protein S5			EOG092R0MUQ	PF00177	IPR000235 Ribosomal protein S5/S7;IPR005716 Ribosomal protein S5/S7, eukaryotic/archaeal;IPR020606 Ribosomal protein S7, conserved site;IPR023798 Ribosomal protein S7 domain;IPR036823 Ribosomal protein S7 domain superfamily	ENOG503NVCP	J:(J) Translation, ribosomal structure and biogenesis	GO_component: GO:0110165 - cellular anatomical entity [Evidence IEA];GO_component: GO:0022627 - cytosolic small ribosomal subunit [Evidence IEA];GO_component: GO:1990904 - ribonucleoprotein complex [Evidence IEA];GO_component: GO:0044391 - ribosomal subunit [Evidence IEA];GO_component: GO:0005622 - intracellular anatomical structure [Evidence IEA];GO_component: GO:0022626 - cytosolic ribosome [Ev…
MK675_000561	AU3_HapB_CHR01	Upregulated only at 2; 3; 4 dpi	7.84036	1.19653e-16	8.57177	6.22724e-19	6.92941	1.01258e-11					30674406	30674865	+			hypothetical protein
MK675_000563	AU3_HapB_CHR01	Downregulated only at 5; 6 dpi							-2.69312	2.39756e-71	-3.308	2.135e-106	30830921	30832753	-			hypothetical protein				PF10256	IPR008266 Tyrosine-protein kinase, active site;IPR019383 Golgin subfamily A member 7/ERF4	ENOG503P7TX	S:(S) Function unknown	GO_component: GO:0098827 - endoplasmic reticulum subcompartment [Evidence IEA];GO_component: GO:0043227 - membrane-bounded organelle [Evidence IEA];GO_component: GO:0042175 - nuclear outer membrane-endoplasmic reticulum membrane network [Evidence IEA];GO_component: GO:0140534 - endoplasmic reticulum protein-containing complex [Evidence IEA];GO_component: GO:0019898 - extrinsic component of membra…
MK675_000567	AU3_HapB_CHR01	Downregulated only at 2 dpi	-10.8649	0.000704231									31054238	31056193	-			hypothetical protein
MK675_000598	AU3_HapB_CHR01	Downregulated only at 3 dpi			-11.2514	0.000768678							32542855	32549060	+			hypothetical protein
MK675_000614	AU3_HapB_CHR01	Upregulated only at 5; 6 dpi							4.18879	1.28328e-46	3.89831	1.079e-42	33536255	33538905	-	rrb1		Ribosome assembly protein rrb1			EOG092R097B	PF00400;PF12265	IPR001680 WD40 repeat;IPR015943 WD40/YVTN repeat-like-containing domain superfamily;IPR020472 G-protein beta WD-40 repeat;IPR022052 Histone-binding protein RBBP4, N-terminal;IPR036322 WD40-repeat-containing domain superfamily	ENOG503NY9Y	B:(B) Chromatin structure and dynamics	GO_function: GO:0005515 - protein binding [Evidence IEA]
MK675_000618	AU3_HapB_CHR01	Downregulated only at 5; 6 dpi							-4.05576	9.23235e-06	-6.79472	6.90123e-11	33651951	33652714	-		Effector candidate	hypothetical protein
MK675_000624	AU3_HapB_CHR01	Downregulated only at 5; 6 dpi							-4.41843	4.82825e-07	-7.54275	1.19564e-13	33715972	33717877	+		Effector candidate	hypothetical protein
MK675_000645	AU3_HapB_CHR01	Downregulated only at 5; 6 dpi							-4.82145	7.64645e-05	-6.5939	6.96107e-07	34646574	34651902	-			hypothetical protein				PF03935	IPR000757 Glycoside hydrolase family 16;IPR005629 Beta-glucan synthesis-associated protein Skn1/Kre6/Sbg1;IPR013320 Concanavalin A-like lectin/glucanase domain superfamily	ENOG503NUWF	I:(I) Lipid transport and metabolism	GO_component: GO:0098827 - endoplasmic reticulum subcompartment [Evidence IEA];GO_component: GO:0031227 - obsolete intrinsic component of endoplasmic reticulum membrane [Evidence IEA];GO_component: GO:0043227 - membrane-bounded organelle [Evidence IEA];GO_component: GO:0042175 - nuclear outer membrane-endoplasmic reticulum membrane network [Evidence IEA];GO_component: GO:0031984 - organelle subco…		GH16
MK675_000652	AU3_HapB_CHR01	Downregulated only at 5; 6 dpi							-2.17308	8.81585e-05	-2.81993	4.4979e-07	34897401	34900065	-			hypothetical protein						ENOG503P1N6
MK675_000653	AU3_HapB_CHR01	Downregulated only at 5 dpi							-2.71493	0.00244011			34911520	34915160	-			hypothetical protein				PF01553	IPR002123 Phospholipid/glycerol acyltransferase	ENOG503NV8M	I:(I) Lipid transport and metabolism	GO_component: GO:0071944 - cell periphery [Evidence IEA];GO_component: GO:0005773 - vacuole [Evidence IEA];GO_component: GO:0110165 - cellular anatomical entity [Evidence IEA];GO_component: GO:0043227 - membrane-bounded organelle [Evidence IEA];GO_component: GO:0012505 - endomembrane system [Evidence IEA];GO_component: GO:0016020 - membrane [Evidence IEA];GO_component: GO:0005886 - plasma membran…
MK675_000654	AU3_HapB_CHR01	Downregulated only at 5; 6 dpi							-5.82606	9.97626e-35	-7.48418	2.43149e-47	34928689	34929111	-			hypothetical protein
MK675_000656	AU3_HapB_CHR01				2.29274	6.45336e-05			4.83007	1.23407e-89	4.63763	5.8384e-85	35097958	35099732	-	RPL43		60S ribosomal protein L43				PF01780	IPR002674 Ribosomal protein L37ae;IPR011331 Ribosomal protein L37ae/L37e;IPR011332 Zinc-binding ribosomal protein	ENOG503P404	J:(J) Translation, ribosomal structure and biogenesis	GO_component: GO:0005840 - ribosome [Evidence IEA];GO_function: GO:0003735 - structural constituent of ribosome [Evidence IEA];GO_process: GO:0006412 - translation [Evidence IEA]
MK675_000686	AU3_HapB_CHR01	Upregulated only at 2; 3; 4; 5 dpi	8.96593	1.60511e-09	8.34821	1.18528e-08	9.57135	3.00663e-10	7.13802	2.09009e-07			36020673	36021855	-			hypothetical protein
MK675_000693	AU3_HapB_CHR01	Downregulated only at 2 dpi	-2.8713	2.29742e-05									36408027	36409328	-	ELO2_2		Fatty acyl-CoA elongase/Polyunsaturated fatty acid specific elongation enzyme		2.3.1.199	EOG092R0JTZ	PF01151	IPR002076 ELO family;IPR030457 ELO family, conserved site	ENOG503NU6C	I:(I) Lipid transport and metabolism	GO_component: GO:0098827 - endoplasmic reticulum subcompartment [Evidence IEA];GO_component: GO:0031227 - obsolete intrinsic component of endoplasmic reticulum membrane [Evidence IEA];GO_component: GO:0043227 - membrane-bounded organelle [Evidence IEA];GO_component: GO:0042175 - nuclear outer membrane-endoplasmic reticulum membrane network [Evidence IEA];GO_component: GO:0031984 - organelle subco…
MK675_000720	AU3_HapB_CHR01	Downregulated only at 4 dpi					-10.6106	0.00189681					37783365	37786877	-	ubp10		Ubiquitin carboxyl-terminal hydrolase 10			EOG092R0CQO	PF00443;PF02037;PF02148	IPR001394 Peptidase C19, ubiquitin carboxyl-terminal hydrolase;IPR001607 Zinc finger, UBP-type;IPR003034 SAP domain;IPR013083 Zinc finger, RING/FYVE/PHD-type;IPR028889 Ubiquitin specific protease domain;IPR033809 USP39;IPR036361 SAP domain superfamily;IPR038765 Papain-like cysteine peptidase superfamily	ENOG503NXX3	Z:(Z) Cytoskeleton	GO_function: GO:0008270 - zinc ion binding [Evidence IEA];GO_function: GO:0004843 - cysteine-type deubiquitinase activity [Evidence IEA];GO_process: GO:0006397 - mRNA processing [Evidence IEA];GO_process: GO:0000245 - spliceosomal complex assembly [Evidence IEA];GO_process: GO:0016579 - protein deubiquitination [Evidence IEA]	C19
MK675_000729	AU3_HapB_CHR01	Upregulated only at 4; 5; 6 dpi					5.5241	0.000144306	10.4297	1.31556e-67	10.3365	6.78627e-67	38143414	38144643	-		Effector candidate	hypothetical protein
MK675_000744	AU3_HapB_CHR01	Upregulated in all time points	7.91791	0.000111621	10.8896	4.68391e-25	10.693	3.72736e-22	14.1626	1.40843e-74	14.0877	4.29052e-74	38999181	39000360	+		Effector candidate	hypothetical protein
MK675_000809	AU3_HapB_CHR01	Upregulated only at 5; 6 dpi							2.02131	1.05293e-22	2.06514	1.41329e-24	42343685	42346011	-	ADO1		adenosine kinase		2.7.1.20	EOG092R0GJ9	PF00294	IPR001805 Adenosine kinase;IPR002173 Carbohydrate/purine kinase, PfkB, conserved site;IPR011611 Carbohydrate kinase PfkB;IPR029056 Ribokinase-like	ENOG503NUDP	G:(G) Carbohydrate transport and metabolism	GO_component: GO:0110165 - cellular anatomical entity [Evidence IEA];GO_component: GO:0043227 - membrane-bounded organelle [Evidence IEA];GO_component: GO:0016020 - membrane [Evidence IEA];GO_component: GO:0005622 - intracellular anatomical structure [Evidence IEA];GO_component: GO:0005737 - cytoplasm [Evidence IEA];GO_component: GO:0005829 - cytosol [Evidence IEA];GO_component: GO:0043226 - orga…
MK675_000810	AU3_HapB_CHR01	Upregulated in all time points	10.4096	0.000530183	11.7267	0.00024082	8.92409	0.0015435	12.1077	0.00018981	10.8475	0.000390615	42478199	42480289	-			hypothetical protein			EOG092R0ITD	PF00097;PF11789;PF13923	IPR001841 Zinc finger, RING-type;IPR004181 Zinc finger, MIZ-type;IPR013083 Zinc finger, RING/FYVE/PHD-type;IPR026846 E3 SUMO-protein ligase Nse2 (Mms21)	ENOG503P4JX	O:(O) Posttranslational modification, protein turnover, chaperones	GO_component: GO:0110165 - cellular anatomical entity [Evidence IEA];GO_component: GO:0043227 - membrane-bounded organelle [Evidence IEA];GO_component: GO:0030915 - Smc5-Smc6 complex [Evidence IEA];GO_component: GO:0016020 - membrane [Evidence IEA];GO_component: GO:0005622 - intracellular anatomical structure [Evidence IEA];GO_component: GO:0043232 - intracellular non-membrane-bounded organelle […
MK675_000813	AU3_HapB_CHR01	Upregulated only at 2; 3; 4; 5 dpi	8.95133	4.62916e-06	7.93399	3.45781e-05	7.361	0.000137187	7.94802	1.95551e-05			42576441	42577765	-		Effector candidate	hypothetical protein
MK675_000814	AU3_HapB_CHR01	Upregulated only at 2; 3; 4; 5 dpi	6.07976	0.00978084	6.78662	0.00446893	7.79585	0.00164514	7.06656	0.00297789			42604253	42604906	-		Effector candidate	hypothetical protein
MK675_000817	AU3_HapB_CHR01	Downregulated only at 6 dpi									-7.42302	6.88149e-06	42799184	42799792	-		Effector candidate	hypothetical protein
MK675_000818	AU3_HapB_CHR01	Upregulated only at 2; 3; 4; 5 dpi	6.05139	1.88118e-06	3.71853	0.00246129	6.1633	1.42377e-06	4.01456	0.000509338			42842894	42844054	-		Effector candidate	hypothetical protein		3.1.1.72		PF01083	IPR000675 Cutinase/acetylxylan esterase;IPR029058 Alpha/Beta hydrolase fold	ENOG503P7WM	S:(S) Function unknown	GO_function: GO:0016787 - hydrolase activity [Evidence IEA]		CE5
MK675_000823	AU3_HapB_CHR01	Downregulated only at 3 dpi			-10.8713	0.003144							42996573	42999176	+	sed5		Integral membrane protein SED5			EOG092R0HHS	PF05739;PF11416	IPR000727 Target SNARE coiled-coil homology domain;IPR010989 SNARE;IPR021538 Syntaxin-5, N-terminal, Sly1p-binding domain;IPR045242 Syntaxin	ENOG503NU11	U:(U) Intracellular trafficking, secretion, and vesicular transport	GO_component: GO:0043227 - membrane-bounded organelle [Evidence IEA];GO_component: GO:0005794 - Golgi apparatus [Evidence IEA];GO_component: GO:0016021 - membrane [Evidence IEA];GO_component: GO:0110165 - cellular anatomical entity [Evidence IEA];GO_component: GO:0000139 - Golgi membrane [Evidence IEA];GO_component: GO:0098588 - bounding membrane of organelle [Evidence IEA];GO_component: GO:00057…
MK675_000836	AU3_HapB_CHR01	Downregulated only at 3 dpi			-10.3288	0.00531843							43980065	43983039	-	MSS51		translational activator for mitochondrial COX1			EOG092R0987	PF13824;PF20179	IPR032717 Mitochondrial splicing suppressor 51, zinc-finger;IPR046824 Mitochondrial splicing suppressor 51-like, C-terminal domain	ENOG503NTVQ	S:(S) Function unknown	GO_component: GO:0110165 - cellular anatomical entity [Evidence IEA];GO_component: GO:0043227 - membrane-bounded organelle [Evidence IEA];GO_component: GO:0016020 - membrane [Evidence IEA];GO_component: GO:0005739 - mitochondrion [Evidence IEA];GO_component: GO:0031967 - organelle envelope [Evidence IEA];GO_component: GO:0005622 - intracellular anatomical structure [Evidence IEA];GO_component: GO…
MK675_000843	AU3_HapB_CHR01	Downregulated only at 6 dpi									-2.02093	0.00171844	44311888	44317316	-			hypothetical protein				PF01494;PF07976	IPR002938 FAD-binding domain;IPR012941 Phenol hydroxylase, C-terminal dimerisation domain;IPR036188 FAD/NAD(P)-binding domain superfamily;IPR036249 Thioredoxin-like superfamily;IPR038220 Phenol hydroxylase, C-terminal TRX-fold domain superfamily	ENOG503NWY8	C:(C) Energy production and conversion;H:(H) Coenzyme transport and metabolism	GO_function: GO:0071949 - FAD binding [Evidence IEA]
MK675_000847	AU3_HapB_CHR01	Downregulated only at 5; 6 dpi							-3.67446	1.16742e-13	-3.38176	1.94957e-12	44516800	44517497	-			hypothetical protein				PF01284	IPR008253 Marvel domain	ENOG503P57D	S:(S) Function unknown	GO_component: GO:0016020 - membrane [Evidence IEA]
MK675_000854	AU3_HapB_CHR01	Upregulated in all time points	11.0737	1.58093e-49	9.29786	3.97671e-13	11.1751	7.28705e-45	12.2721	5.38659e-93	12.3291	5.49951e-94	44755402	44756490	-		Effector candidate	hypothetical protein
MK675_000856	AU3_HapB_CHR01	Upregulated in all time points	9.94497	2.82939e-08	8.72393	1.35432e-05	10.1056	2.51908e-08	9.65653	2.6751e-08	7.06381	5.19307e-06	44855577	44856299	-			hypothetical protein
MK675_000865	AU3_HapB_CHR01	Upregulated in all time points	8.18126	1.70391e-13	7.85607	3.51143e-09	9.98835	2.45423e-39	9.25429	1.84588e-70	9.78695	4.33238e-78	45038604	45039367	-		Effector candidate	hypothetical protein
MK675_000872	AU3_HapB_CHR01				-11.9486	7.07811e-07			-2.31194	9.59566e-26			45328497	45331765	-		Effector candidate	hypothetical protein				PF00096	IPR013087 Zinc finger C2H2-type;IPR036236 Zinc finger C2H2 superfamily	ENOG503P7EH	K:(K) Transcription	GO_component: GO:0110165 - cellular anatomical entity [Evidence IEA];GO_component: GO:0005622 - intracellular anatomical structure [Evidence IEA];GO_component: GO:0043232 - intracellular non-membrane-bounded organelle [Evidence IEA];GO_component: GO:0005694 - chromosome [Evidence IEA];GO_component: GO:0000785 - chromatin [Evidence IEA];GO_component: GO:0043226 - organelle [Evidence IEA];GO_compon…
MK675_000873	AU3_HapB_CHR01	Downregulated only at 5 dpi							-3.08659	2.97351e-12			45332345	45332754	+			hypothetical protein
MK675_000876	AU3_HapB_CHR01	Upregulated only at 6 dpi									2.13196	0.00118647	45512758	45513823	-			hypothetical protein
MK675_000886	AU3_HapB_CHR01	Downregulated only at 2 dpi	-2.00215	1.41672e-05									45942064	45951662	+	INO80_1		Putative DNA helicase ino80				PF00176;PF00271;PF04851;PF13892	IPR000330 SNF2, N-terminal;IPR001650 Helicase, C-terminal;IPR014001 Helicase superfamily 1/2, ATP-binding domain;IPR020838 DBINO domain;IPR027417 P-loop containing nucleoside triphosphate hydrolase;IPR038718 SNF2-like, N-terminal domain superfamily	ENOG503NVFX	A:(A) RNA processing and modification	GO_component: GO:0043227 - membrane-bounded organelle [Evidence IEA];GO_component: GO:0031011 - Ino80 complex [Evidence IEA];GO_component: GO:1902494 - catalytic complex [Evidence IEA];GO_component: GO:0070603 - SWI/SNF superfamily-type complex [Evidence IEA];GO_component: GO:0070013 - intracellular organelle lumen [Evidence IEA];GO_component: GO:0110165 - cellular anatomical entity [Evidence IEA…
MK675_000916	AU3_HapB_CHR01	Upregulated only at 5; 6 dpi							2.58484	4.81013e-19	2.83412	6.86034e-23	47194938	47199111	-			hypothetical protein				PF00004;PF00158;PF07724;PF07728;PF10431;PF17871	IPR001270 ClpA/B family;IPR003593 AAA+ ATPase domain;IPR003959 ATPase, AAA-type, core;IPR004176 Clp, repeat (R) domain;IPR018368 ClpA/B, conserved site 1;IPR019489 Clp ATPase, C-terminal;IPR027417 P-loop containing nucleoside triphosphate hydrolase;IPR028299 ClpA/B, conserved site 2;IPR036628 Clp, N-terminal domain superfamily;IPR041546 ClpA/ClpB, AAA lid domain	ENOG503NXN8	O:(O) Posttranslational modification, protein turnover, chaperones	GO_component: GO:0005737 - cytoplasm [Evidence IEA];GO_component: GO:0110165 - cellular anatomical entity [Evidence IEA];GO_component: GO:0005622 - intracellular anatomical structure [Evidence IEA];GO_component: GO:0005829 - cytosol [Evidence IEA];GO_function: GO:0005524 - ATP binding [Evidence IEA];GO_function: GO:0016787 - hydrolase activity [Evidence IEA];GO_function: GO:0016818 - hydrolase ac…
MK675_000918	AU3_HapB_CHR01	Upregulated only at 5; 6 dpi							5.63368	1.14194e-33	5.57223	1.8247e-33	47359328	47363194	-			hypothetical protein		3.2.1.113		PF01532	IPR001382 Glycoside hydrolase family 47;IPR012341 Six-hairpin glycosidase-like superfamily;IPR036026 Seven-hairpin glycosidases	ENOG503PC3A	G:(G) Carbohydrate transport and metabolism	GO_component: GO:0071944 - cell periphery [Evidence IEA];GO_component: GO:0005773 - vacuole [Evidence IEA];GO_component: GO:0110165 - cellular anatomical entity [Evidence IEA];GO_component: GO:0043227 - membrane-bounded organelle [Evidence IEA];GO_component: GO:0012505 - endomembrane system [Evidence IEA];GO_component: GO:0016020 - membrane [Evidence IEA];GO_component: GO:0005886 - plasma membran…		GH47
MK675_000952	AU3_HapB_CHR01	Downregulated only at 5; 6 dpi							-4.21259	0.000460692	-5.70462	4.65083e-06	49575173	49578493	-		Effector candidate	hypothetical protein
MK675_000965	AU3_HapB_CHR01				5.28499	8.93128e-05			7.51232	1.76582e-34	7.34345	1.4189e-33	50314293	50318479	+			hypothetical protein						ENOG503P2VF
MK675_000972	AU3_HapB_CHR01	Downregulated only at 6 dpi									-2.15514	1.3729e-08	50997388	50997855	+			hypothetical protein
MK675_000983	AU3_HapB_CHR01		6.82272	3.58985e-13	4.23689	0.00152119			7.06822	2.18982e-14	5.93319	1.61244e-11	51698309	51699672	-			hypothetical protein
MK675_000985	AU3_HapB_CHR01	Downregulated only at 5; 6 dpi							-6.48951	5.74641e-16	-6.97685	1.49047e-18	51788047	51792609	-	ICL1		isocitrate lyase 1		4.1.3.1		PF00463;PF13714	IPR006254 Isocitrate lyase;IPR015813 Pyruvate/Phosphoenolpyruvate kinase-like domain superfamily;IPR018523 Isocitrate lyase/phosphorylmutase, conserved site;IPR039556 ICL/PEPM domain;IPR040442 Pyruvate kinase-like domain superfamily	ENOG503NUMX	C:(C) Energy production and conversion	GO_function: GO:0016829 - lyase activity [Evidence IEA];GO_function: GO:0004451 - isocitrate lyase activity [Evidence IEA];GO_function: GO:0016830 - carbon-carbon lyase activity [Evidence IEA];GO_function: GO:0003824 - catalytic activity [Evidence IEA];GO_process: GO:0019752 - carboxylic acid metabolic process [Evidence IEA]
MK675_000991	AU3_HapB_CHR01	Downregulated only at 5; 6 dpi							-2.64546	1.49063e-18	-2.92441	2.31286e-24	51923726	51926866	+			hypothetical protein		4.2.1.47		PF01370;PF04321;PF16363	IPR006368 GDP-mannose 4,6-dehydratase;IPR016040 NAD(P)-binding domain;IPR036291 NAD(P)-binding domain superfamily	ENOG503NWIK	G:(G) Carbohydrate transport and metabolism	GO_function: GO:0008446 - GDP-mannose 4,6-dehydratase activity [Evidence IEA];GO_process: GO:0019673 - GDP-mannose metabolic process [Evidence IEA]
MK675_000994	AU3_HapB_CHR01	Upregulated in all time points	10.0652	2.29336e-10	7.12521	1.72486e-05	7.75325	8.73473e-07	9.97126	2.34683e-10	8.60013	8.14964e-09	52207890	52209716	-			hypothetical protein
MK675_000997	AU3_HapB_CHR01	Downregulated only at 3; 4 dpi			-11.7775	2.28702e-06	-2.03658	0.00269059					52338692	52344292	+	SPO14_1		Phospholipase D1		3.1.4.4		PF00614	IPR001683 Phox homology;IPR001736 Phospholipase D/Transphosphatidylase;IPR001849 Pleckstrin homology domain;IPR015679 Phospholipase D family;IPR016555 Phospholipase D, eukaryotic type;IPR025202 Phospholipase D-like domain;IPR036871 PX domain superfamily	ENOG503NX5P	I:(I) Lipid transport and metabolism	GO_function: GO:0003824 - catalytic activity [Evidence IEA];GO_function: GO:0035091 - phosphatidylinositol binding [Evidence IEA];GO_function: GO:0004630 - phospholipase D activity [Evidence IEA];GO_process: GO:0051179 - localization [Evidence IEA];GO_process: GO:0048017 - inositol lipid-mediated signaling [Evidence IEA];GO_process: GO:0006928 - obsolete movement of cell or subcellular component …
MK675_001000	AU3_HapB_CHR01	Downregulated only at 4 dpi					-10.1153	0.00865521					52437326	52441228	-			hypothetical protein				PF08314	IPR013244 Sec39 domain	ENOG503Q51G	I:(I) Lipid transport and metabolism	GO_component: GO:0098827 - endoplasmic reticulum subcompartment [Evidence IEA];GO_component: GO:0043227 - membrane-bounded organelle [Evidence IEA];GO_component: GO:0042175 - nuclear outer membrane-endoplasmic reticulum membrane network [Evidence IEA];GO_component: GO:0140534 - endoplasmic reticulum protein-containing complex [Evidence IEA];GO_component: GO:0031984 - organelle subcompartment [Evi…
MK675_001008	AU3_HapB_CHR01	Downregulated only at 4 dpi					-3.75087	0.00167392					52821851	52825731	+			hypothetical protein				PF15612	IPR028942 WHIM1 domain	ENOG503P6SD	S:(S) Function unknown
MK675_001012	AU3_HapB_CHR01	Upregulated only at 5; 6 dpi							5.57279	4.02209e-70	5.35537	1.06079e-66	52961162	52964032	-			hypothetical protein						ENOG503PKDC
MK675_001021	AU3_HapB_CHR01	Downregulated only at 2 dpi	-11.4583	2.45554e-05									53780093	53782583	-			hypothetical protein			EOG092R0QU9	PF04733	IPR006822 Coatomer, epsilon subunit;IPR011990 Tetratricopeptide-like helical domain superfamily	ENOG503NV0Y	U:(U) Intracellular trafficking, secretion, and vesicular transport	GO_component: GO:0043227 - membrane-bounded organelle [Evidence IEA];GO_component: GO:0030659 - cytoplasmic vesicle membrane [Evidence IEA];GO_component: GO:0030660 - Golgi-associated vesicle membrane [Evidence IEA];GO_component: GO:0031410 - cytoplasmic vesicle [Evidence IEA];GO_component: GO:0005794 - Golgi apparatus [Evidence IEA];GO_component: GO:0110165 - cellular anatomical entity [Evidence…
MK675_001028	AU3_HapB_CHR01	Downregulated only at 2 dpi	-12.0101	0.000132922									54104480	54109272	-	BST1		GPI inositol deacylase			EOG092R0149	PF07819	IPR012908 GPI inositol-deacylase PGAP1-like;IPR029058 Alpha/Beta hydrolase fold;IPR039529 GPI inositol-deacylase	ENOG503NVMH	U:(U) Intracellular trafficking, secretion, and vesicular transport	GO_component: GO:0071944 - cell periphery [Evidence IEA];GO_component: GO:0005773 - vacuole [Evidence IEA];GO_component: GO:0110165 - cellular anatomical entity [Evidence IEA];GO_component: GO:0043227 - membrane-bounded organelle [Evidence IEA];GO_component: GO:0012505 - endomembrane system [Evidence IEA];GO_component: GO:0016020 - membrane [Evidence IEA];GO_component: GO:0005886 - plasma membran…
MK675_001041	AU3_HapB_CHR01	Upregulated only at 2; 3; 4; 5 dpi	10.6281	0.000575396	11.6581	0.00032308	11.4957	0.000352581	12.084	0.000247057			54646418	54647606	+	RPS28A		40S ribosomal protein S28				PF01200	IPR000289 Ribosomal protein S28e;IPR012340 Nucleic acid-binding, OB-fold	ENOG503P583	J:(J) Translation, ribosomal structure and biogenesis	GO_component: GO:0110165 - cellular anatomical entity [Evidence IEA];GO_component: GO:0022627 - cytosolic small ribosomal subunit [Evidence IEA];GO_component: GO:1990904 - ribonucleoprotein complex [Evidence IEA];GO_component: GO:0044391 - ribosomal subunit [Evidence IEA];GO_component: GO:0005622 - intracellular anatomical structure [Evidence IEA];GO_component: GO:0022626 - cytosolic ribosome [Ev…
MK675_001052	AU3_HapB_CHR01	Upregulated in all time points	10.6079	1.31886e-07	10.2549	2.92281e-07	9.92416	6.33021e-07	4.73417	0.00881327	6.5566	4.64682e-05	54972929	54974847	-			hypothetical protein				PF10342	IPR018466 Yeast cell wall synthesis Kre9/Knh1-like, N-terminal	ENOG503P8EH
MK675_001053	AU3_HapB_CHR01	Upregulated only at 5; 6 dpi							2.6862	2.64928e-38	2.82557	2.57042e-43	55065277	55067175	-			hypothetical protein				PF10342	IPR018466 Yeast cell wall synthesis Kre9/Knh1-like, N-terminal	ENOG503P8EH
MK675_001057	AU3_HapB_CHR01	Downregulated only at 5; 6 dpi							-2.81166	0.00175929	-7.3785	1.42487e-10	55252949	55253505	+			hypothetical protein						ENOG503P8EH
MK675_001085	AU3_HapB_CHR01	Upregulated in all time points	9.2554	1.64131e-16	7.62819	3.13263e-10	6.22282	0.00041591	8.93353	2.60952e-16	6.68639	2.7426e-11	56885395	56886559	-		Effector candidate	hypothetical protein
MK675_001090	AU3_HapB_CHR01	Downregulated only at 4; 5; 6 dpi					-2.07098	0.000184604	-6.23028	5.01897e-106	-8.48023	2.67606e-140	57240451	57243579	-			hypothetical protein
MK675_001105	AU3_HapB_CHR01	Downregulated only at 3; 4 dpi			-11.5603	8.69397e-05	-11.5603	9.26362e-05					57945551	57948615	-			hypothetical protein				PF08551	IPR013861 TMEM115/Pdh1/Rbl19;IPR035952 Rhomboid-like superfamily	ENOG503NVED	S:(S) Function unknown	GO_component: GO:0071944 - cell periphery [Evidence IEA];GO_component: GO:0005773 - vacuole [Evidence IEA];GO_component: GO:0110165 - cellular anatomical entity [Evidence IEA];GO_component: GO:0043227 - membrane-bounded organelle [Evidence IEA];GO_component: GO:0012505 - endomembrane system [Evidence IEA];GO_component: GO:0016020 - membrane [Evidence IEA];GO_component: GO:0005886 - plasma membran…
MK675_001107	AU3_HapB_CHR01	Upregulated in all time points	9.59823	4.00108e-06	9.43445	6.11734e-06	9.81591	3.02862e-06	11.5901	1.68319e-07	9.93356	1.34678e-06	57980476	57982132	-			hypothetical protein				PF00707;PF05198	IPR001288 Translation initiation factor 3;IPR019814 Translation initiation factor 3, N-terminal;IPR019815 Translation initiation factor 3, C-terminal;IPR036787 Translation initiation factor 3 (IF-3), N-terminal domain superfamily;IPR036788 Translation initiation factor 3 (IF-3), C-terminal domain superfamily	ENOG503Q2IU	J:(J) Translation, ribosomal structure and biogenesis	GO_component: GO:0110165 - cellular anatomical entity [Evidence IEA];GO_component: GO:0043227 - membrane-bounded organelle [Evidence IEA];GO_component: GO:0016020 - membrane [Evidence IEA];GO_component: GO:0005622 - intracellular anatomical structure [Evidence IEA];GO_component: GO:0005737 - cytoplasm [Evidence IEA];GO_component: GO:0043226 - organelle [Evidence IEA];GO_component: GO:0043231 - in…
MK675_001110	AU3_HapB_CHR01	Upregulated only at 4; 5; 6 dpi					2.14112	0.000981458	3.39931	4.39974e-20	3.46026	4.75835e-21	58061521	58066438	-			hypothetical protein
MK675_001112	AU3_HapB_CHR01	Downregulated only at 5; 6 dpi							-5.53361	1.95362e-11	-7.05498	8.19905e-16	58149041	58153292	+	SFC1		Mitochondrial succinate-fumarate transporter			EOG092R0FAZ	PF00153	IPR002067 Mitochondrial carrier protein;IPR018108 Mitochondrial substrate/solute carrier;IPR023395 Mitochondrial carrier domain superfamily	ENOG503NVPF	C:(C) Energy production and conversion	GO_process: GO:0051179 - localization [Evidence IEA];GO_process: GO:0006820 - monoatomic anion transport [Evidence IEA];GO_process: GO:0006810 - transport [Evidence IEA];GO_process: GO:0055085 - transmembrane transport [Evidence IEA];GO_process: GO:0006835 - dicarboxylic acid transport [Evidence IEA];GO_process: GO:0071702 - organic substance transport [Evidence IEA];GO_process: GO:0051234 - esta…
MK675_001133	AU3_HapB_CHR01	Upregulated only at 5; 6 dpi							2.38449	4.3556e-18	2.22357	2.24366e-16	59449738	59459074	-	URA2		Carbamoyl-phosphate synthase				PF00117;PF00185;PF02142;PF02222;PF02729;PF02786;PF02787;PF07478	IPR002082 Aspartate carbamoyltransferase;IPR005479 Carbamoyl-phosphate synthetase large subunit-like, ATP-binding domain;IPR005480 Carbamoyl-phosphate synthetase, large subunit oligomerisation domain;IPR005483 Carbamoyl-phosphate synthase large subunit, CPSase domain;IPR006130 Aspartate/ornithine carbamoyltransferase;IPR006131 Aspartate/ornithine carbamoyltransferase, Asp/Orn-binding domain;IPR00…	ENOG503NW85	F:(F) Nucleotide transport and metabolism	GO_component: GO:0110165 - cellular anatomical entity [Evidence IEA];GO_component: GO:0005622 - intracellular anatomical structure [Evidence IEA];GO_component: GO:0005737 - cytoplasm [Evidence IEA];GO_component: GO:0032991 - protein-containing complex [Evidence IEA];GO_component: GO:1902494 - catalytic complex [Evidence IEA];GO_function: GO:0005524 - ATP binding [Evidence IEA];GO_function: GO:000…	C26
MK675_001140	AU3_HapB_CHR01	Downregulated only at 5; 6 dpi							-3.48784	9.68023e-06	-2.34499	0.00135322	59703577	59704893	+			hypothetical protein						ENOG503Q6VG
MK675_001150	AU3_HapB_CHR01	Downregulated only at 6 dpi									-2.0984	1.13643e-21	60013394	60016354	+			hypothetical protein					IPR013226 Pal1 cell morphology	ENOG503NU5Q	S:(S) Function unknown	GO_component: GO:0005737 - cytoplasm [Evidence IEA];GO_component: GO:0110165 - cellular anatomical entity [Evidence IEA];GO_component: GO:0005622 - intracellular anatomical structure [Evidence IEA]
MK675_001172	AU3_HapB_CHR01	Downregulated only at 5; 6 dpi							-4.92263	1.06908e-137	-4.67607	2.44494e-167	60626607	60628608	+			hypothetical protein				PF13883	IPR012349 FMN-binding split barrel	ENOG503P5V0	S:(S) Function unknown
MK675_001173	AU3_HapB_CHR01		8.85721	0.000722055			8.30511	0.00124145	7.40452	0.00256846	5.37575	0.0163618	60636106	60637730	+		Effector candidate	hypothetical protein					IPR000073 Alpha/beta hydrolase fold-1;IPR029058 Alpha/Beta hydrolase fold	ENOG501S50R	S:(S) Function unknown		S33
MK675_001192	AU3_HapB_CHR01	Upregulated in all time points	9.1521	2.93702e-10	7.45383	0.00227655	10.8218	1.23477e-21	10.5279	1.21837e-23	9.74362	2.19903e-21	61814569	61815819	+		Effector candidate	hypothetical protein
MK675_001193	AU3_HapB_CHR01	Upregulated only at 5; 6 dpi							8.13399	0.000637185	8.61708	0.000391573	61865600	61866268	+		Effector candidate	hypothetical protein
MK675_001196	AU3_HapB_CHR01	Upregulated in all time points	9.42751	4.29975e-14	9.28936	4.51628e-11	9.91309	2.26799e-16	10.9049	3.15258e-90	10.902	2.61052e-91	61917988	61918656	+		Effector candidate	hypothetical protein
MK675_001206	AU3_HapB_CHR01	Upregulated only at 5; 6 dpi							6.34187	0.0100333	6.41478	0.00934734	62073817	62075178	+		Effector candidate	hypothetical protein
MK675_001210	AU3_HapB_CHR01	Downregulated only at 4 dpi					-3.0292	0.00787484					62331780	62337051	+	UBA1		E1 ubiquitin-activating protein		6.2.1.45	EOG092R01JZ	PF00899;PF09358;PF10585;PF16190;PF16191	IPR000011 Ubiquitin/SUMO-activating enzyme E1-like;IPR000594 THIF-type NAD/FAD binding fold;IPR018074 Ubiquitin-activating enzyme E1, conserved site;IPR018075 Ubiquitin-activating enzyme E1;IPR018965 Ubiquitin-activating enzyme E1, C-terminal;IPR019572 Ubiquitin-activating enzyme, SCCH domain;IPR032418 Ubiquitin-activating enzyme E1, FCCH domain;IPR032420 Ubiquitin-activating enzyme E1, four-heli…	ENOG503NURC	O:(O) Posttranslational modification, protein turnover, chaperones	GO_component: GO:0110165 - cellular anatomical entity [Evidence IEA];GO_component: GO:0043227 - membrane-bounded organelle [Evidence IEA];GO_component: GO:0016020 - membrane [Evidence IEA];GO_component: GO:0140513 - nuclear protein-containing complex [Evidence IEA];GO_component: GO:0005622 - intracellular anatomical structure [Evidence IEA];GO_component: GO:0005737 - cytoplasm [Evidence IEA];GO_c…
MK675_001211	AU3_HapB_CHR01	Downregulated only at 5 dpi							-2.27487	3.67389e-05			62436191	62439119	-			hypothetical protein					IPR013087 Zinc finger C2H2-type	ENOG503P0UP	S:(S) Function unknown
MK675_001217	AU3_HapB_CHR01	Downregulated only at 5; 6 dpi							-4.31412	5.10202e-07	-5.95011	1.27345e-10	62723167	62729914	-			hypothetical protein						ENOG503NYUV	S:(S) Function unknown
MK675_001219	AU3_HapB_CHR01	Downregulated only at 3 dpi			-11.7623	7.56821e-05							62898609	62906294	-			hypothetical protein			EOG092R003W	PF11894	IPR021827 Nucleoporin Nup186/Nup192/Nup205	ENOG503NWZB	S:(S) Function unknown	GO_component: GO:0043227 - membrane-bounded organelle [Evidence IEA];GO_component: GO:0031975 - envelope [Evidence IEA];GO_component: GO:0110165 - cellular anatomical entity [Evidence IEA];GO_component: GO:0031967 - organelle envelope [Evidence IEA];GO_component: GO:0140513 - nuclear protein-containing complex [Evidence IEA];GO_component: GO:0005773 - vacuole [Evidence IEA];GO_component: GO:00432…
MK675_001234	AU3_HapB_CHR01	Upregulated only at 5; 6 dpi							2.71496	1.38532e-14	2.60775	1.05544e-13	63558519	63562622	+	EFT2		translation elongation factor 2				PF00009;PF00679;PF03144;PF03764;PF14492	IPR000640 Elongation factor EFG, domain V-like;IPR000795 Translational (tr)-type GTP-binding domain;IPR004161 Translation elongation factor EFTu-like, domain 2;IPR005225 Small GTP-binding protein domain;IPR005517 Translation elongation factor EFG/EF2, domain IV;IPR009000 Translation protein, beta-barrel domain superfamily;IPR014721 Ribosomal protein S5 domain 2-type fold, subgroup;IPR020568 Ribos…	ENOG503NW98	J:(J) Translation, ribosomal structure and biogenesis	GO_component: GO:0110165 - cellular anatomical entity [Evidence IEA];GO_component: GO:1990904 - ribonucleoprotein complex [Evidence IEA];GO_component: GO:0005622 - intracellular anatomical structure [Evidence IEA];GO_component: GO:0005737 - cytoplasm [Evidence IEA];GO_component: GO:0005829 - cytosol [Evidence IEA];GO_component: GO:0032991 - protein-containing complex [Evidence IEA];GO_function: G…
MK675_001235	AU3_HapB_CHR01	Upregulated only at 5; 6 dpi							2.68948	0.0103619	2.54514	0.0146741	63563647	63565035	+	RPS16		40S ribosomal protein S16			EOG092R0PRT	PF00380	IPR000754 Ribosomal protein S9;IPR014721 Ribosomal protein S5 domain 2-type fold, subgroup;IPR020568 Ribosomal protein S5 domain 2-type fold;IPR020574 Ribosomal protein S9, conserved site	ENOG503P1RZ	J:(J) Translation, ribosomal structure and biogenesis	GO_component: GO:0110165 - cellular anatomical entity [Evidence IEA];GO_component: GO:0022627 - cytosolic small ribosomal subunit [Evidence IEA];GO_component: GO:1990904 - ribonucleoprotein complex [Evidence IEA];GO_component: GO:0044391 - ribosomal subunit [Evidence IEA];GO_component: GO:0005622 - intracellular anatomical structure [Evidence IEA];GO_component: GO:0022626 - cytosolic ribosome [Ev…
MK675_001239	AU3_HapB_CHR01	Upregulated in all time points	2.99055	1.26449e-07	2.33904	5.71699e-05	3.2058	2.21419e-08	3.38595	1.01072e-09	3.17657	7.0483e-09	63835299	63836041	+		Effector candidate	hypothetical protein						ENOG503Q3D0
MK675_001242	AU3_HapB_CHR01	Downregulated only at 5 dpi							-2.02614	4.84223e-07			63854909	63857225	+			hypothetical protein				PF00153	IPR002067 Mitochondrial carrier protein;IPR018108 Mitochondrial substrate/solute carrier;IPR023395 Mitochondrial carrier domain superfamily;IPR030847 Mitochondrial glycine transporter Hem25/SLC25A38	ENOG503NYKI	C:(C) Energy production and conversion	GO_component: GO:0110165 - cellular anatomical entity [Evidence IEA];GO_component: GO:0043227 - membrane-bounded organelle [Evidence IEA];GO_component: GO:0016020 - membrane [Evidence IEA];GO_component: GO:0005622 - intracellular anatomical structure [Evidence IEA];GO_component: GO:0005737 - cytoplasm [Evidence IEA];GO_component: GO:0005743 - mitochondrial inner membrane [Evidence IEA];GO_compone…
MK675_001245	AU3_HapB_CHR01	Downregulated only at 5 dpi							-12.1228	1.32258e-05			64008802	64011949	+			hypothetical protein
MK675_001249	AU3_HapB_CHR01	Downregulated only at 2 dpi	-2.30318	0.00548429									64294161	64298719	-	HRK1		serine/threonine protein kinase				PF00069;PF07714	IPR000719 Protein kinase domain;IPR008271 Serine/threonine-protein kinase, active site;IPR011009 Protein kinase-like domain superfamily	ENOG503NVGV	T:(T) Signal transduction mechanisms	GO_function: GO:0005524 - ATP binding [Evidence IEA];GO_function: GO:0016740 - transferase activity [Evidence IEA];GO_function: GO:0016773 - phosphotransferase activity, alcohol group as acceptor [Evidence IEA];GO_function: GO:0016301 - kinase activity [Evidence IEA];GO_function: GO:0003824 - catalytic activity [Evidence IEA];GO_function: GO:0016772 - transferase activity, transferring phosphorus…
MK675_001264	AU3_HapB_CHR01	Downregulated only at 5; 6 dpi							-3.19901	6.58055e-51	-2.87093	2.347e-57	65613062	65614209	+			hypothetical protein						ENOG503PIR1
MK675_001267	AU3_HapB_CHR01	Upregulated only at 2; 3; 4 dpi	11.5178	7.93022e-09	11.7194	6.01714e-09	11.9303	4.09391e-09					65873832	65874685	+	CYC1		iso-1-cytochrome c				PF00034;PF13442	IPR002327 Cytochrome c, class IA/ IB;IPR009056 Cytochrome c-like domain;IPR036909 Cytochrome c-like domain superfamily	ENOG503P3WW	C:(C) Energy production and conversion	GO_component: GO:0070013 - intracellular organelle lumen [Evidence IEA];GO_component: GO:0110165 - cellular anatomical entity [Evidence IEA];GO_component: GO:0043233 - organelle lumen [Evidence IEA];GO_component: GO:0043227 - membrane-bounded organelle [Evidence IEA];GO_component: GO:0016020 - membrane [Evidence IEA];GO_component: GO:0005758 - mitochondrial intermembrane space [Evidence IEA];GO_c…
MK675_001309	AU3_HapB_CHR01	Downregulated only at 2; 3; 4; 5 dpi	-3.74252	0.00714238	-5.4899	0.00168482			-3.87147	0.00102603			68746047	68748993	+		Effector candidate	hypothetical protein					IPR029058 Alpha/Beta hydrolase fold	ENOG503NZ2A	S:(S) Function unknown
MK675_001327	AU3_HapB_CHR01	Downregulated only at 3 dpi			-2.87326	0.00638807							69939302	69944356	+			hypothetical protein
MK675_001346	AU3_HapB_CHR01	Upregulated only at 5 dpi							2.00943	5.9175e-14			71225021	71228785	+	SPB1		AdoMet-dependent rRNA methyltransferase spb1			EOG092R03ZJ	PF01728;PF07780;PF11861	IPR002877 Ribosomal RNA methyltransferase, FtsJ domain;IPR012920 Ribosomal RNA methyltransferase, SPB1-like, C-terminal;IPR015507 Ribosomal RNA large subunit methyltransferase E;IPR024576 Ribosomal RNA methyltransferase Spb1, domain of unknown function DUF3381;IPR028589 AdoMet-dependent rRNA methyltransferase SPB1-like;IPR029063 S-adenosyl-L-methionine-dependent methyltransferase superfamily	ENOG503NUYV	A:(A) RNA processing and modification	GO_component: GO:0043227 - membrane-bounded organelle [Evidence IEA];GO_component: GO:0070013 - intracellular organelle lumen [Evidence IEA];GO_component: GO:0110165 - cellular anatomical entity [Evidence IEA];GO_component: GO:0043229 - intracellular organelle [Evidence IEA];GO_component: GO:0005634 - nucleus [Evidence IEA];GO_component: GO:0043233 - organelle lumen [Evidence IEA];GO_component: G…
MK675_001360	AU3_HapB_CHR01	Downregulated only at 5; 6 dpi							-4.36895	4.60362e-05	-8.6578	4.65789e-11	71856424	71858814	-			hypothetical protein
MK675_001363	AU3_HapB_CHR01	Downregulated only at 2 dpi	-10.8409	0.000465362									72053662	72055947	+			hypothetical protein				PF00790	IPR002014 VHS domain;IPR008942 ENTH/VHS;IPR045007 LAS seventeen-binding protein 5	ENOG503NVR2	U:(U) Intracellular trafficking, secretion, and vesicular transport	GO_component: GO:0071944 - cell periphery [Evidence IEA];GO_component: GO:0110165 - cellular anatomical entity [Evidence IEA];GO_component: GO:0030863 - cortical cytoskeleton [Evidence IEA];GO_component: GO:0005622 - intracellular anatomical structure [Evidence IEA];GO_component: GO:0030864 - cortical actin cytoskeleton [Evidence IEA];GO_component: GO:0005938 - cell cortex [Evidence IEA];GO_compo…
MK675_001365	AU3_HapB_CHR01	Upregulated in all time points	8.95751	1.70312e-18	8.05862	4.34313e-16	9.27224	2.95425e-19	9.70902	1.9049e-20	9.45254	8.02471e-20	72141899	72143534	-			hypothetical protein
MK675_001367	AU3_HapB_CHR01	Upregulated only at 2; 3; 4; 5 dpi	6.00766	3.06315e-06	4.64508	0.000249869	6.40173	1.0041e-06	4.7462	8.3364e-05			72308664	72310117	+			hypothetical protein
MK675_001372	AU3_HapB_CHR01	Downregulated only at 4; 5; 6 dpi					-3.57319	0.0106007	-3.5866	0.000543645	-5.40532	8.81251e-07	72889308	72890758	+			hypothetical protein
MK675_001378	AU3_HapB_CHR01	Upregulated only at 5; 6 dpi							2.24694	7.91745e-27	2.07351	8.74649e-24	73295245	73298886	+	FUM1		fumarase fum1		4.2.1.2	EOG092R08FP	PF00206;PF10415	IPR000362 Fumarate lyase family;IPR005677 Fumarate hydratase, class II;IPR008948 L-Aspartase-like;IPR018951 Fumarase C, C-terminal;IPR020557 Fumarate lyase, conserved site;IPR022761 Fumarate lyase, N-terminal;IPR024083 Fumarase/histidase, N-terminal	ENOG503NTY2	C:(C) Energy production and conversion	GO_component: GO:0110165 - cellular anatomical entity [Evidence IEA];GO_component: GO:0043227 - membrane-bounded organelle [Evidence IEA];GO_component: GO:0016020 - membrane [Evidence IEA];GO_component: GO:0045239 - tricarboxylic acid cycle enzyme complex [Evidence IEA];GO_component: GO:0005622 - intracellular anatomical structure [Evidence IEA];GO_component: GO:0005737 - cytoplasm [Evidence IEA]…
MK675_001396	AU3_HapB_CHR01	Downregulated only at 4 dpi					-2.30522	0.000180059					74424927	74428995	-			hypothetical protein
MK675_001403	AU3_HapB_CHR01				-3.32235	0.00621391			-3.78409	0.000406357	-2.44213	0.0129198	75122522	75127068	+	GLG2		glycogenin glucosyltransferase		2.4.1.186		PF01501	IPR002495 Glycosyl transferase, family 8;IPR029044 Nucleotide-diphospho-sugar transferases	ENOG503NX5G	H:(H) Coenzyme transport and metabolism	GO_component: GO:0005737 - cytoplasm [Evidence IEA];GO_component: GO:0110165 - cellular anatomical entity [Evidence IEA];GO_component: GO:0005622 - intracellular anatomical structure [Evidence IEA];GO_function: GO:0016740 - transferase activity [Evidence IEA];GO_function: GO:0003824 - catalytic activity [Evidence IEA];GO_function: GO:0016757 - glycosyltransferase activity [Evidence IEA]		GT8
MK675_001415	AU3_HapB_CHR01		7.85664	0.00561996					7.47359	0.00731886			75917305	75918829	+	SOD4_3	Effector candidate	Cell surface superoxide dismutase [Cu-Zn] 4		1.15.1.1		PF00080	IPR001424 Superoxide dismutase, copper/zinc binding domain;IPR024134 Superoxide dismutase (Cu/Zn) / superoxide dismutase copper chaperone;IPR036423 Superoxide dismutase-like, copper/zinc binding domain superfamily	ENOG503P3D6	S:(S) Function unknown	GO_function: GO:0043169 - cation binding [Evidence IEA];GO_function: GO:0005488 - binding [Evidence IEA];GO_function: GO:0016491 - oxidoreductase activity [Evidence IEA];GO_function: GO:0005507 - copper ion binding [Evidence IEA];GO_function: GO:0043167 - ion binding [Evidence IEA];GO_function: GO:0003824 - catalytic activity [Evidence IEA];GO_function: GO:0046914 - transition metal ion binding […
MK675_001424	AU3_HapB_CHR01	Upregulated only at 2; 3; 4; 5 dpi	9.13677	2.26743e-05	11.4197	7.52705e-07	11.3009	8.48822e-07	13.6866	4.69885e-08			76539638	76542997	+	CCT7		T-complex protein 1 subunit eta			EOG092R06K7	PF00118	IPR002194 Chaperonin TCP-1, conserved site;IPR002423 Chaperonin Cpn60/GroEL/TCP-1 family;IPR012720 T-complex protein 1, eta subunit;IPR017998 Chaperone tailless complex polypeptide 1 (TCP-1);IPR027409 GroEL-like apical domain superfamily;IPR027410 TCP-1-like chaperonin intermediate domain superfamily;IPR027413 GroEL-like equatorial domain superfamily	ENOG503NVKZ	O:(O) Posttranslational modification, protein turnover, chaperones	GO_component: GO:0110165 - cellular anatomical entity [Evidence IEA];GO_component: GO:0005832 - chaperonin-containing T-complex [Evidence IEA];GO_component: GO:0005622 - intracellular anatomical structure [Evidence IEA];GO_component: GO:0005737 - cytoplasm [Evidence IEA];GO_component: GO:0005829 - cytosol [Evidence IEA];GO_component: GO:0101031 - protein folding chaperone complex [Evidence IEA];G…
MK675_001433	AU3_HapB_CHR01		4.80116	1.61519e-11			5.49208	5.34065e-17	5.71894	1.00136e-106	5.69653	1.53186e-111	76996810	76998254	-		Effector candidate	hypothetical protein
MK675_001468	AU3_HapB_CHR01	Upregulated only at 4; 5; 6 dpi					9.32675	1.56475e-06	11.8215	4.2717e-11	10.0506	1.66025e-09	78563986	78565606	-		Effector candidate	hypothetical protein
MK675_001484	AU3_HapB_CHR01	Upregulated in all time points	8.65289	1.54811e-30	9.06092	2.28747e-32	9.33632	1.00275e-33	12.8058	8.2435e-50	12.938	2.10111e-50	79488533	79489689	+		Effector candidate	hypothetical protein
MK675_001486	AU3_HapB_CHR01	Upregulated in all time points	4.20097	9.122e-09	5.48616	3.90807e-13	5.48715	3.69402e-13	9.16253	7.28764e-26	9.43023	9.08966e-27	79677150	79677949	-			hypothetical protein
MK675_001501	AU3_HapB_CHR01	Downregulated only at 6 dpi									-2.04979	6.36951e-05	80840194	80842187	-		Effector candidate	hypothetical protein
MK675_001505	AU3_HapB_CHR01		-2.96778	0.000548545			-2.27566	0.00600452					81008828	81011902	+	YHM2		Mitochondrial DNA replication protein yhm2			EOG092R0HRZ	PF00153	IPR018108 Mitochondrial substrate/solute carrier;IPR023395 Mitochondrial carrier domain superfamily	ENOG503NTZB	C:(C) Energy production and conversion	GO_component: GO:0110165 - cellular anatomical entity [Evidence IEA];GO_component: GO:0043227 - membrane-bounded organelle [Evidence IEA];GO_component: GO:0016020 - membrane [Evidence IEA];GO_component: GO:0005622 - intracellular anatomical structure [Evidence IEA];GO_component: GO:0005737 - cytoplasm [Evidence IEA];GO_component: GO:0043226 - organelle [Evidence IEA];GO_component: GO:0043231 - in…
MK675_001516	AU3_HapB_CHR01	Downregulated only at 5; 6 dpi							-2.70277	1.73367e-08	-2.06863	2.14706e-06	81182257	81184609	-			hypothetical protein		2.3.1.16		PF00108;PF02803	IPR002155 Thiolase;IPR016039 Thiolase-like;IPR020613 Thiolase, conserved site;IPR020615 Thiolase, acyl-enzyme intermediate active site;IPR020616 Thiolase, N-terminal;IPR020617 Thiolase, C-terminal	ENOG503NX2U	I:(I) Lipid transport and metabolism	GO_component: GO:0110165 - cellular anatomical entity [Evidence IEA];GO_component: GO:0043227 - membrane-bounded organelle [Evidence IEA];GO_component: GO:0016020 - membrane [Evidence IEA];GO_component: GO:0005622 - intracellular anatomical structure [Evidence IEA];GO_component: GO:0005737 - cytoplasm [Evidence IEA];GO_component: GO:0042579 - microbody [Evidence IEA];GO_component: GO:0043226 - or…
MK675_001519	AU3_HapB_CHR01	Downregulated only at 4 dpi					-2.43493	5.56778e-05					81281231	81283962	-	TPD3		protein phosphatase 2A structural subunit			EOG092R05VY	PF13646	IPR011989 Armadillo-like helical;IPR016024 Armadillo-type fold;IPR021133 HEAT, type 2	ENOG503NU14	T:(T) Signal transduction mechanisms	GO_component: GO:0110165 - cellular anatomical entity [Evidence IEA];GO_component: GO:0005622 - intracellular anatomical structure [Evidence IEA];GO_component: GO:0005737 - cytoplasm [Evidence IEA];GO_component: GO:0032991 - protein-containing complex [Evidence IEA];GO_component: GO:0008287 - protein serine/threonine phosphatase complex [Evidence IEA];GO_component: GO:0140535 - intracellular prot…
MK675_001553	AU3_HapB_CHR02		-2.90832	0.00438786					-2.09937	0.00166597			1289506	1293293	+			hypothetical protein
MK675_001574	AU3_HapB_CHR02	Downregulated only at 4 dpi					-11.6242	0.000118187					2896122	2904307	+	SCC2		Sister chromatid cohesion protein 2			EOG092R00E1	PF12765;PF12830	IPR011989 Armadillo-like helical;IPR016024 Armadillo-type fold;IPR024986 Sister chromatid cohesion C-terminal domain;IPR026003 HEAT repeat associated with sister chromatid cohesion protein;IPR033031 Scc2/Nipped-B family	ENOG503NVI7	B:(B) Chromatin structure and dynamics;D:(D) Cell cycle control, cell division, chromosome partitioning;L:(L) Replication, recombination and repair	GO_component: GO:0110165 - cellular anatomical entity [Evidence IEA];GO_component: GO:0043227 - membrane-bounded organelle [Evidence IEA];GO_component: GO:0016020 - membrane [Evidence IEA];GO_component: GO:0140513 - nuclear protein-containing complex [Evidence IEA];GO_component: GO:0005622 - intracellular anatomical structure [Evidence IEA];GO_component: GO:0032991 - protein-containing complex [E…
MK675_001575	AU3_HapB_CHR02	Upregulated only at 5; 6 dpi							2.24063	2.74921e-05	2.45062	5.17978e-06	3016178	3017646	-	POR1		Mitochondrial porin			EOG092R0GN4	PF01459	IPR001925 Porin, eukaryotic type;IPR023614 Porin domain superfamily;IPR027246 Eukaryotic porin/Tom40	ENOG503NXEA	P:(P) Inorganic ion transport and metabolism	GO_component: GO:0110165 - cellular anatomical entity [Evidence IEA];GO_component: GO:0043227 - membrane-bounded organelle [Evidence IEA];GO_component: GO:0031968 - organelle outer membrane [Evidence IEA];GO_component: GO:0016020 - membrane [Evidence IEA];GO_component: GO:0031967 - organelle envelope [Evidence IEA];GO_component: GO:0005741 - mitochondrial outer membrane [Evidence IEA];GO_componen…
MK675_001585	AU3_HapB_CHR02	Downregulated only at 5; 6 dpi							-2.08411	8.62951e-12	-2.07106	2.07366e-12	3375315	3377865	-	ETF1		Electron transfer flavoprotein alpha-subunit			EOG092R0KLB	PF00766;PF01012	IPR001308 Electron transfer flavoprotein alpha subunit/FixB;IPR014729 Rossmann-like alpha/beta/alpha sandwich fold;IPR014730 Electron transfer flavoprotein, alpha/beta-subunit, N-terminal;IPR014731 Electron transfer flavoprotein, alpha subunit, C-terminal;IPR018206 Electron transfer flavoprotein subunit alpha, conserved site;IPR029035 DHS-like NAD/FAD-binding domain superfamily;IPR033947 Electron…	ENOG503NVHF	C:(C) Energy production and conversion	GO_component: GO:0110165 - cellular anatomical entity [Evidence IEA];GO_component: GO:0043227 - membrane-bounded organelle [Evidence IEA];GO_component: GO:0016020 - membrane [Evidence IEA];GO_component: GO:0005622 - intracellular anatomical structure [Evidence IEA];GO_component: GO:0005737 - cytoplasm [Evidence IEA];GO_component: GO:0043226 - organelle [Evidence IEA];GO_component: GO:0043231 - in…
MK675_001598	AU3_HapB_CHR02	Upregulated only at 5; 6 dpi							4.471	6.73644e-29	4.48702	4.24982e-29	3971108	3972779	-	RPP0_2		ribosomal protein P0 (A0) (L10E)			EOG092R0IUN	PF00428;PF00466;PF17777	IPR001790 Ribosomal protein L10P;IPR030670 60S acidic ribosomal protein P0;IPR040637 60S ribosomal protein L10P, insertion domain;IPR043141 Ribosomal protein L10-like domain superfamily;IPR043164 50S ribosomal protein L10, insertion domain superfamily	ENOG503NWY4	J:(J) Translation, ribosomal structure and biogenesis	GO_component: GO:0110165 - cellular anatomical entity [Evidence IEA];GO_component: GO:1990904 - ribonucleoprotein complex [Evidence IEA];GO_component: GO:0044391 - ribosomal subunit [Evidence IEA];GO_component: GO:0005622 - intracellular anatomical structure [Evidence IEA];GO_component: GO:0022626 - cytosolic ribosome [Evidence IEA];GO_component: GO:0005840 - ribosome [Evidence IEA];GO_component:…
MK675_001602	AU3_HapB_CHR02	Downregulated only at 2 dpi	-2.10112	0.000656696									4123366	4125324	-			hypothetical protein
MK675_001638	AU3_HapB_CHR02	Downregulated only at 5 dpi							-2.11566	1.292e-09			5623981	5627166	-			hypothetical protein
MK675_001651	AU3_HapB_CHR02	Upregulated only at 5; 6 dpi							5.06085	6.50501e-87	4.98425	1.04292e-85	5902202	5905338	+			hypothetical protein			EOG092R0AZU	PF01926;PF06071	IPR004095 TGS;IPR004396 Ribosome-binding ATPase YchF/Obg-like ATPase 1;IPR006073 GTP binding domain;IPR012675 Beta-grasp domain superfamily;IPR012676 TGS-like;IPR013029 YchF, C-terminal domain;IPR023192 TGS-like domain superfamily;IPR027417 P-loop containing nucleoside triphosphate hydrolase;IPR031167 OBG-type guanine nucleotide-binding (G) domain;IPR041706 YchF, N-terminal	ENOG503NW69	J:(J) Translation, ribosomal structure and biogenesis	GO_component: GO:0005737 - cytoplasm [Evidence IEA];GO_component: GO:0110165 - cellular anatomical entity [Evidence IEA];GO_component: GO:0005622 - intracellular anatomical structure [Evidence IEA];GO_function: GO:0005524 - ATP binding [Evidence IEA];GO_function: GO:0016787 - hydrolase activity [Evidence IEA];GO_function: GO:0016818 - hydrolase activity, acting on acid anhydrides, in phosphorus-c…
MK675_001659	AU3_HapB_CHR02	Upregulated only at 5; 6 dpi							2.83511	5.48828e-21	2.69356	1.47835e-20	6268160	6269821	+			hypothetical protein			EOG092R0C0G	PF00276	IPR012677 Nucleotide-binding alpha-beta plait domain superfamily;IPR012678 Ribosomal protein L23/L15e core domain superfamily;IPR013025 Ribosomal protein L25/L23	ENOG503P8XT	J:(J) Translation, ribosomal structure and biogenesis	GO_component: GO:0043227 - membrane-bounded organelle [Evidence IEA];GO_component: GO:0005759 - mitochondrial matrix [Evidence IEA];GO_component: GO:0005762 - mitochondrial large ribosomal subunit [Evidence IEA];GO_component: GO:0000313 - organellar ribosome [Evidence IEA];GO_component: GO:0070013 - intracellular organelle lumen [Evidence IEA];GO_component: GO:0110165 - cellular anatomical entity…
MK675_001660	AU3_HapB_CHR02	Upregulated only at 5; 6 dpi							4.76364	4.4183e-17	4.72784	6.54355e-17	6354694	6356188	-	RPS6		40S ribosomal protein S6				PF01092	IPR001377 Ribosomal protein S6e;IPR014401 Ribosomal protein S6, eukaryotic;IPR018282 Ribosomal protein S6/S6e/A/B/2, conserved site	ENOG503NUD1	J:(J) Translation, ribosomal structure and biogenesis	GO_component: GO:0005840 - ribosome [Evidence IEA];GO_function: GO:0003735 - structural constituent of ribosome [Evidence IEA];GO_process: GO:0006412 - translation [Evidence IEA]
MK675_001661	AU3_HapB_CHR02	Upregulated only at 4; 5; 6 dpi					2.90107	5.12073e-05	5.40948	8.93903e-17	5.56132	1.94081e-17	6356349	6357730	+	RPS13		ribosomal 40S subunit protein S13			EOG092R0PDZ	PF00312;PF08069	IPR000589 Ribosomal protein S15;IPR009068 S15/NS1, RNA-binding;IPR012606 Ribosomal protein S13/S15, N-terminal;IPR023029 Ribosomal protein S15P	ENOG503P1R2	J:(J) Translation, ribosomal structure and biogenesis	GO_component: GO:0043227 - membrane-bounded organelle [Evidence IEA];GO_component: GO:0015935 - small ribosomal subunit [Evidence IEA];GO_component: GO:0070013 - intracellular organelle lumen [Evidence IEA];GO_component: GO:0110165 - cellular anatomical entity [Evidence IEA];GO_component: GO:0043229 - intracellular organelle [Evidence IEA];GO_component: GO:0005634 - nucleus [Evidence IEA];GO_comp…
MK675_001691	AU3_HapB_CHR02	Downregulated only at 5 dpi							-2.00896	9.84825e-13			8003104	8004765	+			hypothetical protein						ENOG503P9M8
MK675_001718	AU3_HapB_CHR02	Downregulated only at 4 dpi					-2.4228	0.00177617					9349803	9353344	-			hypothetical protein			EOG092R01DU	PF00752;PF12246;PF12247	IPR006084 XPG/Rad2 endonuclease;IPR006085 XPG, N-terminal;IPR022039 Post-transcriptional regulator MKT1, C-terminal;IPR022040 Post-transcriptional regulator MKT1, N-terminal;IPR029060 PIN-like domain superfamily;IPR037314 Post-transcriptional regulator MKT1, H3TH domain	ENOG503NYMB	S:(S) Function unknown	GO_component: GO:0110165 - cellular anatomical entity [Evidence IEA];GO_component: GO:0043227 - membrane-bounded organelle [Evidence IEA];GO_component: GO:0016020 - membrane [Evidence IEA];GO_component: GO:0005622 - intracellular anatomical structure [Evidence IEA];GO_component: GO:0043226 - organelle [Evidence IEA];GO_component: GO:0043231 - intracellular membrane-bounded organelle [Evidence IEA…
MK675_001720	AU3_HapB_CHR02	Downregulated only at 3; 4 dpi			-3.42498	0.000129073	-3.06093	0.000287807					9402126	9403915	+			hypothetical protein				PF00106;PF08659;PF13561	IPR002347 Short-chain dehydrogenase/reductase SDR;IPR020904 Short-chain dehydrogenase/reductase, conserved site;IPR036291 NAD(P)-binding domain superfamily	ENOG503NYJU	Q:(Q) Secondary metabolites biosynthesis, transport and catabolism	GO_function: GO:0016491 - oxidoreductase activity [Evidence IEA]
MK675_001723	AU3_HapB_CHR02	Downregulated only at 5; 6 dpi							-7.13409	1.95969e-18	-6.77003	1.12371e-20	9520610	9521629	+			hypothetical protein		3.4.23.5		PF00026	IPR001461 Aspartic peptidase A1 family;IPR021109 Aspartic peptidase domain superfamily;IPR033121 Peptidase family A1 domain	ENOG503PECM	O:(O) Posttranslational modification, protein turnover, chaperones	GO_function: GO:0004190 - aspartic-type endopeptidase activity [Evidence IEA];GO_process: GO:0006508 - proteolysis [Evidence IEA]	A01A
MK675_001733	AU3_HapB_CHR02						-2.05045	0.000592692	-2.08805	5.28158e-35			9857843	9859869	-	GDA1		Guanosine-diphosphatase		3.6.1.42	EOG092R06DT	PF01150	IPR000407 Nucleoside phosphatase GDA1/CD39	ENOG503NV8S	F:(F) Nucleotide transport and metabolism	GO_component: GO:0071944 - cell periphery [Evidence IEA];GO_component: GO:0110165 - cellular anatomical entity [Evidence IEA];GO_component: GO:0043227 - membrane-bounded organelle [Evidence IEA];GO_component: GO:0012505 - endomembrane system [Evidence IEA];GO_component: GO:0016020 - membrane [Evidence IEA];GO_component: GO:0005886 - plasma membrane [Evidence IEA];GO_component: GO:0043231 - intrac…
MK675_001750	AU3_HapB_CHR02	Downregulated only at 5; 6 dpi							-2.17494	0.000191146	-4.41127	1.07797e-11	10718020	10719020	-			hypothetical protein
MK675_001771	AU3_HapB_CHR02	Downregulated only at 5; 6 dpi							-6.26799	3.3017e-15	-6.53958	8.42226e-19	11484907	11487313	-			hypothetical protein
MK675_001775	AU3_HapB_CHR02	Downregulated only at 5; 6 dpi							-4.12301	0.000112047	-4.39492	2.23647e-05	11764737	11765398	-			hypothetical protein
MK675_001781	AU3_HapB_CHR02	Downregulated only at 5; 6 dpi							-7.79163	1.41653e-21	-6.22939	1.35385e-22	11888720	11889034	-		Effector candidate	hypothetical protein
MK675_001790	AU3_HapB_CHR02		-11.6758	0.000445803					-2.45952	0.00555439			12403818	12404399	-			hypothetical protein
MK675_001797	AU3_HapB_CHR02	Upregulated only at 5; 6 dpi							4.76521	2.24328e-64	4.78163	2.70065e-65	12610627	12611957	+	RPS19A		Protein component of the small (40S) ribosomal subunit			EOG092R0PM2	PF01090	IPR001266 Ribosomal protein S19e;IPR018277 Ribosomal protein S19e, conserved site;IPR036388 Winged helix-like DNA-binding domain superfamily;IPR036390 Winged helix DNA-binding domain superfamily	ENOG503P1YW	J:(J) Translation, ribosomal structure and biogenesis	GO_component: GO:0110165 - cellular anatomical entity [Evidence IEA];GO_component: GO:0022627 - cytosolic small ribosomal subunit [Evidence IEA];GO_component: GO:1990904 - ribonucleoprotein complex [Evidence IEA];GO_component: GO:0044391 - ribosomal subunit [Evidence IEA];GO_component: GO:0005622 - intracellular anatomical structure [Evidence IEA];GO_component: GO:0022626 - cytosolic ribosome [Ev…
MK675_001821	AU3_HapB_CHR02	Downregulated only at 2 dpi	-2.22956	0.00641357									13428613	13434700	+			hypothetical protein				PF12612	IPR011989 Armadillo-like helical;IPR016024 Armadillo-type fold;IPR022577 Tubulin-specific chaperone D, C-terminal;IPR033162 Tubulin-folding cofactor D	ENOG503NWFH	O:(O) Posttranslational modification, protein turnover, chaperones	GO_function: GO:0016787 - hydrolase activity [Evidence IEA];GO_function: GO:0030234 - enzyme regulator activity [Evidence IEA];GO_function: GO:0060589 - nucleoside-triphosphatase regulator activity [Evidence IEA];GO_function: GO:0016818 - hydrolase activity, acting on acid anhydrides, in phosphorus-containing anhydrides [Evidence IEA];GO_function: GO:0017111 - ribonucleoside triphosphate phosphat…
MK675_001822	AU3_HapB_CHR02	Downregulated only at 4 dpi					-2.0435	0.00178679					13484498	13485849	-			hypothetical protein			EOG092R0JLJ	PF07039	IPR010750 SGF29 tudor-like domain;IPR037802 SAGA-associated factor 29;IPR047287 SAGA-associated factor 29, second Tudor domain;IPR047288 SAGA-associated factor 29, first Tudor domain	ENOG503P7PF	S:(S) Function unknown	GO_component: GO:0043227 - membrane-bounded organelle [Evidence IEA];GO_component: GO:0000124 - SAGA complex [Evidence IEA];GO_component: GO:0070461 - SAGA-type complex [Evidence IEA];GO_component: GO:1902494 - catalytic complex [Evidence IEA];GO_component: GO:0070013 - intracellular organelle lumen [Evidence IEA];GO_component: GO:0110165 - cellular anatomical entity [Evidence IEA];GO_component: …
MK675_001861	AU3_HapB_CHR02	Downregulated only at 4 dpi					-11.6132	0.00121092					14903950	14905951	+			hypothetical protein				PF04818;PF12243	IPR006569 CID domain;IPR008942 ENTH/VHS;IPR024637 CTD kinase subunit gamma Ctk3, C-terminal;IPR024638 CTD kinase subunit gamma Ctk3, N-terminal;IPR042326 CTD kinase subunit gamma	ENOG503NYTD	S:(S) Function unknown	GO_component: GO:0043227 - membrane-bounded organelle [Evidence IEA];GO_component: GO:0000307 - cyclin-dependent protein kinase holoenzyme complex [Evidence IEA];GO_component: GO:0061695 - transferase complex, transferring phosphorus-containing groups [Evidence IEA];GO_component: GO:1902494 - catalytic complex [Evidence IEA];GO_component: GO:0070013 - intracellular organelle lumen [Evidence IEA];…
MK675_001882	AU3_HapB_CHR02	Upregulated in all time points	7.91572	9.9239e-19	7.26487	3.46094e-16	7.87483	1.99598e-18	10.6235	2.61224e-27	10.6438	2.25348e-27	15833221	15835945	-			hypothetical protein
MK675_001886	AU3_HapB_CHR02	Upregulated only at 2; 3; 4; 5 dpi	9.76134	0.000711185	8.54148	0.00190038	10.9457	0.000280166	8.9011	0.00138083			16128020	16129059	+			hypothetical protein
MK675_001899	AU3_HapB_CHR02	Downregulated only at 4 dpi					-2.50131	0.0107066					16469651	16471231	+			hypothetical protein				PF06682	IPR009567 Store-operated calcium entry-associated regulatory factor	ENOG503NZ28	S:(S) Function unknown	GO_component: GO:0031227 - obsolete intrinsic component of endoplasmic reticulum membrane [Evidence IEA];GO_component: GO:0098827 - endoplasmic reticulum subcompartment [Evidence IEA];GO_component: GO:0043227 - membrane-bounded organelle [Evidence IEA];GO_component: GO:0042175 - nuclear outer membrane-endoplasmic reticulum membrane network [Evidence IEA];GO_component: GO:0031984 - organelle subco…
MK675_001906	AU3_HapB_CHR02	Upregulated only at 4; 5; 6 dpi					6.9139	0.0110918	8.19731	0.00420229	7.87195	0.00530756	16842709	16845039	+	COX12		Cytochrome c oxidase subunit 6B			EOG092R0SE7	PF02297	IPR003213 Cytochrome c oxidase, subunit VIb;IPR036549 Cytochrome c oxidase, subunit VIb superfamily	ENOG503P5BS	C:(C) Energy production and conversion	GO_component: GO:0005739 - mitochondrion [Evidence IEA];GO_component: GO:0045277 - respiratory chain complex IV [Evidence IEA]
MK675_001913	AU3_HapB_CHR02	Downregulated only at 4 dpi					-11.5318	0.00030319					17185555	17193686	-			hypothetical protein					IPR018864 Nucleoporin Nup188, N-terminal;IPR044840 Nucleoporin Nup188	ENOG503Q37V	S:(S) Function unknown	GO_component: GO:0043227 - membrane-bounded organelle [Evidence IEA];GO_component: GO:0031975 - envelope [Evidence IEA];GO_component: GO:0110165 - cellular anatomical entity [Evidence IEA];GO_component: GO:0031967 - organelle envelope [Evidence IEA];GO_component: GO:0140513 - nuclear protein-containing complex [Evidence IEA];GO_component: GO:0005773 - vacuole [Evidence IEA];GO_component: GO:00432…
MK675_001929	AU3_HapB_CHR02	Downregulated only at 6 dpi									-2.0823	0.00195747	18332075	18334862	-			hypothetical protein					IPR027389 Beta-1,4-mannosyltransferase Bre-3/Egh	ENOG503NW7A		GO_component: GO:0005737 - cytoplasm [Evidence IEA];GO_component: GO:0110165 - cellular anatomical entity [Evidence IEA];GO_component: GO:0005622 - intracellular anatomical structure [Evidence IEA];GO_function: GO:0019187 - beta-1,4-mannosyltransferase activity [Evidence IEA];GO_function: GO:0000030 - mannosyltransferase activity [Evidence IEA];GO_function: GO:0016740 - transferase activity [Evid…
MK675_001933	AU3_HapB_CHR02	Downregulated only at 5; 6 dpi							-6.06765	6.16466e-14	-13.9731	8.56475e-24	18456523	18459728	-			hypothetical protein				PF20152	IPR045339 Domain of unknown function DUF6534	ENOG503P5N1
MK675_001950	AU3_HapB_CHR02	Upregulated only at 6 dpi									2.0642	5.67151e-10	19422639	19426715	+			hypothetical protein				PF00775	IPR000627 Intradiol ring-cleavage dioxygenase, C-terminal;IPR015889 Intradiol ring-cleavage dioxygenase, core	ENOG502GMAP	Q:(Q) Secondary metabolites biosynthesis, transport and catabolism	GO_function: GO:0003824 - catalytic activity [Evidence IEA];GO_function: GO:0005506 - iron ion binding [Evidence IEA];GO_function: GO:0008199 - ferric iron binding [Evidence IEA];GO_function: GO:0016702 - oxidoreductase activity, acting on single donors with incorporation of molecular oxygen, incorporation of two atoms of oxygen [Evidence IEA];GO_process: GO:0006725 - cellular aromatic compound m…
MK675_001957	AU3_HapB_CHR02				-3.83068	0.00103381	-3.53967	0.00144944			-2.15515	0.00150915	19655832	19657570	-			hypothetical protein				PF10190	IPR019334 Transmembrane protein 170	ENOG503P6ZG	S:(S) Function unknown
MK675_001974	AU3_HapB_CHR02				6.95777	2.32202e-08			11.1423	1.48434e-17	12.656	3.26149e-20	19990080	19991476	+		Effector candidate	hypothetical protein
MK675_001980	AU3_HapB_CHR02	Upregulated only at 5; 6 dpi							2.59376	6.95365e-05	3.04141	2.47299e-06	20682010	20686558	-		Effector candidate	hypothetical protein						ENOG503NZQW
MK675_002028	AU3_HapB_CHR02		9.26683	3.544e-05	11.0018	4.40424e-06			11.1534	3.09732e-06	11.1046	3.25425e-06	23839680	23841351	+			hypothetical protein				PF03650	IPR005336 Mitochondrial pyruvate carrier	ENOG503P3U5	C:(C) Energy production and conversion	GO_component: GO:0005743 - mitochondrial inner membrane [Evidence IEA];GO_process: GO:0006850 - mitochondrial pyruvate transmembrane transport [Evidence IEA]
MK675_002031	AU3_HapB_CHR02	Downregulated only at 2 dpi	-9.968	0.00684471									23954181	23955894	+			hypothetical protein				PF02492	IPR003495 CobW/HypB/UreG, nucleotide-binding domain;IPR004400 Urease accessory protein UreG;IPR027417 P-loop containing nucleoside triphosphate hydrolase	ENOG503NV6U	K:(K) Transcription;O:(O) Posttranslational modification, protein turnover, chaperones	GO_function: GO:0016151 - nickel cation binding [Evidence IEA];GO_function: GO:0003924 - GTPase activity [Evidence IEA];GO_process: GO:0006807 - nitrogen compound metabolic process [Evidence IEA]
MK675_002032	AU3_HapB_CHR02		-2.41186	0.000695641							-2.42565	2.96862e-07	23959854	23962118	+	FRP1		ferric-chelate reductase Frp1				PF01794;PF08030	IPR013121 Ferric reductase, NAD binding domain;IPR013130 Ferric reductase transmembrane component-like domain;IPR017927 FAD-binding domain, ferredoxin reductase-type;IPR039261 Ferredoxin-NADP reductase (FNR), nucleotide-binding domain	ENOG503NWU6	P:(P) Inorganic ion transport and metabolism;Q:(Q) Secondary metabolites biosynthesis, transport and catabolism	GO_component: GO:0071944 - cell periphery [Evidence IEA];GO_component: GO:0110165 - cellular anatomical entity [Evidence IEA];GO_component: GO:0016020 - membrane [Evidence IEA];GO_component: GO:0005886 - plasma membrane [Evidence IEA];GO_function: GO:0003824 - catalytic activity [Evidence IEA];GO_function: GO:0016491 - oxidoreductase activity [Evidence IEA];GO_function: GO:0016722 - oxidoreductas…
MK675_002044	AU3_HapB_CHR02	Upregulated in all time points	6.48716	6.08253e-15	5.92387	3.0379e-08	6.80891	8.10144e-16	7.6286	6.56323e-140	6.94735	1.01899e-119	24803236	24806551	-		Effector candidate	hypothetical protein		3.2.1.171		PF00295;PF12708	IPR000743 Glycoside hydrolase, family 28;IPR011050 Pectin lyase fold/virulence factor;IPR012334 Pectin lyase fold	ENOG503Q4GF	G:(G) Carbohydrate transport and metabolism	GO_function: GO:0004650 - polygalacturonase activity [Evidence IEA];GO_process: GO:0005975 - carbohydrate metabolic process [Evidence IEA]		GH28
MK675_002056	AU3_HapB_CHR02	Upregulated only at 3; 4 dpi			7.37829	0.00453789	7.55898	0.00374705					25552501	25557517	+	SLA2_3		sla2 Src-like adaptor 2			EOG092R01GK	PF01608;PF07651	IPR002558 I/LWEQ domain;IPR011417 AP180 N-terminal homology (ANTH) domain;IPR013809 ENTH domain;IPR030224 Sla2 family;IPR035964 I/LWEQ domain superfamily	ENOG503Q3C0	Z:(Z) Cytoskeleton	GO_component: GO:0043227 - membrane-bounded organelle [Evidence IEA];GO_component: GO:0030863 - cortical cytoskeleton [Evidence IEA];GO_component: GO:0005938 - cell cortex [Evidence IEA];GO_component: GO:0005856 - cytoskeleton [Evidence IEA];GO_component: GO:0030479 - actin cortical patch [Evidence IEA];GO_component: GO:0031410 - cytoplasmic vesicle [Evidence IEA];GO_component: GO:0110165 - cellu…
MK675_002059	AU3_HapB_CHR02	Downregulated only at 3 dpi			-10.1178	0.00837319							25795838	25799271	-	IDP1		Isocitrate dehydrogenase [NADP], mitochondrial precursor (Oxalosuccinate decarboxylase)		1.1.1.42		PF00180	IPR004790 Isocitrate dehydrogenase NADP-dependent;IPR019818 Isocitrate/isopropylmalate dehydrogenase, conserved site;IPR024084 Isopropylmalate dehydrogenase-like domain	ENOG503NVZ4	E:(E) Amino acid transport and metabolism	GO_component: GO:0110165 - cellular anatomical entity [Evidence IEA];GO_component: GO:0043227 - membrane-bounded organelle [Evidence IEA];GO_component: GO:0016020 - membrane [Evidence IEA];GO_component: GO:0005622 - intracellular anatomical structure [Evidence IEA];GO_component: GO:0005737 - cytoplasm [Evidence IEA];GO_component: GO:0043226 - organelle [Evidence IEA];GO_component: GO:0043231 - in…
MK675_002061	AU3_HapB_CHR02	Upregulated in all time points	3.51852	0.000149895	3.79745	6.02592e-05	4.5218	1.34157e-08	6.65129	1.85876e-65	7.16508	2.40672e-73	25970929	25972049	+		Effector candidate	hypothetical protein
MK675_002074	AU3_HapB_CHR02	Upregulated in all time points	6.93336	3.09328e-11	6.20575	9.03467e-06	6.66458	9.31292e-08	9.36916	3.71867e-108	9.08148	6.69432e-104	26732340	26733878	+		Effector candidate	hypothetical protein
MK675_002079	AU3_HapB_CHR02		3.43093	0.000824427			4.05216	0.000120062					27032842	27034435	-		Effector candidate	hypothetical protein
MK675_002105	AU3_HapB_CHR02	Downregulated only at 4 dpi					-11.3018	0.000411274					28123855	28127214	-	VPS53		Vacuolar protein sorting-associated protein 53			EOG092R03XA	PF04100	IPR007234 Vps53, N-terminal;IPR038260 Vps53, C-terminal domain superfamily;IPR039766 Vacuolar protein sorting-associated protein 53	ENOG503NVVZ	U:(U) Intracellular trafficking, secretion, and vesicular transport	GO_component: GO:0043227 - membrane-bounded organelle [Evidence IEA];GO_component: GO:0031410 - cytoplasmic vesicle [Evidence IEA];GO_component: GO:0005794 - Golgi apparatus [Evidence IEA];GO_component: GO:0110165 - cellular anatomical entity [Evidence IEA];GO_component: GO:0000938 - GARP complex [Evidence IEA];GO_component: GO:0005773 - vacuole [Evidence IEA];GO_component: GO:0043229 - intracell…
MK675_002128	AU3_HapB_CHR02	Downregulated only at 3 dpi			-2.36219	0.00300788							29192575	29195239	+	DIA4		Serine--tRNA ligase, mitochondrial		6.1.1.11	EOG092R0ARM	PF00587;PF02403	IPR002314 Aminoacyl-tRNA synthetase, class II (G/ P/ S/T);IPR002317 Serine-tRNA ligase, type1;IPR006195 Aminoacyl-tRNA synthetase, class II;IPR010978 Class I and II aminoacyl-tRNA synthetase, tRNA-binding arm;IPR015866 Serine-tRNA synthetase, type1, N-terminal;IPR042103 Serine-tRNA synthetase, type1, N-terminal domain superfamily;IPR045864 Class II Aminoacyl-tRNA synthetase/Biotinyl protein ligas…	ENOG503NV6W	J:(J) Translation, ribosomal structure and biogenesis	GO_component: GO:0110165 - cellular anatomical entity [Evidence IEA];GO_component: GO:0043227 - membrane-bounded organelle [Evidence IEA];GO_component: GO:0016020 - membrane [Evidence IEA];GO_component: GO:0005622 - intracellular anatomical structure [Evidence IEA];GO_component: GO:0005737 - cytoplasm [Evidence IEA];GO_component: GO:0043226 - organelle [Evidence IEA];GO_component: GO:0043231 - in…
MK675_002137	AU3_HapB_CHR02	Downregulated only at 5; 6 dpi							-3.78832	1.1189e-10	-3.3262	1.76124e-10	29666699	29666920	-			hypothetical protein
MK675_002139	AU3_HapB_CHR02				-2.12388	0.00598949			-3.1706	2.56294e-07	-4.08408	3.66158e-11	29667459	29669833	-	sec1_7		syntaxin binding protein 1					IPR001619 Sec1-like protein;IPR027482 Sec1-like, domain 2;IPR036045 Sec1-like superfamily;IPR043127 Sec1-like, domain 3a;IPR043154 Sec1-like, domain 1	ENOG503NVK8	U:(U) Intracellular trafficking, secretion, and vesicular transport	GO_component: GO:0071944 - cell periphery [Evidence IEA];GO_component: GO:0110165 - cellular anatomical entity [Evidence IEA];GO_component: GO:0043227 - membrane-bounded organelle [Evidence IEA];GO_component: GO:0012505 - endomembrane system [Evidence IEA];GO_component: GO:0016020 - membrane [Evidence IEA];GO_component: GO:0005886 - plasma membrane [Evidence IEA];GO_component: GO:0043231 - intrac…
MK675_002168	AU3_HapB_CHR02	Downregulated only at 3 dpi			-11.8142	3.85026e-05							30710733	30714896	-	sec1_23		syntaxin binding protein 1			EOG092R0A5W	PF00995	IPR001619 Sec1-like protein;IPR027482 Sec1-like, domain 2;IPR036045 Sec1-like superfamily;IPR043127 Sec1-like, domain 3a;IPR043154 Sec1-like, domain 1	ENOG503NVK8	U:(U) Intracellular trafficking, secretion, and vesicular transport	GO_component: GO:0071944 - cell periphery [Evidence IEA];GO_component: GO:0110165 - cellular anatomical entity [Evidence IEA];GO_component: GO:0043227 - membrane-bounded organelle [Evidence IEA];GO_component: GO:0012505 - endomembrane system [Evidence IEA];GO_component: GO:0016020 - membrane [Evidence IEA];GO_component: GO:0005886 - plasma membrane [Evidence IEA];GO_component: GO:0043231 - intrac…
MK675_002180	AU3_HapB_CHR02	Downregulated only at 2 dpi	-10.7401	0.00113778									31284919	31288576	+	DBR1		lariat debranching enzyme				PF00149;PF05011	IPR004843 Calcineurin-like phosphoesterase domain, ApaH type;IPR007708 Lariat debranching enzyme, C-terminal;IPR029052 Metallo-dependent phosphatase-like;IPR041816 Lariat debranching enzyme, N-terminal metallophosphatase domain	ENOG503NU5D	A:(A) RNA processing and modification	GO_component: GO:0110165 - cellular anatomical entity [Evidence IEA];GO_component: GO:0043227 - membrane-bounded organelle [Evidence IEA];GO_component: GO:0016020 - membrane [Evidence IEA];GO_component: GO:0005622 - intracellular anatomical structure [Evidence IEA];GO_component: GO:0043226 - organelle [Evidence IEA];GO_component: GO:0043231 - intracellular membrane-bounded organelle [Evidence IEA…
MK675_002189	AU3_HapB_CHR02	Upregulated only at 5; 6 dpi							5.21019	1.03937e-69	4.93291	5.23111e-66	31518028	31520367	+	MAK11		Protein mak11			EOG092R0JMT		IPR001680 WD40 repeat;IPR015943 WD40/YVTN repeat-like-containing domain superfamily;IPR019775 WD40 repeat, conserved site;IPR036322 WD40-repeat-containing domain superfamily	ENOG503NZ64	S:(S) Function unknown	GO_function: GO:0005515 - protein binding [Evidence IEA]
MK675_002205	AU3_HapB_CHR02	Downregulated only at 4 dpi					-11.6933	3.87019e-05					32220959	32224280	+			hypothetical protein				PF00092;PF11265;PF13519	IPR002035 von Willebrand factor, type A;IPR036465 von Willebrand factor A-like domain superfamily	ENOG503NY6I	S:(S) Function unknown	GO_component: GO:0005737 - cytoplasm [Evidence IEA];GO_component: GO:0110165 - cellular anatomical entity [Evidence IEA];GO_component: GO:0005622 - intracellular anatomical structure [Evidence IEA];GO_function: GO:0016740 - transferase activity [Evidence IEA];GO_function: GO:0016773 - phosphotransferase activity, alcohol group as acceptor [Evidence IEA];GO_function: GO:0016301 - kinase activity […
MK675_002217	AU3_HapB_CHR02	Downregulated only at 4 dpi					-12.5108	5.16173e-07					32867814	32871196	+	TMS1		Membrane protein tms1			EOG092R0C1R	PF03348	IPR005016 Serine incorporator/TMS membrane protein	ENOG503NW06	S:(S) Function unknown	GO_component: GO:0110165 - cellular anatomical entity [Evidence IEA];GO_component: GO:0016020 - membrane [Evidence IEA]
MK675_002243	AU3_HapB_CHR02	Upregulated only at 2; 3; 4 dpi	11.4035	1.71405e-05	12.3847	7.52042e-06	11.932	1.10435e-05					34064770	34065484	-			hypothetical protein		1.8.4.14			IPR000614 Free Met sulfoxide reductase conserved site;IPR029016 GAF-like domain superfamily	ENOG503P1WW	T:(T) Signal transduction mechanisms	GO_component: GO:0005737 - cytoplasm [Evidence IEA];GO_component: GO:0110165 - cellular anatomical entity [Evidence IEA];GO_component: GO:0005622 - intracellular anatomical structure [Evidence IEA];GO_component: GO:0005829 - cytosol [Evidence IEA];GO_function: GO:0016667 - oxidoreductase activity, acting on a sulfur group of donors [Evidence IEA];GO_function: GO:0016491 - oxidoreductase activity …
MK675_002245	AU3_HapB_CHR02		-2.21018	0.00673009	-3.48435	0.00128494			-3.93564	8.86629e-11	-2.67259	1.51979e-07	34115480	34117575	-			hypothetical protein				PF00293	IPR000086 NUDIX hydrolase domain;IPR015797 NUDIX hydrolase-like domain superfamily;IPR045121 Coenzyme A pyrophosphatase	ENOG501SA4Q	L:(L) Replication, recombination and repair	GO_function: GO:0010945 - CoA pyrophosphatase activity [Evidence IEA]
MK675_002256	AU3_HapB_CHR02	Downregulated only at 4; 5; 6 dpi					-15.2971	8.97979e-05	-5.09586	0.00292719	-15.2971	1.65579e-07	34568265	34569830	+			hypothetical protein		2.3.1.51		PF01553;PF16076	IPR002123 Phospholipid/glycerol acyltransferase;IPR032098 Acyltransferase, C-terminal domain	ENOG503NY5C	I:(I) Lipid transport and metabolism	GO_component: GO:0071944 - cell periphery [Evidence IEA];GO_component: GO:0005773 - vacuole [Evidence IEA];GO_component: GO:0110165 - cellular anatomical entity [Evidence IEA];GO_component: GO:0043227 - membrane-bounded organelle [Evidence IEA];GO_component: GO:0012505 - endomembrane system [Evidence IEA];GO_component: GO:0016020 - membrane [Evidence IEA];GO_component: GO:0005886 - plasma membran…
MK675_002266	AU3_HapB_CHR02						-3.06395	0.00598955	-2.26843	3.47807e-05			34918819	34920759	+			hypothetical protein		3.2.2.21		PF00730	IPR003265 HhH-GPD domain;IPR011257 DNA glycosylase	ENOG503NXJZ	L:(L) Replication, recombination and repair	GO_component: GO:0110165 - cellular anatomical entity [Evidence IEA];GO_component: GO:0043227 - membrane-bounded organelle [Evidence IEA];GO_component: GO:0016020 - membrane [Evidence IEA];GO_component: GO:0005622 - intracellular anatomical structure [Evidence IEA];GO_component: GO:0032991 - protein-containing complex [Evidence IEA];GO_component: GO:0043229 - intracellular organelle [Evidence IEA…
MK675_002269	AU3_HapB_CHR02	Downregulated only at 4 dpi					-2.83007	0.00213004					35054693	35055577	-	ERG28		ergosterol biosynthesis protein			EOG092R0PZ7	PF03694	IPR005352 Erg28	ENOG503P3HV	S:(S) Function unknown	GO_component: GO:0071944 - cell periphery [Evidence IEA];GO_component: GO:0005773 - vacuole [Evidence IEA];GO_component: GO:0110165 - cellular anatomical entity [Evidence IEA];GO_component: GO:0043227 - membrane-bounded organelle [Evidence IEA];GO_component: GO:0012505 - endomembrane system [Evidence IEA];GO_component: GO:0016020 - membrane [Evidence IEA];GO_component: GO:0005886 - plasma membran…
MK675_002276	AU3_HapB_CHR02	Downregulated only at 5; 6 dpi							-2.12478	0.00901456	-3.04781	0.000282713	35325824	35328989	-			hypothetical protein
MK675_002290	AU3_HapB_CHR02	Upregulated only at 5; 6 dpi							2.24632	2.945e-08	2.42644	2.46342e-09	35894803	35901500	+	PYC1		pyruvate carboxylase		6.4.1.1	EOG092R00QB	PF00289;PF00364;PF00682;PF02222;PF02436;PF02785;PF02786;PF07478	IPR000089 Biotin/lipoyl attachment;IPR000891 Pyruvate carboxyltransferase;IPR001882 Biotin-binding site;IPR003379 Carboxylase, conserved domain;IPR005479 Carbamoyl-phosphate synthetase large subunit-like, ATP-binding domain;IPR005481 Biotin carboxylase-like, N-terminal domain;IPR005482 Biotin carboxylase, C-terminal;IPR005930 Pyruvate carboxylase;IPR011053 Single hybrid motif;IPR011054 Rudiment s…	ENOG503NW8J	C:(C) Energy production and conversion	GO_component: GO:0005737 - cytoplasm [Evidence IEA];GO_component: GO:0110165 - cellular anatomical entity [Evidence IEA];GO_component: GO:0005622 - intracellular anatomical structure [Evidence IEA];GO_function: GO:0005524 - ATP binding [Evidence IEA];GO_function: GO:0016874 - ligase activity [Evidence IEA];GO_function: GO:0004736 - pyruvate carboxylase activity [Evidence IEA];GO_function: GO:0003…
MK675_002295	AU3_HapB_CHR02	Downregulated only at 4 dpi					-2.28031	0.00258808					35985442	35986915	+	SPS19		peroxisomal 2 4-dienoyl-CoA reductase sps19		1.3.1.34	EOG092R0HUS	PF00106;PF08659;PF13561	IPR002347 Short-chain dehydrogenase/reductase SDR;IPR036291 NAD(P)-binding domain superfamily;IPR045017 Peroxisomal 2,4-dienoyl-CoA reductase [(3E)-enoyl-CoA-producing]	ENOG503NVVN	Q:(Q) Secondary metabolites biosynthesis, transport and catabolism	GO_function: GO:0008670 - 2,4-dienoyl-CoA reductase (NADPH) activity [Evidence IEA];GO_process: GO:0009062 - fatty acid catabolic process [Evidence IEA]
MK675_002297	AU3_HapB_CHR02	Downregulated only at 3 dpi			-2.12567	0.000770683							36190500	36193185	+	SEH1		epoxide hydrolase, soluble (sEH)				PF00400	IPR001680 WD40 repeat;IPR015943 WD40/YVTN repeat-like-containing domain superfamily;IPR036322 WD40-repeat-containing domain superfamily;IPR037363 Sec13/Seh1 family	ENOG503NU37	U:(U) Intracellular trafficking, secretion, and vesicular transport	GO_component: GO:0043227 - membrane-bounded organelle [Evidence IEA];GO_component: GO:0031975 - envelope [Evidence IEA];GO_component: GO:0110165 - cellular anatomical entity [Evidence IEA];GO_component: GO:0031967 - organelle envelope [Evidence IEA];GO_component: GO:0140513 - nuclear protein-containing complex [Evidence IEA];GO_component: GO:0005773 - vacuole [Evidence IEA];GO_component: GO:00432…
MK675_002312	AU3_HapB_CHR02	Upregulated only at 5; 6 dpi							9.98381	5.25702e-07	10.5447	2.12763e-07	37029338	37031312	-		Effector candidate	hypothetical protein				PF02358	IPR001830 Glycosyl transferase, family 20;IPR003337 Trehalose-phosphatase;IPR036412 HAD-like superfamily	ENOG50KOG1050	G:(G) Carbohydrate transport and metabolism	GO_function: GO:0003824 - catalytic activity [Evidence IEA];GO_process: GO:0005992 - trehalose biosynthetic process [Evidence IEA]
MK675_002322	AU3_HapB_CHR02	Downregulated only at 5; 6 dpi							-2.12272	3.14559e-15	-2.45769	2.06877e-20	37365795	37367118	+			hypothetical protein
MK675_002335	AU3_HapB_CHR02	Downregulated only at 5; 6 dpi							-2.34411	0.000879685	-3.22687	8.61253e-06	38254236	38258271	-	DPB11		protein kinase activating protein dpb11				PF00533;PF12738	IPR001357 BRCT domain;IPR036420 BRCT domain superfamily	ENOG503NUFG	L:(L) Replication, recombination and repair	GO_process: GO:0044260 - obsolete cellular macromolecule metabolic process [Evidence IEA];GO_process: GO:0035556 - intracellular signal transduction [Evidence IEA];GO_process: GO:1901362 - organic cyclic compound biosynthetic process [Evidence IEA];GO_process: GO:0044818 - mitotic G2/M transition checkpoint [Evidence IEA];GO_process: GO:0000280 - nuclear division [Evidence IEA];GO_process: GO:000…
MK675_002337	AU3_HapB_CHR02		-2.08291	0.000104233			-3.2731	1.27098e-05					38412405	38416300	-	ALG10		glucosyltransferase		2.4.1.256		PF04922	IPR016900 Alpha-2-glucosyltransferase Alg10	ENOG503NXZQ	I:(I) Lipid transport and metabolism;K:(K) Transcription;O:(O) Posttranslational modification, protein turnover, chaperones;T:(T) Signal transduction mechanisms	GO_component: GO:0071944 - cell periphery [Evidence IEA];GO_component: GO:0005773 - vacuole [Evidence IEA];GO_component: GO:0110165 - cellular anatomical entity [Evidence IEA];GO_component: GO:0043227 - membrane-bounded organelle [Evidence IEA];GO_component: GO:0012505 - endomembrane system [Evidence IEA];GO_component: GO:0016020 - membrane [Evidence IEA];GO_component: GO:0005886 - plasma membran…		GT59
MK675_002344	AU3_HapB_CHR02	Downregulated only at 5; 6 dpi							-4.40392	1.7918e-08	-7.13925	2.07105e-15	38786636	38791593	-			hypothetical protein				PF08760;PF16335;PF17168	IPR008928 Six-hairpin glycosidase superfamily;IPR014870 Domain of unknown function DUF1793;IPR032514 Domain of unknown function DUF4965;IPR033433 Domain of unknown function DUF5127	ENOG503PC1A	S:(S) Function unknown	GO_process: GO:0005975 - carbohydrate metabolic process [Evidence IEA]
MK675_002354	AU3_HapB_CHR02	Downregulated only at 5; 6 dpi							-2.30148	2.18926e-05	-3.25717	5.46472e-09	39309119	39312577	+	GUT1		Glycerol kinase		2.7.1.30		PF00370;PF02782	IPR005999 Glycerol kinase;IPR018483 Carbohydrate kinase, FGGY, conserved site;IPR018484 Carbohydrate kinase, FGGY, N-terminal;IPR018485 Carbohydrate kinase, FGGY, C-terminal;IPR043129 ATPase, nucleotide binding domain	ENOG503NUT5	G:(G) Carbohydrate transport and metabolism	GO_component: GO:0043227 - membrane-bounded organelle [Evidence IEA];GO_component: GO:0016020 - membrane [Evidence IEA];GO_component: GO:0043226 - organelle [Evidence IEA];GO_component: GO:0043231 - intracellular membrane-bounded organelle [Evidence IEA];GO_component: GO:0005739 - mitochondrion [Evidence IEA];GO_component: GO:0043229 - intracellular organelle [Evidence IEA];GO_function: GO:001674…
MK675_002373	AU3_HapB_CHR02	Upregulated only at 5; 6 dpi							3.53967	1.58671e-38	3.36813	2.18453e-36	40203664	40205599	-	CIC1		proteasome-interacting protein cic1			EOG092R0KOB	PF00687	IPR016095 Ribosomal protein L1, 3-layer alpha/beta-sandwich;IPR023674 Ribosomal protein L1-like;IPR028364 Ribosomal protein L1/ribosomal biogenesis protein	ENOG503NU7W	S:(S) Function unknown
MK675_002414	AU3_HapB_CHR02	Downregulated only at 2 dpi	-11.6289	0.000122393									42353662	42356879	+	SCS2		phosphatidylinositol-binding protein scs2				PF00635	IPR000535 Major sperm protein (MSP) domain;IPR008962 PapD-like superfamily;IPR013783 Immunoglobulin-like fold;IPR016763 Vesicle-associated membrane-protein-associated protein	ENOG503P02E	U:(U) Intracellular trafficking, secretion, and vesicular transport	GO_component: GO:0071944 - cell periphery [Evidence IEA];GO_component: GO:0005773 - vacuole [Evidence IEA];GO_component: GO:0110165 - cellular anatomical entity [Evidence IEA];GO_component: GO:0098827 - endoplasmic reticulum subcompartment [Evidence IEA];GO_component: GO:0043227 - membrane-bounded organelle [Evidence IEA];GO_component: GO:0016020 - membrane [Evidence IEA];GO_component: GO:0005886…
MK675_002417	AU3_HapB_CHR02	Downregulated only at 4 dpi					-12.0695	5.56389e-06					42523944	42527819	+	PTC2		Protein phosphatase 2C 2, variant 2		3.1.3.16			IPR000222 PPM-type phosphatase, divalent cation binding;IPR001932 PPM-type phosphatase-like domain;IPR015655 Protein phosphatase 2C family;IPR036457 PPM-type phosphatase-like domain superfamily	ENOG503NUIN	T:(T) Signal transduction mechanisms	GO_function: GO:0043169 - cation binding [Evidence IEA];GO_function: GO:0004722 - protein serine/threonine phosphatase activity [Evidence IEA];GO_process: GO:0006470 - protein dephosphorylation [Evidence IEA];GO_process: GO:0043412 - macromolecule modification [Evidence IEA];GO_process: GO:0071704 - organic substance metabolic process [Evidence IEA];GO_process: GO:0044237 - cellular metabolic pro…
MK675_002424	AU3_HapB_CHR02	Upregulated in all time points	12.0613	0.00011921	11.572	0.000164931	10.3548	0.000367924	11.4328	0.000171982	12.6184	8.28402e-05	43007101	43008008	+	FPR1		FK506 binding protein proline rotamase rapamycin-binding protein		5.2.1.8		PF00254	IPR001179 FKBP-type peptidyl-prolyl cis-trans isomerase domain;IPR046357 Peptidyl-prolyl cis-trans isomerase domain superfamily	ENOG503P4BA	O:(O) Posttranslational modification, protein turnover, chaperones	GO_function: GO:0003755 - peptidyl-prolyl cis-trans isomerase activity [Evidence IEA]
MK675_002444	AU3_HapB_CHR02	Downregulated only at 4 dpi					-3.14259	0.000361409					43708596	43710866	+	PRE7		Proteasome subunit beta type-6		3.4.25.1	EOG092R0LSC	PF00227	IPR001353 Proteasome, subunit alpha/beta;IPR023333 Proteasome B-type subunit;IPR029055 Nucleophile aminohydrolases, N-terminal	ENOG503NZ3T	O:(O) Posttranslational modification, protein turnover, chaperones	GO_component: GO:0005839 - proteasome core complex [Evidence IEA];GO_process: GO:0051603 - proteolysis involved in protein catabolic process [Evidence IEA]	T01A
MK675_002447	AU3_HapB_CHR02	Upregulated in all time points	6.87474	9.06526e-05	8.69121	5.26605e-14	7.19352	5.69559e-05	11.2172	7.00891e-68	11.0625	9.23085e-67	44091449	44093720	-		Effector candidate	hypothetical protein
MK675_002479	AU3_HapB_CHR02	Downregulated only at 4 dpi					-3.39023	0.000159435					45799289	45802455	-			hypothetical protein					IPR013087 Zinc finger C2H2-type;IPR036236 Zinc finger C2H2 superfamily	ENOG503NX08	K:(K) Transcription	GO_component: GO:0110165 - cellular anatomical entity [Evidence IEA];GO_component: GO:0043227 - membrane-bounded organelle [Evidence IEA];GO_component: GO:0016020 - membrane [Evidence IEA];GO_component: GO:0005622 - intracellular anatomical structure [Evidence IEA];GO_component: GO:0005737 - cytoplasm [Evidence IEA];GO_component: GO:0043226 - organelle [Evidence IEA];GO_component: GO:0043231 - in…
MK675_002489	AU3_HapB_CHR02				-2.19215	2.19335e-05			-7.47289	1.70805e-36	-8.51907	3.34631e-44	46217930	46219482	-			hypothetical protein						ENOG503P58K
MK675_002505	AU3_HapB_CHR02	Upregulated only at 5; 6 dpi							10.2387	2.48592e-28	10.9972	2.68547e-31	46802175	46805081	+			hypothetical protein				PF00320;PF08550	IPR000679 Zinc finger, GATA-type;IPR013088 Zinc finger, NHR/GATA-type;IPR013860 Nitrogen regulatory protein areA, GATA-like domain;IPR039355 Transcription factor GATA	ENOG503P54V	K:(K) Transcription	GO_function: GO:0043565 - sequence-specific DNA binding [Evidence IEA];GO_function: GO:0140110 - transcription regulator activity [Evidence IEA];GO_function: GO:0005488 - binding [Evidence IEA];GO_function: GO:0001067 - transcription regulatory region nucleic acid binding [Evidence IEA];GO_function: GO:0003690 - double-stranded DNA binding [Evidence IEA];GO_function: GO:0000976 - transcription ci…
MK675_002526	AU3_HapB_CHR02	Downregulated only at 5; 6 dpi							-3.93668	1.32994e-05	-5.19682	4.45846e-08	47516411	47518134	-			hypothetical protein				PF02036	IPR003033 SCP2 sterol-binding domain;IPR036527 SCP2 sterol-binding domain superfamily;IPR039543 Lipid-binding protein POX18/UbiT/NSL-TP1	ENOG503Q56U	I:(I) Lipid transport and metabolism	GO_component: GO:0005737 - cytoplasm [Evidence IEA];GO_component: GO:0110165 - cellular anatomical entity [Evidence IEA];GO_component: GO:0005622 - intracellular anatomical structure [Evidence IEA];GO_component: GO:0005829 - cytosol [Evidence IEA]
MK675_002531	AU3_HapB_CHR02	Downregulated only at 3 dpi			-10.8794	0.00178122							47736278	47740220	+	prp1_1		U4/U6 x U5 tri-snRNP complex subunit Prp1			EOG092R04HK	PF06424	IPR003107 HAT (Half-A-TPR) repeat;IPR010491 PRP1 splicing factor, N-terminal;IPR011990 Tetratricopeptide-like helical domain superfamily;IPR045075 Pre-mRNA-splicing factor Syf1-like	ENOG503NUH9	A:(A) RNA processing and modification	GO_component: GO:0043227 - membrane-bounded organelle [Evidence IEA];GO_component: GO:0071013 - catalytic step 2 spliceosome [Evidence IEA];GO_component: GO:0005688 - U6 snRNP [Evidence IEA];GO_component: GO:0120115 - Lsm2-8 complex [Evidence IEA];GO_component: GO:1902494 - catalytic complex [Evidence IEA];GO_component: GO:0110165 - cellular anatomical entity [Evidence IEA];GO_component: GO:00975…
MK675_002533	AU3_HapB_CHR02	Downregulated only at 4 dpi					-10.8539	0.00100494					47770935	47773603	-	ERV46		ER-derived vesicles protein erv46				PF07970;PF13850	IPR012936 Endoplasmic reticulum vesicle transporter, C-terminal;IPR039542 Endoplasmic reticulum vesicle transporter, N-terminal;IPR045888 Endoplasmic reticulum vesicle transporter	ENOG503NVB2	U:(U) Intracellular trafficking, secretion, and vesicular transport	GO_component: GO:0030173 - obsolete integral component of Golgi membrane [Evidence IEA];GO_component: GO:0031227 - obsolete intrinsic component of endoplasmic reticulum membrane [Evidence IEA];GO_component: GO:0098827 - endoplasmic reticulum subcompartment [Evidence IEA];GO_component: GO:0043227 - membrane-bounded organelle [Evidence IEA];GO_component: GO:0042175 - nuclear outer membrane-endoplas…
MK675_002540	AU3_HapB_CHR02	Downregulated only at 5; 6 dpi							-3.31776	3.72208e-09	-2.38522	9.92565e-07	48236330	48238949	-	GDB1_1		bifunctional 4-alpha-glucanotransferase/amylo-alpha-1,6-glucosidase				PF06202	IPR008928 Six-hairpin glycosidase superfamily;IPR010401 Glycogen debranching enzyme;IPR012341 Six-hairpin glycosidase-like superfamily;IPR032788 Glycogen debranching enzyme, central domain;IPR032790 Glycogen debranching enzyme, C-terminal	ENOG503NU7F	G:(G) Carbohydrate transport and metabolism	GO_function: GO:0016787 - hydrolase activity [Evidence IEA];GO_function: GO:0004135 - amylo-alpha-1,6-glucosidase activity [Evidence IEA];GO_function: GO:0016740 - transferase activity [Evidence IEA];GO_function: GO:0015926 - glucosidase activity [Evidence IEA];GO_function: GO:0003824 - catalytic activity [Evidence IEA];GO_function: GO:0016757 - glycosyltransferase activity [Evidence IEA];GO_func…		GH133;GH13
MK675_002557	AU3_HapB_CHR02	Downregulated only at 5 dpi							-2.03625	4.0987e-11			49166078	49168491	-	MCX1		ATP-binding protein				PF00004;PF07724;PF07728;PF10431	IPR003593 AAA+ ATPase domain;IPR003959 ATPase, AAA-type, core;IPR019489 Clp ATPase, C-terminal;IPR027417 P-loop containing nucleoside triphosphate hydrolase	ENOG503NWNJ	O:(O) Posttranslational modification, protein turnover, chaperones	GO_component: GO:0070013 - intracellular organelle lumen [Evidence IEA];GO_component: GO:0110165 - cellular anatomical entity [Evidence IEA];GO_component: GO:0043227 - membrane-bounded organelle [Evidence IEA];GO_component: GO:0043233 - organelle lumen [Evidence IEA];GO_component: GO:0016020 - membrane [Evidence IEA];GO_component: GO:0005759 - mitochondrial matrix [Evidence IEA];GO_component: GO:…
MK675_002588	AU3_HapB_CHR02	Downregulated only at 3 dpi			-2.05657	0.00136738							51197110	51199571	-			hypothetical protein						ENOG503PFB2
MK675_002617	AU3_HapB_CHR02				-11.8582	0.00109945			-2.0664	0.0296226	-2.64837	0.00559923	52447102	52450730	+			hypothetical protein		3.4.23.5		PF00026;PF14543	IPR001461 Aspartic peptidase A1 family;IPR001969 Aspartic peptidase, active site;IPR021109 Aspartic peptidase domain superfamily;IPR033121 Peptidase family A1 domain;IPR034164 Pepsin-like domain	ENOG503P27A	O:(O) Posttranslational modification, protein turnover, chaperones	GO_function: GO:0004190 - aspartic-type endopeptidase activity [Evidence IEA];GO_process: GO:0006508 - proteolysis [Evidence IEA]	A01A
MK675_002620	AU3_HapB_CHR02	Upregulated only at 3; 4; 5; 6 dpi			3.7533	3.95219e-10	3.3313	5.25954e-07	6.88234	2.35574e-64	6.70988	2.89587e-62	52679978	52681311	+	rpl15		60S ribosomal protein L15			EOG092R0MJK	PF00827	IPR000439 Ribosomal protein L15e;IPR012678 Ribosomal protein L23/L15e core domain superfamily;IPR020925 Ribosomal protein L15e, conserved site;IPR024794 Ribosomal protein L15e core domain superfamily	ENOG503NV1F	J:(J) Translation, ribosomal structure and biogenesis	GO_component: GO:0110165 - cellular anatomical entity [Evidence IEA];GO_component: GO:1990904 - ribonucleoprotein complex [Evidence IEA];GO_component: GO:0044391 - ribosomal subunit [Evidence IEA];GO_component: GO:0005622 - intracellular anatomical structure [Evidence IEA];GO_component: GO:0022626 - cytosolic ribosome [Evidence IEA];GO_component: GO:0005840 - ribosome [Evidence IEA];GO_component:…
MK675_002621	AU3_HapB_CHR02	Downregulated only at 2 dpi	-3.16216	0.00121259									52696184	52697136	-			hypothetical protein
MK675_002622	AU3_HapB_CHR02				-3.75958	0.000183117			-2.45311	7.03914e-08	-3.50953	3.76485e-14	52816706	52819434	+			hypothetical protein
MK675_002641	AU3_HapB_CHR02				-11.696	0.0077657			-4.78517	0.00341452	-6.25455	0.000374925	53337719	53341083	+			hypothetical protein		2.1.1.79		PF02353;PF08241;PF13649	IPR003333 Mycolic acid cyclopropane synthase;IPR029063 S-adenosyl-L-methionine-dependent methyltransferase superfamily	ENOG503NV5J	M:(M) Cell wall/membrane/envelope biogenesis	GO_process: GO:0008610 - lipid biosynthetic process [Evidence IEA]
MK675_002672	AU3_HapB_CHR02	Upregulated only at 5; 6 dpi							6.08555	1.67519e-18	7.43902	4.98848e-25	55529298	55532340	-		Effector candidate	hypothetical protein		3.4.16.6		PF00450	IPR001563 Peptidase S10, serine carboxypeptidase;IPR018202 Serine carboxypeptidase, serine active site;IPR029058 Alpha/Beta hydrolase fold	ENOG503NZCJ	O:(O) Posttranslational modification, protein turnover, chaperones	GO_component: GO:0005773 - vacuole [Evidence IEA];GO_component: GO:0110165 - cellular anatomical entity [Evidence IEA];GO_component: GO:0043227 - membrane-bounded organelle [Evidence IEA];GO_component: GO:0016020 - membrane [Evidence IEA];GO_component: GO:0005622 - intracellular anatomical structure [Evidence IEA];GO_component: GO:0000322 - storage vacuole [Evidence IEA];GO_component: GO:0000324 …	S10
MK675_002763	AU3_HapB_CHR02	Downregulated only at 5; 6 dpi							-2.34212	5.77603e-05	-2.82885	4.82773e-07	57683169	57684288	+			hypothetical protein						ENOG503P5ZG
MK675_002765	AU3_HapB_CHR02	Downregulated only at 3 dpi			-10.6345	0.00283305							57760052	57764799	+	ATG9		autophagy protein atg9				PF04109	IPR007241 Autophagy-related protein 9	ENOG503NXZS	U:(U) Intracellular trafficking, secretion, and vesicular transport	GO_component: GO:0005773 - vacuole [Evidence IEA];GO_component: GO:0110165 - cellular anatomical entity [Evidence IEA];GO_component: GO:0043227 - membrane-bounded organelle [Evidence IEA];GO_component: GO:0016020 - membrane [Evidence IEA];GO_component: GO:0005622 - intracellular anatomical structure [Evidence IEA];GO_component: GO:0000407 - phagophore assembly site [Evidence IEA];GO_component: GO…
MK675_002766	AU3_HapB_CHR02	Downregulated only at 4 dpi					-11.9106	7.91995e-07					57811238	57812540	+			hypothetical protein				PF03151	IPR004853 Sugar phosphate transporter domain	ENOG503NVXV	E:(E) Amino acid transport and metabolism;G:(G) Carbohydrate transport and metabolism	GO_component: GO:0005802 - trans-Golgi network [Evidence IEA];GO_component: GO:0005768 - endosome [Evidence IEA];GO_component: GO:0043227 - membrane-bounded organelle [Evidence IEA];GO_component: GO:0031984 - organelle subcompartment [Evidence IEA];GO_component: GO:0031410 - cytoplasmic vesicle [Evidence IEA];GO_component: GO:0005794 - Golgi apparatus [Evidence IEA];GO_component: GO:0110165 - cel…
MK675_002772	AU3_HapB_CHR02	Upregulated only at 2; 3; 4; 5 dpi	7.61067	1.62143e-08	6.70548	3.27542e-07	8.54213	9.75827e-10	5.88236	2.32301e-06			58048889	58050153	+		Effector candidate	hypothetical protein
MK675_002779	AU3_HapB_CHR02	Upregulated only at 3; 4; 5; 6 dpi			7.15524	0.00339646	7.1508	0.00339536	10.4916	1.11446e-25	10.7939	1.1332e-26	58396359	58398173	-		Effector candidate	hypothetical protein		2.7.10.1				ENOG50KOG1075	E:(E) Amino acid transport and metabolism
MK675_002792	AU3_HapB_CHR02	Upregulated in all time points	7.17304	9.54971e-10	4.81385	0.0107128	7.15028	3.63772e-09	6.15348	9.23689e-09	5.01723	8.76777e-07	58719279	58722274	+			hypothetical protein					IPR046347 Basic-leucine zipper domain superfamily	ENOG503PKIV		GO_function: GO:0003700 - DNA-binding transcription factor activity [Evidence IEA];GO_process: GO:0006355 - regulation of DNA-templated transcription [Evidence IEA]
MK675_002839	AU3_HapB_CHR02	Downregulated only at 2 dpi	-3.76483	7.77107e-06									61702618	61707596	-			hypothetical protein			EOG092R03AM	PF00566	IPR000195 Rab-GAP-TBC domain;IPR002048 EF-hand domain;IPR011992 EF-hand domain pair;IPR018247 EF-Hand 1, calcium-binding site;IPR035969 Rab-GAP-TBC domain superfamily	ENOG503NW7X	S:(S) Function unknown	GO_function: GO:0005509 - calcium ion binding [Evidence IEA]
MK675_002841	AU3_HapB_CHR02				12.1658	7.98829e-05	13.372	3.60561e-05			12.4759	6.3373e-05	61943057	61944579	+		Effector candidate	hypothetical protein		5.3.4.1		PF00085;PF07749	IPR011679 Endoplasmic reticulum resident protein 29, C-terminal;IPR013766 Thioredoxin domain;IPR017937 Thioredoxin, conserved site;IPR036249 Thioredoxin-like superfamily;IPR036356 Endoplasmic reticulum resident protein 29, C-terminal domain superfamily	ENOG503NY0R	O:(O) Posttranslational modification, protein turnover, chaperones	GO_component: GO:0071944 - cell periphery [Evidence IEA];GO_component: GO:0005773 - vacuole [Evidence IEA];GO_component: GO:0110165 - cellular anatomical entity [Evidence IEA];GO_component: GO:0043227 - membrane-bounded organelle [Evidence IEA];GO_component: GO:0012505 - endomembrane system [Evidence IEA];GO_component: GO:0016020 - membrane [Evidence IEA];GO_component: GO:0005886 - plasma membran…
MK675_002842	AU3_HapB_CHR02	Upregulated only at 5; 6 dpi							3.63353	2.24262e-14	4.15763	8.82371e-18	62162160	62164254	+			hypothetical protein				PF00320	IPR000679 Zinc finger, GATA-type;IPR013088 Zinc finger, NHR/GATA-type	ENOG503P9PK	S:(S) Function unknown	GO_function: GO:0043565 - sequence-specific DNA binding [Evidence IEA];GO_function: GO:0008270 - zinc ion binding [Evidence IEA];GO_process: GO:0006355 - regulation of DNA-templated transcription [Evidence IEA]
MK675_002844	AU3_HapB_CHR02	Downregulated only at 2 dpi	-2.08511	0.00969293									62230937	62233168	-	LAS1		rRNA-processing protein las1				PF04031	IPR007174 Las1	ENOG503P2TE	K:(K) Transcription	GO_component: GO:1990904 - ribonucleoprotein complex [Evidence IEA];GO_component: GO:0030687 - preribosome, large subunit precursor [Evidence IEA];GO_component: GO:0030684 - preribosome [Evidence IEA];GO_component: GO:0090730 - Las1 complex [Evidence IEA];GO_component: GO:0032991 - protein-containing complex [Evidence IEA];GO_function: GO:0004519 - endonuclease activity [Evidence IEA];GO_process:…
MK675_002846	AU3_HapB_CHR02	Downregulated only at 6 dpi									-2.18505	2.91796e-19	62239240	62241972	+			hypothetical protein
MK675_002848	AU3_HapB_CHR02	Upregulated only at 5; 6 dpi							5.78947	8.60669e-12	6.31865	2.96747e-13	62478182	62483539	-			hypothetical protein					IPR005532 Sulfatase-modifying factor enzyme;IPR016187 C-type lectin fold;IPR019257 Histidine-specific methyltransferase, SAM-dependent;IPR029063 S-adenosyl-L-methionine-dependent methyltransferase superfamily;IPR042095 Sulfatase-modifying factor enzyme superfamily	ENOG503NW1H	S:(S) Function unknown
MK675_002850	AU3_HapB_CHR02	Downregulated only at 2 dpi	-2.26042	0.00572179									62624864	62626442	+	rtf2		Replication termination factor 2			EOG092R0H9C	PF04641	IPR006735 Replication termination factor 2;IPR027799 Replication termination factor 2, RING-finger	ENOG503NYBP	S:(S) Function unknown	GO_component: GO:0110165 - cellular anatomical entity [Evidence IEA];GO_component: GO:0043227 - membrane-bounded organelle [Evidence IEA];GO_component: GO:0016020 - membrane [Evidence IEA];GO_component: GO:0005622 - intracellular anatomical structure [Evidence IEA];GO_component: GO:0043226 - organelle [Evidence IEA];GO_component: GO:0043231 - intracellular membrane-bounded organelle [Evidence IEA…
MK675_002851	AU3_HapB_CHR02	Downregulated only at 3 dpi			-2.04783	0.00909914							62657589	62660903	-			hypothetical protein				PF09810	IPR019190 Exonuclease V	ENOG503P0J7	S:(S) Function unknown	GO_component: GO:0110165 - cellular anatomical entity [Evidence IEA];GO_component: GO:0043227 - membrane-bounded organelle [Evidence IEA];GO_component: GO:0016020 - membrane [Evidence IEA];GO_component: GO:0005622 - intracellular anatomical structure [Evidence IEA];GO_component: GO:0005737 - cytoplasm [Evidence IEA];GO_component: GO:0043226 - organelle [Evidence IEA];GO_component: GO:0043231 - in…
MK675_002853	AU3_HapB_CHR02	Downregulated only at 2 dpi	-2.09395	0.00407326									62876679	62883523	+	CHC1		Clathrin heavy chain			EOG092R0089	PF00637;PF01394;PF09268;PF13838	IPR000547 Clathrin, heavy chain/VPS, 7-fold repeat;IPR011990 Tetratricopeptide-like helical domain superfamily;IPR015348 Clathrin, heavy chain, linker, core motif;IPR016024 Armadillo-type fold;IPR016025 Clathrin heavy chain, N-terminal;IPR016341 Clathrin, heavy chain;IPR022365 Clathrin, heavy chain, propeller repeat	ENOG503NWB5	U:(U) Intracellular trafficking, secretion, and vesicular transport	GO_component: GO:0030863 - cortical cytoskeleton [Evidence IEA];GO_component: GO:0005938 - cell cortex [Evidence IEA];GO_component: GO:0005856 - cytoskeleton [Evidence IEA];GO_component: GO:0030479 - actin cortical patch [Evidence IEA];GO_component: GO:0030130 - clathrin coat of trans-Golgi network vesicle [Evidence IEA];GO_component: GO:0110165 - cellular anatomical entity [Evidence IEA];GO_comp…
MK675_002893	AU3_HapB_CHR02	Downregulated only at 5; 6 dpi							-3.30562	9.28467e-06	-2.33794	0.000704415	64354476	64357902	-			hypothetical protein				PF00925;PF12471	IPR000926 GTP cyclohydrolase II, RibA;IPR022163 GTP cyclohydrolase N-terminal;IPR032677 GTP cyclohydrolase II;IPR036144 GTP cyclohydrolase II superfamily	ENOG503NXYB	H:(H) Coenzyme transport and metabolism	GO_function: GO:0003935 - GTP cyclohydrolase II activity [Evidence IEA];GO_process: GO:0009231 - riboflavin biosynthetic process [Evidence IEA]
MK675_002899	AU3_HapB_CHR02	Upregulated in all time points	7.42356	0.00180556	10.8326	1.00825e-24	8.73633	2.76549e-06	12.268	3.04826e-96	12.3591	6.31105e-98	64814704	64815087	-		Effector candidate	hypothetical protein
MK675_002906	AU3_HapB_CHR02	Downregulated only at 5; 6 dpi							-3.41844	0.00631934	-6.65864	6.19256e-06	65692307	65696525	+			hypothetical protein				PF00083;PF07690	IPR005828 Major facilitator, sugar transporter-like;IPR005829 Sugar transporter, conserved site;IPR020846 Major facilitator superfamily domain;IPR036259 MFS transporter superfamily	ENOG503NTWV	P:(P) Inorganic ion transport and metabolism	GO_component: GO:0016020 - membrane [Evidence IEA];GO_function: GO:0022857 - transmembrane transporter activity [Evidence IEA];GO_process: GO:0055085 - transmembrane transport [Evidence IEA]
MK675_002916	AU3_HapB_CHR02	Downregulated only at 4 dpi					-2.62766	0.000433734					66563968	66567748	-			hypothetical protein						ENOG503P8A9
MK675_002919	AU3_HapB_CHR02	Downregulated only at 5; 6 dpi							-4.30612	3.50225e-06	-7.04107	2.72924e-11	66708724	66710645	-		Effector candidate	hypothetical protein
MK675_002933	AU3_HapB_CHR02	Downregulated only at 5; 6 dpi							-5.4356	2.26882e-10	-8.57548	9.35827e-18	68764097	68765286	+			hypothetical protein						ENOG503PHRE
MK675_002940	AU3_HapB_CHR02	Downregulated only at 2 dpi	-2.33291	0.0047186									68956820	68959632	-			hypothetical protein				PF00638	IPR000156 Ran binding domain;IPR011993 PH-like domain superfamily;IPR045255 Ran binding protein RanBP1-like	ENOG503P5HV	U:(U) Intracellular trafficking, secretion, and vesicular transport	GO_component: GO:0043227 - membrane-bounded organelle [Evidence IEA];GO_component: GO:0031975 - envelope [Evidence IEA];GO_component: GO:0110165 - cellular anatomical entity [Evidence IEA];GO_component: GO:0031967 - organelle envelope [Evidence IEA];GO_component: GO:0140513 - nuclear protein-containing complex [Evidence IEA];GO_component: GO:0005773 - vacuole [Evidence IEA];GO_component: GO:00432…
MK675_002944	AU3_HapB_CHR02	Downregulated only at 4 dpi					-2.8817	2.91952e-05					69206234	69209264	+			hypothetical protein				PF00085;PF05903;PF08324;PF13098	IPR008580 PPPDE peptidase domain;IPR011989 Armadillo-like helical;IPR013535 PUL domain;IPR013766 Thioredoxin domain;IPR036249 Thioredoxin-like superfamily;IPR042266 PPPDE peptidase domain superfamily	ENOG503NUP3	O:(O) Posttranslational modification, protein turnover, chaperones	GO_function: GO:0008233 - peptidase activity [Evidence IEA];GO_process: GO:0006508 - proteolysis [Evidence IEA];GO_process: GO:0044237 - cellular metabolic process [Evidence IEA];GO_process: GO:0043412 - macromolecule modification [Evidence IEA];GO_process: GO:0071704 - organic substance metabolic process [Evidence IEA];GO_process: GO:0070647 - protein modification by small protein conjugation or…	C97
MK675_002950	AU3_HapB_CHR02	Upregulated only at 2; 3; 4 dpi	13.0465	6.36633e-07	12.0228	1.85902e-06	13.2857	5.03854e-07					69560761	69562885	+	CCP2		cytochrome c peroxidase		1.11.1.5		PF00141	IPR002016 Haem peroxidase;IPR002207 Class I peroxidase;IPR010255 Haem peroxidase superfamily;IPR019794 Peroxidase, active site;IPR044831 Heme-binding peroxidase Ccp1-like	ENOG503NW5H	E:(E) Amino acid transport and metabolism	GO_function: GO:0004601 - peroxidase activity [Evidence IEA];GO_function: GO:0016491 - oxidoreductase activity [Evidence IEA];GO_function: GO:0003824 - catalytic activity [Evidence IEA];GO_function: GO:0020037 - heme binding [Evidence IEA];GO_process: GO:0044237 - cellular metabolic process [Evidence IEA];GO_process: GO:0062197 - cellular response to chemical stress [Evidence IEA];GO_process: GO:…		AA2
MK675_002959	AU3_HapB_CHR02	Downregulated only at 2 dpi	-2.45503	0.00364215									69747254	69750531	+	FEN1		Elongation of fatty acids protein 2			EOG092R0ELR	PF00752;PF00867	IPR006084 XPG/Rad2 endonuclease;IPR006085 XPG, N-terminal;IPR006086 XPG-I domain;IPR008918 Helix-hairpin-helix motif, class 2;IPR019974 XPG conserved site;IPR023426 Flap endonuclease 1;IPR029060 PIN-like domain superfamily;IPR036279 5'-3' exonuclease, C-terminal domain superfamily	ENOG503NUX0	L:(L) Replication, recombination and repair	GO_component: GO:0110165 - cellular anatomical entity [Evidence IEA];GO_component: GO:0043227 - membrane-bounded organelle [Evidence IEA];GO_component: GO:0016020 - membrane [Evidence IEA];GO_component: GO:0005622 - intracellular anatomical structure [Evidence IEA];GO_component: GO:0005737 - cytoplasm [Evidence IEA];GO_component: GO:0043226 - organelle [Evidence IEA];GO_component: GO:0043231 - in…
MK675_002969	AU3_HapB_CHR02	Upregulated only at 5; 6 dpi							4.89688	9.87071e-26	4.83238	2.83628e-25	70401272	70402175	-	RPL19B		60S ribosomal protein L19B			EOG092R0P4A	PF01280	IPR000196 Ribosomal protein L19/L19e;IPR015972 Ribosomal protein L19/L19e, domain 1;IPR033935 Ribosomal protein L19, eukaryotic;IPR035970 Ribosomal protein L19/L19e superfamily;IPR039547 60S ribosomal protein L19	ENOG503NUT0	J:(J) Translation, ribosomal structure and biogenesis	GO_component: GO:0110165 - cellular anatomical entity [Evidence IEA];GO_component: GO:1990904 - ribonucleoprotein complex [Evidence IEA];GO_component: GO:0044391 - ribosomal subunit [Evidence IEA];GO_component: GO:0005622 - intracellular anatomical structure [Evidence IEA];GO_component: GO:0022626 - cytosolic ribosome [Evidence IEA];GO_component: GO:0005840 - ribosome [Evidence IEA];GO_component:…
MK675_002970	AU3_HapB_CHR02	Upregulated only at 3; 4; 5; 6 dpi			2.50769	4.55928e-06	2.51949	3.85926e-06	5.27658	2.79579e-50	5.28084	1.6561e-50	70402308	70403692	+	RPS18		ribosomal 40S subunit protein S18B			EOG092R0OZ3	PF00416	IPR001892 Ribosomal protein S13;IPR010979 Ribosomal protein S13-like, H2TH;IPR018269 Ribosomal protein S13, conserved site;IPR027437 30s ribosomal protein S13, C-terminal	ENOG503P2B2	J:(J) Translation, ribosomal structure and biogenesis	GO_component: GO:0110165 - cellular anatomical entity [Evidence IEA];GO_component: GO:1990904 - ribonucleoprotein complex [Evidence IEA];GO_component: GO:0044391 - ribosomal subunit [Evidence IEA];GO_component: GO:0005622 - intracellular anatomical structure [Evidence IEA];GO_component: GO:0043232 - intracellular non-membrane-bounded organelle [Evidence IEA];GO_component: GO:0005840 - ribosome [E…
MK675_002980	AU3_HapB_CHR02		9.13603	3.08676e-12			8.69922	4.1702e-11	9.10841	1.46974e-12	7.83691	1.5627e-10	70968602	70970552	-		Effector candidate	hypothetical protein						ENOG503PMFW
MK675_002981	AU3_HapB_CHR02	Downregulated only at 5; 6 dpi							-2.18636	9.10759e-08	-2.28553	5.56997e-09	70997635	70998731	+			hypothetical protein
MK675_002982	AU3_HapB_CHR02	Downregulated only at 2 dpi	-11.3188	1.23683e-05									71033865	71037137	+	DCR2		Phosphatase dcr2				PF00149	IPR004843 Calcineurin-like phosphoesterase domain, ApaH type;IPR029052 Metallo-dependent phosphatase-like	ENOG503NWP0	S:(S) Function unknown	GO_component: GO:0005737 - cytoplasm [Evidence IEA];GO_component: GO:0110165 - cellular anatomical entity [Evidence IEA];GO_component: GO:0005622 - intracellular anatomical structure [Evidence IEA];GO_function: GO:0016787 - hydrolase activity [Evidence IEA];GO_function: GO:0016791 - phosphatase activity [Evidence IEA];GO_function: GO:0003824 - catalytic activity [Evidence IEA];GO_function: GO:001…
MK675_002986	AU3_HapB_CHR02	Downregulated only at 4 dpi					-11.0883	0.000363448					71498516	71501853	-	SLM5		asparaginyl-tRNA synthetase		6.1.1.22	EOG092R0I1Q	PF00152	IPR002312 Aspartyl/Asparaginyl-tRNA synthetase, class IIb;IPR004364 Aminoacyl-tRNA synthetase, class II (D/K/N);IPR004522 Asparagine-tRNA ligase;IPR006195 Aminoacyl-tRNA synthetase, class II;IPR010982 Lambda repressor-like, DNA-binding domain superfamily;IPR012340 Nucleic acid-binding, OB-fold;IPR045864 Class II Aminoacyl-tRNA synthetase/Biotinyl protein ligase (BPL) and lipoyl protein ligase (LP…	ENOG503NV9Y	J:(J) Translation, ribosomal structure and biogenesis	GO_component: GO:0110165 - cellular anatomical entity [Evidence IEA];GO_component: GO:0043227 - membrane-bounded organelle [Evidence IEA];GO_component: GO:0016020 - membrane [Evidence IEA];GO_component: GO:0005622 - intracellular anatomical structure [Evidence IEA];GO_component: GO:0005737 - cytoplasm [Evidence IEA];GO_component: GO:0043226 - organelle [Evidence IEA];GO_component: GO:0043231 - in…
MK675_002990	AU3_HapB_CHR02	Downregulated only at 5; 6 dpi							-5.93826	2.53961e-05	-2.57839	0.025164	71806984	71809299	-	VRG4		GDP-mannose transporter into the lumen of the Golgi						ENOG503NWKQ	G:(G) Carbohydrate transport and metabolism;O:(O) Posttranslational modification, protein turnover, chaperones;U:(U) Intracellular trafficking, secretion, and vesicular transport	GO_component: GO:0071944 - cell periphery [Evidence IEA];GO_component: GO:0005773 - vacuole [Evidence IEA];GO_component: GO:0110165 - cellular anatomical entity [Evidence IEA];GO_component: GO:0043227 - membrane-bounded organelle [Evidence IEA];GO_component: GO:0012505 - endomembrane system [Evidence IEA];GO_component: GO:0016020 - membrane [Evidence IEA];GO_component: GO:0005886 - plasma membran…
MK675_003029	AU3_HapB_CHR02				13.3333	1.57813e-08	13.141	2.02072e-08	10.2127	8.038e-07			74251736	74253960	-	ROT1	Effector candidate	Reversal of tor2 lethality				PF10681	IPR019623 Protein Rot1	ENOG503NXIB	S:(S) Function unknown	GO_component: GO:0071944 - cell periphery [Evidence IEA];GO_component: GO:0005773 - vacuole [Evidence IEA];GO_component: GO:0110165 - cellular anatomical entity [Evidence IEA];GO_component: GO:0098827 - endoplasmic reticulum subcompartment [Evidence IEA];GO_component: GO:0043227 - membrane-bounded organelle [Evidence IEA];GO_component: GO:0016020 - membrane [Evidence IEA];GO_component: GO:0005886…
MK675_003036	AU3_HapB_CHR02	Upregulated only at 4; 5; 6 dpi					6.49302	0.00329577	8.49512	0.000288379	8.76088	0.000216102	74597456	74598717	-		Effector candidate	hypothetical protein
MK675_003055	AU3_HapB_CHR02	Upregulated only at 5; 6 dpi							3.75618	3.92376e-65	3.60308	5.91267e-62	75856434	75857558	+	RPS25		40S ribosomal protein S25				PF03297	IPR004977 Ribosomal protein S25	ENOG503P5PV	J:(J) Translation, ribosomal structure and biogenesis	GO_component: GO:0110165 - cellular anatomical entity [Evidence IEA];GO_component: GO:0022627 - cytosolic small ribosomal subunit [Evidence IEA];GO_component: GO:1990904 - ribonucleoprotein complex [Evidence IEA];GO_component: GO:0044391 - ribosomal subunit [Evidence IEA];GO_component: GO:0005622 - intracellular anatomical structure [Evidence IEA];GO_component: GO:0022626 - cytosolic ribosome [Ev…
MK675_003070	AU3_HapB_CHR02	Downregulated only at 5; 6 dpi							-3.36993	0.000149981	-4.32177	2.09802e-06	76797408	76803001	-	TUS1_2		Rho guanine nucleotide exchange factor				PF00621;PF15405	IPR000219 Dbl homology (DH) domain;IPR001180 Citron homology (CNH) domain;IPR001849 Pleckstrin homology domain;IPR011993 PH-like domain superfamily;IPR035899 Dbl homology (DH) domain superfamily;IPR041675 Pleckstrin homology domain 5	ENOG503NY4U	T:(T) Signal transduction mechanisms	GO_function: GO:0005085 - guanyl-nucleotide exchange factor activity [Evidence IEA]
MK675_003071	AU3_HapB_CHR02	Downregulated only at 5; 6 dpi							-7.04755	6.12286e-36	-8.63569	1.55035e-47	76857283	76859156	-			hypothetical protein					IPR000095 CRIB domain
MK675_003081	AU3_HapB_CHR02	Upregulated only at 5; 6 dpi							4.87149	2.6904e-35	5.93321	4.22032e-52	77545510	77548629	-			hypothetical protein
MK675_003101	AU3_HapB_CHR02	Downregulated only at 2; 3; 4; 5 dpi	-3.80626	0.00019918	-2.42274	0.00564901	-11.804	3.7905e-05	-2.24118	3.42574e-06			78510186	78512063	-	GUT2_2		mitochondrial glycerol-3-phosphate dehydrogenase		1.1.5.3		PF01266;PF13499;PF16901	IPR000447 FAD-dependent glycerol-3-phosphate dehydrogenase;IPR002048 EF-hand domain;IPR006076 FAD dependent oxidoreductase;IPR011992 EF-hand domain pair;IPR018247 EF-Hand 1, calcium-binding site;IPR031656 Alpha-glycerophosphate oxidase, C-terminal;IPR036188 FAD/NAD(P)-binding domain superfamily;IPR038299 Alpha-glycerophosphate oxidase, C-terminal domain superfamily	ENOG503NU42	C:(C) Energy production and conversion	GO_component: GO:0110165 - cellular anatomical entity [Evidence IEA];GO_component: GO:0043227 - membrane-bounded organelle [Evidence IEA];GO_component: GO:0009331 - glycerol-3-phosphate dehydrogenase complex [Evidence IEA];GO_component: GO:0016020 - membrane [Evidence IEA];GO_component: GO:0005622 - intracellular anatomical structure [Evidence IEA];GO_component: GO:0005737 - cytoplasm [Evidence I…
MK675_003121	AU3_HapB_CHR02	Upregulated only at 5; 6 dpi							3.42136	3.0958e-36	3.4524	4.94254e-37	79844604	79846948	+	MDH1		Malate dehydrogenase, cytoplasmic		1.1.1.37		PF00056;PF02866	IPR001236 Lactate/malate dehydrogenase, N-terminal;IPR001252 Malate dehydrogenase, active site;IPR001557 L-lactate/malate dehydrogenase;IPR010097 Malate dehydrogenase, type 1;IPR015955 Lactate dehydrogenase/glycoside hydrolase, family 4, C-terminal;IPR022383 Lactate/malate dehydrogenase, C-terminal;IPR036291 NAD(P)-binding domain superfamily	ENOG503NWAG	C:(C) Energy production and conversion	GO_component: GO:0110165 - cellular anatomical entity [Evidence IEA];GO_component: GO:0043227 - membrane-bounded organelle [Evidence IEA];GO_component: GO:0016020 - membrane [Evidence IEA];GO_component: GO:0005622 - intracellular anatomical structure [Evidence IEA];GO_component: GO:0005737 - cytoplasm [Evidence IEA];GO_component: GO:0043226 - organelle [Evidence IEA];GO_component: GO:0043231 - in…
MK675_003157	AU3_HapB_CHR02	Downregulated only at 3 dpi			-2.16387	0.00643604							81502527	81504997	+	SDH2		succinate dehydrogenase complex, subunit B		1.3.5.1	EOG092R0HNU	PF13085;PF13183;PF13237;PF13534	IPR001041 2Fe-2S ferredoxin-type iron-sulfur binding domain;IPR004489 Succinate dehydrogenase/fumarate reductase iron-sulphur protein;IPR006058 2Fe-2S ferredoxin, iron-sulphur binding site;IPR009051 Alpha-helical ferredoxin;IPR012675 Beta-grasp domain superfamily;IPR017896 4Fe-4S ferredoxin-type, iron-sulphur binding domain;IPR017900 4Fe-4S ferredoxin, iron-sulphur binding, conserved site;IPR0251…	ENOG503NVAA	C:(C) Energy production and conversion	GO_component: GO:0110165 - cellular anatomical entity [Evidence IEA];GO_component: GO:0043227 - membrane-bounded organelle [Evidence IEA];GO_component: GO:0016020 - membrane [Evidence IEA];GO_component: GO:0005739 - mitochondrion [Evidence IEA];GO_component: GO:0031967 - organelle envelope [Evidence IEA];GO_component: GO:0005622 - intracellular anatomical structure [Evidence IEA];GO_component: GO…
MK675_003164	AU3_HapB_CHR02	Downregulated only at 2 dpi	-2.90767	0.00313394									81643546	81645868	+			hypothetical protein
MK675_003172	AU3_HapB_CHR02	Upregulated only at 5; 6 dpi							4.35411	3.67953e-18	4.85661	9.98993e-22	82228447	82231953	+			hypothetical protein				PF03169	IPR004648 Tetrapeptide transporter, OPT1/isp4;IPR004813 Oligopeptide transporter, OPT superfamily	ENOG503NUA6	T:(T) Signal transduction mechanisms	GO_component: GO:0071944 - cell periphery [Evidence IEA];GO_component: GO:0110165 - cellular anatomical entity [Evidence IEA];GO_component: GO:0016020 - membrane [Evidence IEA];GO_component: GO:0005886 - plasma membrane [Evidence IEA];GO_component: GO:0031226 - obsolete intrinsic component of plasma membrane [Evidence IEA];GO_component: GO:0031224 - obsolete intrinsic component of membrane [Evide…
MK675_003175	AU3_HapB_CHR02	Upregulated only at 5; 6 dpi							4.04647	5.79059e-28	4.04814	4.22315e-28	82267361	82268325	+	RPL34B		60S ribosomal protein L34B			EOG092R0RFG	PF01199	IPR008195 Ribosomal protein L34Ae	ENOG503P2ZU	J:(J) Translation, ribosomal structure and biogenesis	GO_component: GO:0005840 - ribosome [Evidence IEA];GO_function: GO:0003735 - structural constituent of ribosome [Evidence IEA];GO_process: GO:0006412 - translation [Evidence IEA]
MK675_003181	AU3_HapB_CHR02	Downregulated only at 4 dpi					-3.03403	0.000148706					82432936	82435419	-	PHO85		negative regulator of the PHO system				PF00069;PF07714	IPR000719 Protein kinase domain;IPR008271 Serine/threonine-protein kinase, active site;IPR011009 Protein kinase-like domain superfamily;IPR017441 Protein kinase, ATP binding site	ENOG503NVF8	T:(T) Signal transduction mechanisms	GO_component: GO:0110165 - cellular anatomical entity [Evidence IEA];GO_component: GO:0043227 - membrane-bounded organelle [Evidence IEA];GO_component: GO:0016020 - membrane [Evidence IEA];GO_component: GO:0005622 - intracellular anatomical structure [Evidence IEA];GO_component: GO:0005737 - cytoplasm [Evidence IEA];GO_component: GO:0043226 - organelle [Evidence IEA];GO_component: GO:0043231 - in…
MK675_003253	AU3_HapB_CHR03	Downregulated only at 3 dpi			-2.81166	0.00462075							2419503	2421648	-	PHO88		phosphate transporter (Pho88)			EOG092R0O02	PF10032	IPR012098 SRP-independent targeting protein 3	ENOG503P02T	P:(P) Inorganic ion transport and metabolism	GO_component: GO:0110165 - cellular anatomical entity [Evidence IEA];GO_component: GO:0043227 - membrane-bounded organelle [Evidence IEA];GO_component: GO:0016020 - membrane [Evidence IEA];GO_component: GO:0005783 - endoplasmic reticulum [Evidence IEA];GO_component: GO:0005622 - intracellular anatomical structure [Evidence IEA];GO_component: GO:0005737 - cytoplasm [Evidence IEA];GO_component: GO:…
MK675_003263	AU3_HapB_CHR03	Upregulated only at 5; 6 dpi							2.9276	1.54251e-05	3.04631	7.50674e-06	2732822	2735728	-			hypothetical protein		2.3.3.1		PF00285	IPR002020 Citrate synthase;IPR016142 Citrate synthase-like, large alpha subdomain;IPR016143 Citrate synthase-like, small alpha subdomain;IPR019810 Citrate synthase active site;IPR036969 Citrate synthase superfamily	ENOG503NU5Z	H:(H) Coenzyme transport and metabolism	GO_component: GO:0070013 - intracellular organelle lumen [Evidence IEA];GO_component: GO:0110165 - cellular anatomical entity [Evidence IEA];GO_component: GO:0043227 - membrane-bounded organelle [Evidence IEA];GO_component: GO:0043233 - organelle lumen [Evidence IEA];GO_component: GO:0016020 - membrane [Evidence IEA];GO_component: GO:0005759 - mitochondrial matrix [Evidence IEA];GO_component: GO:…
MK675_003269	AU3_HapB_CHR03	Downregulated only at 6 dpi									-2.09674	6.35821e-06	2923062	2924985	-			hypothetical protein				PF00018;PF07653;PF14604	IPR001452 SH3 domain;IPR036028 SH3-like domain superfamily	ENOG50KOG1029	U:(U) Intracellular trafficking, secretion, and vesicular transport	GO_function: GO:0005515 - protein binding [Evidence IEA]
MK675_003278	AU3_HapB_CHR03	Downregulated only at 5; 6 dpi							-3.67086	0.0217587	-7.02895	0.000180906	3689547	3692391	-			hypothetical protein				PF00319	IPR002100 Transcription factor, MADS-box;IPR033897 MADS SRF-like;IPR036879 Transcription factor, MADS-box superfamily	ENOG50KOG0015	K:(K) Transcription	GO_function: GO:0043565 - sequence-specific DNA binding [Evidence IEA];GO_function: GO:0046983 - protein dimerization activity [Evidence IEA];GO_function: GO:0140110 - transcription regulator activity [Evidence IEA];GO_function: GO:0005488 - binding [Evidence IEA];GO_function: GO:0001067 - transcription regulatory region nucleic acid binding [Evidence IEA];GO_function: GO:0003690 - double-strande…
MK675_003283	AU3_HapB_CHR03	Downregulated only at 5; 6 dpi							-2.12108	3.47645e-09	-2.022	3.65272e-09	4054783	4059597	+			hypothetical protein					IPR004712 Na+/H+ antiporter, fungi;IPR006153 Cation/H+ exchanger	ENOG503NU9A	P:(P) Inorganic ion transport and metabolism	GO_component: GO:0071944 - cell periphery [Evidence IEA];GO_component: GO:0110165 - cellular anatomical entity [Evidence IEA];GO_component: GO:0016020 - membrane [Evidence IEA];GO_component: GO:0005886 - plasma membrane [Evidence IEA];GO_function: GO:0022857 - transmembrane transporter activity [Evidence IEA];GO_function: GO:0015075 - monoatomic ion transmembrane transporter activity [Evidence IE…
MK675_003287	AU3_HapB_CHR03	Downregulated only at 4; 5; 6 dpi					-3.03469	0.00752068	-6.29574	8.9284e-07	-6.86742	8.101e-08	4186089	4187396	-			hypothetical protein
MK675_003302	AU3_HapB_CHR03	Downregulated only at 5 dpi							-2.02664	2.10179e-06			5075863	5077557	+			hypothetical protein				PF00725;PF02737	IPR006108 3-hydroxyacyl-CoA dehydrogenase, C-terminal;IPR006176 3-hydroxyacyl-CoA dehydrogenase, NAD binding;IPR006180 3-hydroxyacyl-CoA dehydrogenase, conserved site;IPR008927 6-phosphogluconate dehydrogenase-like, C-terminal domain superfamily;IPR013328 6-phosphogluconate dehydrogenase, domain 2;IPR036291 NAD(P)-binding domain superfamily	ENOG503P0NT	I:(I) Lipid transport and metabolism	GO_component: GO:0110165 - cellular anatomical entity [Evidence IEA];GO_component: GO:0043227 - membrane-bounded organelle [Evidence IEA];GO_component: GO:0016020 - membrane [Evidence IEA];GO_component: GO:0005622 - intracellular anatomical structure [Evidence IEA];GO_component: GO:0005737 - cytoplasm [Evidence IEA];GO_component: GO:0043226 - organelle [Evidence IEA];GO_component: GO:0043231 - in…
MK675_003307	AU3_HapB_CHR03	Downregulated only at 4 dpi					-11.1216	0.000393127					5123476	5128290	-			hypothetical protein				PF00501;PF13193	IPR000873 AMP-dependent synthetase/ligase domain;IPR020845 AMP-binding, conserved site;IPR025110 AMP-binding enzyme, C-terminal domain;IPR045851 AMP-binding enzyme, C-terminal domain superfamily	ENOG503NUND	I:(I) Lipid transport and metabolism	GO_function: GO:0016787 - hydrolase activity [Evidence IEA];GO_function: GO:0016874 - ligase activity [Evidence IEA];GO_function: GO:0016818 - hydrolase activity, acting on acid anhydrides, in phosphorus-containing anhydrides [Evidence IEA];GO_function: GO:0016877 - ligase activity, forming carbon-sulfur bonds [Evidence IEA];GO_function: GO:0016887 - ATP hydrolysis activity [Evidence IEA];GO_func…
MK675_003318	AU3_HapB_CHR03	Upregulated in all time points	9.56644	1.24981e-09	8.25577	0.000338494	10.6308	2.19534e-15	12.5677	5.93049e-61	12.4198	4.12223e-60	5801908	5802907	-		Effector candidate	hypothetical protein
MK675_003380	AU3_HapB_CHR03	Downregulated only at 3 dpi			-10.2895	0.00588891							9676023	9682167	+	NUD1		Protein nud1			EOG092R00O2		IPR001611 Leucine-rich repeat;IPR003591 Leucine-rich repeat, typical subtype;IPR032675 Leucine-rich repeat domain superfamily	ENOG503NXP4	T:(T) Signal transduction mechanisms	GO_function: GO:0005515 - protein binding [Evidence IEA]
MK675_003387	AU3_HapB_CHR03	Upregulated only at 2; 3; 4; 5 dpi	9.43041	0.000778521	11.8327	0.000166874	11.7182	0.000178012	10.8001	0.000300777			9936662	9938311	-			hypothetical protein				PF00076;PF14304;PF14327	IPR000504 RNA recognition motif domain;IPR012677 Nucleotide-binding alpha-beta plait domain superfamily;IPR025742 Cleavage stimulation factor subunit 2, hinge domain;IPR026896 Transcription termination and cleavage factor, C-terminal domain;IPR035979 RNA-binding domain superfamily;IPR038192 Transcription termination and cleavage factor, C-terminal domain superfamily	ENOG503NWDF	A:(A) RNA processing and modification	GO_component: GO:0110165 - cellular anatomical entity [Evidence IEA];GO_component: GO:0043227 - membrane-bounded organelle [Evidence IEA];GO_component: GO:0016020 - membrane [Evidence IEA];GO_component: GO:0140513 - nuclear protein-containing complex [Evidence IEA];GO_component: GO:0005849 - mRNA cleavage factor complex [Evidence IEA];GO_component: GO:0005622 - intracellular anatomical structure …
MK675_003393	AU3_HapB_CHR03	Downregulated only at 4 dpi					-2.94347	0.00232621					10043205	10054028	-	TOR1_5		phosphatidylinositol kinase-related protein kinase tor1		2.7.11.1		PF00454;PF02259;PF02260;PF08771;PF11865	IPR000403 Phosphatidylinositol 3-/4-kinase, catalytic domain;IPR003151 PIK-related kinase, FAT;IPR003152 FATC domain;IPR009076 FKBP12-rapamycin binding domain;IPR011009 Protein kinase-like domain superfamily;IPR011989 Armadillo-like helical;IPR014009 PIK-related kinase;IPR016024 Armadillo-type fold;IPR018936 Phosphatidylinositol 3/4-kinase, conserved site;IPR024585 Domain of unknown function DUF3…	ENOG503NU9I	L:(L) Replication, recombination and repair	GO_component: GO:0110165 - cellular anatomical entity [Evidence IEA];GO_component: GO:0043227 - membrane-bounded organelle [Evidence IEA];GO_component: GO:0016020 - membrane [Evidence IEA];GO_component: GO:0005622 - intracellular anatomical structure [Evidence IEA];GO_component: GO:0032991 - protein-containing complex [Evidence IEA];GO_component: GO:0043226 - organelle [Evidence IEA];GO_component…
MK675_003396	AU3_HapB_CHR03	Downregulated only at 3 dpi			-11.0924	0.000238546							10133739	10137872	+	DCP2		mRNA-decapping enzyme subunit 2		3.6.1.62	EOG092R04KV	PF00293;PF05026	IPR000086 NUDIX hydrolase domain;IPR007722 mRNA decapping protein 2, Box A domain;IPR015797 NUDIX hydrolase-like domain superfamily;IPR020084 NUDIX hydrolase, conserved site;IPR036189 mRNA decapping protein 2, Box A domain superfamily;IPR044099 mRNA decapping enzyme 2 , NUDIX hydrolase domain	ENOG503NYHF	A:(A) RNA processing and modification	GO_component: GO:0110165 - cellular anatomical entity [Evidence IEA];GO_component: GO:0099080 - supramolecular complex [Evidence IEA];GO_component: GO:0000932 - P-body [Evidence IEA];GO_component: GO:0035770 - ribonucleoprotein granule [Evidence IEA];GO_component: GO:0005622 - intracellular anatomical structure [Evidence IEA];GO_component: GO:0043232 - intracellular non-membrane-bounded organelle…
MK675_003398	AU3_HapB_CHR03	Upregulated only at 5; 6 dpi							5.60584	3.54933e-08	5.71365	2.2722e-08	10232884	10233466	-	RPS12		40S ribosomal protein S12			EOG092R0Q48	PF01248	IPR000530 Ribosomal protein S12e;IPR004038 Ribosomal protein L7Ae/L30e/S12e/Gadd45;IPR029064 50S ribosomal protein L30e-like	ENOG503P1R7	J:(J) Translation, ribosomal structure and biogenesis	GO_component: GO:0110165 - cellular anatomical entity [Evidence IEA];GO_component: GO:0022627 - cytosolic small ribosomal subunit [Evidence IEA];GO_component: GO:1990904 - ribonucleoprotein complex [Evidence IEA];GO_component: GO:0044391 - ribosomal subunit [Evidence IEA];GO_component: GO:0005622 - intracellular anatomical structure [Evidence IEA];GO_component: GO:0022626 - cytosolic ribosome [Ev…
MK675_003400	AU3_HapB_CHR03	Downregulated only at 5; 6 dpi							-2.08353	2.63759e-07	-2.61344	8.16962e-11	10276248	10278787	-	MOB1		Mitotic exit network component			EOG092R0KKU	PF03637	IPR005301 MOB kinase activator family;IPR036703 MOB kinase activator superfamily	ENOG503NYK1	D:(D) Cell cycle control, cell division, chromosome partitioning	GO_component: GO:0110165 - cellular anatomical entity [Evidence IEA];GO_component: GO:0043227 - membrane-bounded organelle [Evidence IEA];GO_component: GO:0016020 - membrane [Evidence IEA];GO_component: GO:0005622 - intracellular anatomical structure [Evidence IEA];GO_component: GO:0005737 - cytoplasm [Evidence IEA];GO_component: GO:0043226 - organelle [Evidence IEA];GO_component: GO:0043231 - in…
MK675_003401	AU3_HapB_CHR03	Downregulated only at 5; 6 dpi							-4.66291	4.03784e-09	-6.94734	4.89611e-15	10313052	10315053	-			hypothetical protein				PF00083;PF07690	IPR003663 Sugar/inositol transporter;IPR005828 Major facilitator, sugar transporter-like;IPR005829 Sugar transporter, conserved site;IPR020846 Major facilitator superfamily domain;IPR036259 MFS transporter superfamily	ENOG503NV25	P:(P) Inorganic ion transport and metabolism	GO_component: GO:0110165 - cellular anatomical entity [Evidence IEA];GO_component: GO:0016020 - membrane [Evidence IEA];GO_function: GO:0022857 - transmembrane transporter activity [Evidence IEA];GO_function: GO:0015293 - symporter activity [Evidence IEA];GO_function: GO:0015318 - inorganic molecular entity transmembrane transporter activity [Evidence IEA];GO_function: GO:0008324 - monoatomic cat…
MK675_003402	AU3_HapB_CHR03	Downregulated only at 5; 6 dpi							-4.29227	3.77543e-14	-8.02603	3.68703e-26	10315119	10315550	-			hypothetical protein					IPR036259 MFS transporter superfamily	ENOG503NV25	P:(P) Inorganic ion transport and metabolism
MK675_003403	AU3_HapB_CHR03	Downregulated only at 2 dpi	-3.84313	0.00318545									10380622	10383719	+			hypothetical protein			EOG092R07LS	PF06371	IPR010473 Formin, GTPase-binding domain;IPR011989 Armadillo-like helical;IPR016024 Armadillo-type fold	ENOG503P0T6	S:(S) Function unknown	GO_function: GO:0031267 - small GTPase binding [Evidence IEA];GO_function: GO:0003779 - actin binding [Evidence IEA];GO_process: GO:0030036 - actin cytoskeleton organization [Evidence IEA]
MK675_003416	AU3_HapB_CHR03	Downregulated only at 5; 6 dpi							-3.84858	2.15824e-06	-6.6119	2.98706e-12	10667412	10672539	-			hypothetical protein
MK675_003428	AU3_HapB_CHR03	Downregulated only at 5 dpi							-3.01675	0.0271218			11014340	11017424	-			hypothetical protein				PF01593;PF07156;PF13450	IPR010795 Prenylcysteine lyase;IPR017046 Prenylcysteine oxidase;IPR036188 FAD/NAD(P)-binding domain superfamily	ENOG503NX6W	H:(H) Coenzyme transport and metabolism	GO_function: GO:0016670 - oxidoreductase activity, acting on a sulfur group of donors, oxygen as acceptor [Evidence IEA];GO_function: GO:0016667 - oxidoreductase activity, acting on a sulfur group of donors [Evidence IEA];GO_function: GO:0016491 - oxidoreductase activity [Evidence IEA];GO_function: GO:0003824 - catalytic activity [Evidence IEA];GO_function: GO:0001735 - prenylcysteine oxidase act…
MK675_003432	AU3_HapB_CHR03	Downregulated only at 3 dpi			-10.7932	0.00250972							11140464	11142108	+	ade5		Bifunctional purine biosynthetic protein ADE5,7		2.1.2.2	EOG092R0L3D	PF00551	IPR002376 Formyl transferase, N-terminal;IPR004607 Phosphoribosylglycinamide formyltransferase;IPR036477 Formyl transferase, N-terminal domain superfamily	ENOG503P2A1	G:(G) Carbohydrate transport and metabolism	GO_component: GO:0005737 - cytoplasm [Evidence IEA];GO_component: GO:0110165 - cellular anatomical entity [Evidence IEA];GO_component: GO:0005622 - intracellular anatomical structure [Evidence IEA];GO_function: GO:0016740 - transferase activity [Evidence IEA];GO_function: GO:0004644 - phosphoribosylglycinamide formyltransferase activity [Evidence IEA];GO_function: GO:0016741 - transferase activit…
MK675_003435	AU3_HapB_CHR03	Downregulated only at 4; 5; 6 dpi					-3.26493	0.000584718	-2.59214	4.84785e-11	-2.65602	1.98381e-13	11216183	11218599	-	SVP26		erv26 super protein				PF04148	IPR007277 Svp26/Tex261	ENOG503P13K	I:(I) Lipid transport and metabolism;T:(T) Signal transduction mechanisms	GO_component: GO:0030173 - obsolete integral component of Golgi membrane [Evidence IEA];GO_component: GO:0031227 - obsolete intrinsic component of endoplasmic reticulum membrane [Evidence IEA];GO_component: GO:0098827 - endoplasmic reticulum subcompartment [Evidence IEA];GO_component: GO:0043227 - membrane-bounded organelle [Evidence IEA];GO_component: GO:0042175 - nuclear outer membrane-endoplas…
MK675_003438	AU3_HapB_CHR03	Upregulated only at 5; 6 dpi							4.22253	3.47349e-28	3.8846	3.86826e-25	11293560	11295280	+	MRT4		mRNA turnover and ribosome assembly protein			EOG092R0ODM	PF00466;PF17777	IPR001790 Ribosomal protein L10P;IPR033867 Ribosome assembly factor Mrt4;IPR040637 60S ribosomal protein L10P, insertion domain;IPR043141 Ribosomal protein L10-like domain superfamily;IPR043164 50S ribosomal protein L10, insertion domain superfamily	ENOG503NYH0	A:(A) RNA processing and modification	GO_component: GO:0043227 - membrane-bounded organelle [Evidence IEA];GO_component: GO:0070013 - intracellular organelle lumen [Evidence IEA];GO_component: GO:0110165 - cellular anatomical entity [Evidence IEA];GO_component: GO:0043229 - intracellular organelle [Evidence IEA];GO_component: GO:0005634 - nucleus [Evidence IEA];GO_component: GO:0043233 - organelle lumen [Evidence IEA];GO_component: G…
MK675_003474	AU3_HapB_CHR03	Downregulated only at 2; 3 dpi	-11.6988	0.000690921	-11.6988	0.001453							13203144	13204611	-	ATXN7L3		Ataxin-7-like protein 3				PF08209	IPR013246 SAGA complex, Sgf11 subunit	ENOG503BK0J	K:(K) Transcription
MK675_003501	AU3_HapB_CHR03	Upregulated only at 6 dpi									2.2536	8.62339e-14	14086250	14089255	+	HAS1		ATP-dependent RNA helicase		3.6.4.13	EOG092R06IK	PF00270;PF00271;PF13959	IPR000629 ATP-dependent RNA helicase DEAD-box, conserved site;IPR001650 Helicase, C-terminal;IPR011545 DEAD/DEAH box helicase domain;IPR014001 Helicase superfamily 1/2, ATP-binding domain;IPR014014 RNA helicase, DEAD-box type, Q motif;IPR025313 Domain of unknown function DUF4217;IPR027417 P-loop containing nucleoside triphosphate hydrolase;IPR044773 DDX18/Has1, DEAD-box helicase domain	ENOG503NUXT	A:(A) RNA processing and modification	GO_component: GO:0070013 - intracellular organelle lumen [Evidence IEA];GO_component: GO:0110165 - cellular anatomical entity [Evidence IEA];GO_component: GO:0043227 - membrane-bounded organelle [Evidence IEA];GO_component: GO:0043233 - organelle lumen [Evidence IEA];GO_component: GO:0016020 - membrane [Evidence IEA];GO_component: GO:0005622 - intracellular anatomical structure [Evidence IEA];GO_…
MK675_003534	AU3_HapB_CHR03	Downregulated only at 5; 6 dpi							-2.75535	0.00372536	-2.68445	0.00380532	16598686	16600846	-			hypothetical protein		3.1.1.23		PF00153	IPR018108 Mitochondrial substrate/solute carrier;IPR023395 Mitochondrial carrier domain superfamily	ENOG503P068	C:(C) Energy production and conversion
MK675_003540	AU3_HapB_CHR03	Downregulated only at 2 dpi	-11.1262	0.000104679									16876313	16883246	-			hypothetical protein				PF02671;PF08295;PF16879	IPR003822 Paired amphipathic helix;IPR013194 Histone deacetylase interacting domain;IPR031693 Sin3, C-terminal;IPR036600 Paired amphipathic helix superfamily;IPR039774 Transcriptional regulatory protein Sin3-like	ENOG503NTW5	B:(B) Chromatin structure and dynamics	GO_component: GO:0043227 - membrane-bounded organelle [Evidence IEA];GO_component: GO:1902494 - catalytic complex [Evidence IEA];GO_component: GO:0070013 - intracellular organelle lumen [Evidence IEA];GO_component: GO:0110165 - cellular anatomical entity [Evidence IEA];GO_component: GO:0140513 - nuclear protein-containing complex [Evidence IEA];GO_component: GO:0005694 - chromosome [Evidence IEA]…
MK675_003542	AU3_HapB_CHR03	Upregulated only at 5; 6 dpi							2.26084	0.011456	3.02296	0.00101301	16988963	16992201	+			hypothetical protein				PF00226	IPR001623 DnaJ domain;IPR036869 Chaperone J-domain superfamily	ENOG503P086	O:(O) Posttranslational modification, protein turnover, chaperones	GO_component: GO:0110165 - cellular anatomical entity [Evidence IEA];GO_component: GO:0043227 - membrane-bounded organelle [Evidence IEA];GO_component: GO:0016020 - membrane [Evidence IEA];GO_component: GO:0005622 - intracellular anatomical structure [Evidence IEA];GO_component: GO:0005737 - cytoplasm [Evidence IEA];GO_component: GO:0043226 - organelle [Evidence IEA];GO_component: GO:0043231 - in…
MK675_003545	AU3_HapB_CHR03	Downregulated only at 2; 3; 4 dpi	-3.00819	0.00172167	-10.9961	0.0002959	-10.9961	0.000332593					17062946	17067424	-			hypothetical protein				PF00005;PF01061	IPR003439 ABC transporter-like, ATP-binding domain;IPR003593 AAA+ ATPase domain;IPR013525 ABC-2 type transporter;IPR017871 ABC transporter-like, conserved site;IPR027417 P-loop containing nucleoside triphosphate hydrolase;IPR043926 ABC transporter family G domain	ENOG503NYPN	Q:(Q) Secondary metabolites biosynthesis, transport and catabolism	GO_component: GO:0016020 - membrane [Evidence IEA];GO_function: GO:0005524 - ATP binding [Evidence IEA];GO_function: GO:0140359 - ABC-type transporter activity [Evidence IEA];GO_function: GO:0016887 - ATP hydrolysis activity [Evidence IEA]
MK675_003550	AU3_HapB_CHR03				-2.06507	0.00216907			-4.07313	7.33911e-12	-3.82099	1.34938e-11	17268657	17270800	-			hypothetical protein		4.1.99.3		PF00875;PF03441	IPR002081 Cryptochrome/DNA photolyase class 1;IPR005101 Cryptochrome/DNA photolyase, FAD-binding domain;IPR006050 DNA photolyase, N-terminal;IPR014133 Cryptochrome DASH;IPR014729 Rossmann-like alpha/beta/alpha sandwich fold;IPR036134 Cryptochrome/DNA photolyase, FAD-binding domain-like superfamily;IPR036155 Cryptochrome/photolyase, N-terminal domain superfamily	ENOG503NYHG	L:(L) Replication, recombination and repair;T:(T) Signal transduction mechanisms	GO_function: GO:0016830 - carbon-carbon lyase activity [Evidence IEA];GO_function: GO:0003824 - catalytic activity [Evidence IEA];GO_function: GO:0003913 - DNA photolyase activity [Evidence IEA];GO_function: GO:0003676 - nucleic acid binding [Evidence IEA];GO_function: GO:0003684 - damaged DNA binding [Evidence IEA];GO_function: GO:0036094 - small molecule binding [Evidence IEA];GO_function: GO:0…
MK675_003558	AU3_HapB_CHR03	Downregulated only at 6 dpi									-2.05079	3.92226e-08	17327490	17332622	+			hypothetical protein				PF00122;PF00689;PF00690;PF00702;PF13246	IPR001757 P-type ATPase;IPR004014 Cation-transporting P-type ATPase, N-terminal;IPR006068 Cation-transporting P-type ATPase, C-terminal;IPR008250 P-type ATPase, A domain superfamily;IPR018303 P-type ATPase, phosphorylation site;IPR023214 HAD superfamily;IPR023298 P-type ATPase, transmembrane domain superfamily;IPR023299 P-type ATPase, cytoplasmic domain N;IPR036412 HAD-like superfamily;IPR044492 …	ENOG503NYGU	P:(P) Inorganic ion transport and metabolism	GO_component: GO:0016020 - membrane [Evidence IEA];GO_function: GO:0015318 - inorganic molecular entity transmembrane transporter activity [Evidence IEA];GO_function: GO:0046873 - metal ion transmembrane transporter activity [Evidence IEA];GO_function: GO:0003824 - catalytic activity [Evidence IEA];GO_function: GO:0016787 - hydrolase activity [Evidence IEA];GO_function: GO:0016887 - ATP hydrolysi…
MK675_003560	AU3_HapB_CHR03	Upregulated only at 2; 3; 4; 5 dpi	10.1985	6.70437e-07	8.26429	0.000592387	10.4596	4.97954e-07	11.8868	4.6339e-08			17471328	17474678	-			hypothetical protein			EOG092R0F09	PF00849	IPR006145 Pseudouridine synthase, RsuA/RluA-like;IPR006225 Pseudouridine synthase, RluC/RluD;IPR020103 Pseudouridine synthase, catalytic domain superfamily	ENOG503NVMQ	A:(A) RNA processing and modification	GO_function: GO:0003723 - RNA binding [Evidence IEA];GO_function: GO:0009982 - pseudouridine synthase activity [Evidence IEA];GO_process: GO:0001522 - pseudouridine synthesis [Evidence IEA];GO_process: GO:0009451 - RNA modification [Evidence IEA]
MK675_003567	AU3_HapB_CHR03	Downregulated only at 5; 6 dpi							-5.41523	5.7486e-111	-6.72899	2.82897e-148	18033578	18034405	+			hypothetical protein
MK675_003576	AU3_HapB_CHR03	Downregulated only at 6 dpi									-3.33743	0.0230157	18353454	18353988	+			hypothetical protein				PF04419;PF12907	IPR007513 Small EDRK-rich factor-like, N-terminal;IPR026939 ZNF706/At2g23090 superfamily;IPR039438 At2g23090-like, zinc-binding domain;IPR039713 At2g23090-like	ENOG503P6S6	S:(S) Function unknown
MK675_003590	AU3_HapB_CHR03	Downregulated only at 4 dpi					-2.91686	0.00384193					18939633	18942741	+	NSP1		FG-nucleoporin nsp1				PF05064	IPR007758 Nucleoporin, NSP1-like, C-terminal;IPR026010 Nucleoporin NSP1/NUP62	ENOG503NWME	Y:(Y) Nuclear structure	GO_component: GO:0043227 - membrane-bounded organelle [Evidence IEA];GO_component: GO:0031975 - envelope [Evidence IEA];GO_component: GO:0110165 - cellular anatomical entity [Evidence IEA];GO_component: GO:0031967 - organelle envelope [Evidence IEA];GO_component: GO:0140513 - nuclear protein-containing complex [Evidence IEA];GO_component: GO:0005773 - vacuole [Evidence IEA];GO_component: GO:00432…
MK675_003603	AU3_HapB_CHR03	Downregulated only at 4 dpi					-4.56171	7.97798e-05					19823064	19826040	+			hypothetical protein						ENOG503NXYF
MK675_003624	AU3_HapB_CHR03	Upregulated only at 4; 5; 6 dpi					2.32432	0.00471352	2.99034	1.41829e-08	2.55095	7.11062e-07	20735353	20739936	+			hypothetical protein		3.6.4.12		PF13086;PF13087;PF13245;PF13604	IPR003593 AAA+ ATPase domain;IPR027417 P-loop containing nucleoside triphosphate hydrolase;IPR041677 DNA2/NAM7 helicase, helicase domain;IPR041679 DNA2/NAM7 helicase-like, C-terminal;IPR047187 Upf1-like, C-terminal helicase domain	ENOG503NXAX	L:(L) Replication, recombination and repair	GO_function: GO:0016787 - hydrolase activity [Evidence IEA];GO_function: GO:0016818 - hydrolase activity, acting on acid anhydrides, in phosphorus-containing anhydrides [Evidence IEA];GO_function: GO:0016887 - ATP hydrolysis activity [Evidence IEA];GO_function: GO:0017111 - ribonucleoside triphosphate phosphatase activity [Evidence IEA];GO_function: GO:0140097 - catalytic activity, acting on DNA …
MK675_003629	AU3_HapB_CHR03	Upregulated in all time points	12.1336	4.84708e-05	10.1253	0.000224405	11.4603	7.90324e-05	10.9477	0.000107164	9.55272	0.000285064	20954433	20957190	-			hypothetical protein						ENOG503P5JN
MK675_003652	AU3_HapB_CHR03	Upregulated in all time points	11.8145	0.000522514	11.4855	0.000617824	9.21943	0.00219169	9.06211	0.00211698	8.1018	0.003475	22194419	22196677	+	vti1		t-SNARE VTI1				PF05008;PF12352	IPR000727 Target SNARE coiled-coil homology domain;IPR007705 Vesicle transport v-SNARE, N-terminal;IPR010989 SNARE;IPR038407 Vesicle transport v-SNARE, N-terminal domain superfamily	ENOG503NWBQ	U:(U) Intracellular trafficking, secretion, and vesicular transport	GO_component: GO:0005770 - late endosome [Evidence IEA];GO_component: GO:0098827 - endoplasmic reticulum subcompartment [Evidence IEA];GO_component: GO:0005768 - endosome [Evidence IEA];GO_component: GO:0030659 - cytoplasmic vesicle membrane [Evidence IEA];GO_component: GO:0043227 - membrane-bounded organelle [Evidence IEA];GO_component: GO:0042175 - nuclear outer membrane-endoplasmic reticulum m…
MK675_003665	AU3_HapB_CHR03	Upregulated in all time points	10.5453	0.00378925	11.1704	0.00293528	11.7581	0.00234077	10.6786	0.00351281	10.8839	0.00323369	22903514	22905876	+			hypothetical protein				PF17875	IPR041178 RPA43, OB domain;IPR045113 RNA polymerase subunit Rpb7-like	ENOG503P0U7	K:(K) Transcription	GO_component: GO:0043227 - membrane-bounded organelle [Evidence IEA];GO_component: GO:0030880 - RNA polymerase complex [Evidence IEA];GO_component: GO:0061695 - transferase complex, transferring phosphorus-containing groups [Evidence IEA];GO_component: GO:1902494 - catalytic complex [Evidence IEA];GO_component: GO:0000428 - DNA-directed RNA polymerase complex [Evidence IEA];GO_component: GO:00700…
MK675_003671	AU3_HapB_CHR03		11.9396	2.70021e-05	10.6765	7.29577e-05	12.8384	1.35416e-05			11.569	3.4417e-05	23250166	23251430	+	PUP3		proteasome core particle subunit beta 3		3.4.25.1	EOG092R0M9E	PF00227	IPR001353 Proteasome, subunit alpha/beta;IPR016050 Proteasome beta-type subunit, conserved site;IPR023333 Proteasome B-type subunit;IPR029055 Nucleophile aminohydrolases, N-terminal;IPR033811 Proteasome beta 3 subunit	ENOG503NWF8	O:(O) Posttranslational modification, protein turnover, chaperones	GO_component: GO:0005839 - proteasome core complex [Evidence IEA];GO_component: GO:0019774 - proteasome core complex, beta-subunit complex [Evidence IEA];GO_process: GO:0043161 - proteasome-mediated ubiquitin-dependent protein catabolic process [Evidence IEA];GO_process: GO:0051603 - proteolysis involved in protein catabolic process [Evidence IEA]	T01A
MK675_003685	AU3_HapB_CHR03	Downregulated only at 4 dpi					-2.66471	0.00602436					25066763	25070721	-	KU70		ATP-dependent DNA helicase II subunit 1				PF02735;PF03730;PF03731	IPR005160 Ku70/Ku80 C-terminal arm;IPR005161 Ku70/Ku80, N-terminal alpha/beta;IPR006164 Ku70/Ku80 beta-barrel domain;IPR006165 Ku70;IPR016194 SPOC-like, C-terminal domain superfamily;IPR027388 Ku70, bridge and pillars domain superfamily;IPR036465 von Willebrand factor A-like domain superfamily;IPR047087 Ku70, core domain	ENOG503NW54	L:(L) Replication, recombination and repair	GO_component: GO:0110165 - cellular anatomical entity [Evidence IEA];GO_component: GO:0043227 - membrane-bounded organelle [Evidence IEA];GO_component: GO:0016020 - membrane [Evidence IEA];GO_component: GO:0140513 - nuclear protein-containing complex [Evidence IEA];GO_component: GO:0043564 - Ku70:Ku80 complex [Evidence IEA];GO_component: GO:0005622 - intracellular anatomical structure [Evidence I…
MK675_003702	AU3_HapB_CHR03	Downregulated only at 5; 6 dpi							-3.49929	4.25441e-21	-3.35312	6.53257e-23	25749947	25751990	+			hypothetical protein				PF03815	IPR004043 LCCL domain;IPR036609 LCCL domain superfamily	ENOG503NV2D	S:(S) Function unknown
MK675_003703	AU3_HapB_CHR03	Downregulated only at 4 dpi					-10.6958	0.00139377					25766365	25767437	+	GAR1		H/ACA snoRNP pseudouridylase subunit			EOG092R0S3G	PF04410	IPR007504 H/ACA ribonucleoprotein complex, subunit Gar1/Naf1;IPR009000 Translation protein, beta-barrel domain superfamily;IPR038664 H/ACA RNP complex subunit Gar1/Naf1, Cbf5-binding domain	ENOG503P248	J:(J) Translation, ribosomal structure and biogenesis	GO_component: GO:0043227 - membrane-bounded organelle [Evidence IEA];GO_component: GO:1902494 - catalytic complex [Evidence IEA];GO_component: GO:0070013 - intracellular organelle lumen [Evidence IEA];GO_component: GO:0110165 - cellular anatomical entity [Evidence IEA];GO_component: GO:0140513 - nuclear protein-containing complex [Evidence IEA];GO_component: GO:0043229 - intracellular organelle […
MK675_003710	AU3_HapB_CHR03	Upregulated in all time points	2.02333	0.000972051	2.93836	8.32436e-08	2.39692	9.93535e-05	6.03563	1.08587e-62	6.01139	1.84294e-62	26303078	26304769	+	RPL5		60S ribosomal protein L5			EOG092R0IM4	PF14204;PF17144	IPR005485 Ribosomal protein L5 eukaryotic/L18 archaeal;IPR025607 Ribosomal protein L5 eukaryotic, C-terminal	ENOG503NU2R	J:(J) Translation, ribosomal structure and biogenesis	GO_component: GO:0110165 - cellular anatomical entity [Evidence IEA];GO_component: GO:1990904 - ribonucleoprotein complex [Evidence IEA];GO_component: GO:0044391 - ribosomal subunit [Evidence IEA];GO_component: GO:0005622 - intracellular anatomical structure [Evidence IEA];GO_component: GO:0022626 - cytosolic ribosome [Evidence IEA];GO_component: GO:0005840 - ribosome [Evidence IEA];GO_component:…
MK675_003718	AU3_HapB_CHR03	Upregulated in all time points	9.60032	1.43714e-34	8.30829	9.36e-12	8.62171	3.11618e-14	9.29033	4.20859e-94	9.40484	1.96387e-99	26548521	26549303	+		Effector candidate	hypothetical protein
MK675_003724	AU3_HapB_CHR03	Upregulated in all time points	10.0038	2.10592e-37	9.03803	3.44135e-21	10.5328	6.77784e-41	11.5694	1.35245e-49	11.4694	4.11914e-49	26772444	26774280	-		Effector candidate	hypothetical protein
MK675_003735	AU3_HapB_CHR03	Upregulated only at 5; 6 dpi							3.36717	5.0426e-33	3.57806	9.57342e-39	27125070	27126144	-	HNT1		Adenosine 5'-monophosphoramidase		3.6.1.17		PF01230;PF11969	IPR001310 Histidine triad (HIT) protein;IPR011146 HIT-like domain;IPR019808 Histidine triad, conserved site;IPR036265 HIT-like superfamily;IPR039384 HINT family	ENOG503P2XN	T:(T) Signal transduction mechanisms	GO_function: GO:0003824 - catalytic activity [Evidence IEA];GO_process: GO:0044281 - small molecule metabolic process [Evidence IEA];GO_process: GO:0009117 - nucleotide metabolic process [Evidence IEA];GO_process: GO:0046483 - heterocycle metabolic process [Evidence IEA];GO_process: GO:0071704 - organic substance metabolic process [Evidence IEA];GO_process: GO:0044237 - cellular metabolic process…
MK675_003763	AU3_HapB_CHR03	Downregulated only at 2 dpi	-11.8563	6.46801e-08									28546180	28549398	+			hypothetical protein				PF05978;PF07690	IPR010291 Ion channel regulatory protein, UNC-93;IPR036259 MFS transporter superfamily	ENOG503NVA1	S:(S) Function unknown
MK675_003769	AU3_HapB_CHR03	Upregulated only at 5; 6 dpi							4.01534	1.3276e-47	3.94091	1.32468e-46	28832031	28834667	-			hypothetical protein				PF05383	IPR006630 La-type HTH domain;IPR012677 Nucleotide-binding alpha-beta plait domain superfamily;IPR036388 Winged helix-like DNA-binding domain superfamily;IPR036390 Winged helix DNA-binding domain superfamily;IPR045180 La domain containing protein	ENOG503P414	J:(J) Translation, ribosomal structure and biogenesis	GO_component: GO:0110165 - cellular anatomical entity [Evidence IEA];GO_component: GO:0043227 - membrane-bounded organelle [Evidence IEA];GO_component: GO:1990904 - ribonucleoprotein complex [Evidence IEA];GO_component: GO:0016020 - membrane [Evidence IEA];GO_component: GO:0005844 - polysome [Evidence IEA];GO_component: GO:0005622 - intracellular anatomical structure [Evidence IEA];GO_component: …
MK675_003771	AU3_HapB_CHR03	Upregulated only at 2; 3; 4; 5 dpi	13.2914	0.000453444	11.5841	0.00111043	12.3798	0.000731365	11.4024	0.00120564			28970414	28971264	-		Effector candidate	hypothetical protein
MK675_003779	AU3_HapB_CHR03	Downregulated only at 4 dpi					-11.0017	0.000445816					29257907	29258503	-			hypothetical protein				PF05251	IPR007915 Oligosaccharyltransferase complex subunit	ENOG503P920	S:(S) Function unknown	GO_component: GO:0034998 - oligosaccharyltransferase I complex [Evidence IEA];GO_process: GO:0006487 - protein N-linked glycosylation [Evidence IEA]
MK675_003780	AU3_HapB_CHR03	Downregulated only at 2 dpi	-10.4139	0.00119328									29292619	29294427	+			hypothetical protein		3.5.99.10		PF01042	IPR006056 RidA family;IPR006175 YjgF/YER057c/UK114 family;IPR019897 RidA, conserved site;IPR035959 RutC-like superfamily	ENOG5024J8Y	J:(J) Translation, ribosomal structure and biogenesis	GO_component: GO:0110165 - cellular anatomical entity [Evidence IEA];GO_component: GO:0043227 - membrane-bounded organelle [Evidence IEA];GO_component: GO:0016020 - membrane [Evidence IEA];GO_component: GO:0005622 - intracellular anatomical structure [Evidence IEA];GO_component: GO:0005737 - cytoplasm [Evidence IEA];GO_component: GO:0005829 - cytosol [Evidence IEA];GO_component: GO:0043226 - orga…
MK675_003844	AU3_HapB_CHR03	Upregulated in all time points	10.5329	0.000467046	7.82112	0.00697205	11.0667	0.000339871	11.0777	0.00032308	10.6313	0.000419403	30858248	30861299	+	FMT1_1		Methionyl-tRNA formyltransferase		2.1.2.9		PF00551	IPR002376 Formyl transferase, N-terminal;IPR036477 Formyl transferase, N-terminal domain superfamily;IPR041711 Methionyl-tRNA formyltransferase, N-terminal domain	ENOG503P3MU	J:(J) Translation, ribosomal structure and biogenesis	GO_component: GO:0110165 - cellular anatomical entity [Evidence IEA];GO_component: GO:0043227 - membrane-bounded organelle [Evidence IEA];GO_component: GO:0016020 - membrane [Evidence IEA];GO_component: GO:0005622 - intracellular anatomical structure [Evidence IEA];GO_component: GO:0005737 - cytoplasm [Evidence IEA];GO_component: GO:0043226 - organelle [Evidence IEA];GO_component: GO:0043231 - in…
MK675_003895	AU3_HapB_CHR03	Downregulated only at 2 dpi	-11.6447	1.80236e-06									32090055	32097533	-	TOP2_3		DNA topoisomerase 2		5.6.2.2		PF00204;PF00521;PF01751;PF02518;PF16898	IPR001154 DNA topoisomerase II, eukaryotic-type;IPR001241 DNA topoisomerase, type IIA;IPR002205 DNA topoisomerase, type IIA, domain A;IPR003594 Histidine kinase/HSP90-like ATPase;IPR006171 TOPRIM domain;IPR013506 DNA topoisomerase, type IIA, subunit B, domain 2;IPR013757 DNA topoisomerase, type IIA, alpha-helical domain superfamily;IPR013758 DNA topoisomerase, type IIA, domain A, alpha-beta;IPR01…	ENOG503NWYX	B:(B) Chromatin structure and dynamics	GO_component: GO:0110165 - cellular anatomical entity [Evidence IEA];GO_component: GO:0043227 - membrane-bounded organelle [Evidence IEA];GO_component: GO:0016020 - membrane [Evidence IEA];GO_component: GO:0005622 - intracellular anatomical structure [Evidence IEA];GO_component: GO:0043226 - organelle [Evidence IEA];GO_component: GO:0043231 - intracellular membrane-bounded organelle [Evidence IEA…
MK675_003902	AU3_HapB_CHR03	Downregulated only at 2 dpi	-2.87268	0.00244128									32335120	32338440	+			hypothetical protein				PF02893;PF16016	IPR004182 GRAM domain;IPR011993 PH-like domain superfamily;IPR031968 VASt domain	ENOG503NX2X	S:(S) Function unknown	GO_component: GO:0098827 - endoplasmic reticulum subcompartment [Evidence IEA];GO_component: GO:0043227 - membrane-bounded organelle [Evidence IEA];GO_component: GO:0042175 - nuclear outer membrane-endoplasmic reticulum membrane network [Evidence IEA];GO_component: GO:0005938 - cell cortex [Evidence IEA];GO_component: GO:0031984 - organelle subcompartment [Evidence IEA];GO_component: GO:0032541 -…
MK675_003914	AU3_HapB_CHR03	Upregulated only at 5; 6 dpi							2.95105	1.40505e-05	3.03075	8.6659e-06	32806802	32812139	+			hypothetical protein				PF00010	IPR011598 Myc-type, basic helix-loop-helix (bHLH) domain;IPR036638 Helix-loop-helix DNA-binding domain superfamily	ENOG503P6Y3	K:(K) Transcription	GO_component: GO:0110165 - cellular anatomical entity [Evidence IEA];GO_component: GO:0043227 - membrane-bounded organelle [Evidence IEA];GO_component: GO:0016020 - membrane [Evidence IEA];GO_component: GO:0005667 - transcription regulator complex [Evidence IEA];GO_component: GO:0140513 - nuclear protein-containing complex [Evidence IEA];GO_component: GO:0005622 - intracellular anatomical structu…
MK675_003929	AU3_HapB_CHR03	Downregulated only at 6 dpi									-2.98489	2.08145e-07	33361324	33362387	+			hypothetical protein					IPR008972 Cupredoxin	ENOG503P8GV
MK675_003936	AU3_HapB_CHR03	Upregulated only at 6 dpi									2.13404	2.4483e-14	33895732	33898965	-			hypothetical protein				PF00456;PF02779;PF02780	IPR005474 Transketolase, N-terminal;IPR005475 Transketolase-like, pyrimidine-binding domain;IPR009014 Transketolase C-terminal/Pyruvate-ferredoxin oxidoreductase domain II;IPR029061 Thiamin diphosphate-binding fold;IPR033248 Transketolase, C-terminal domain	ENOG503NZE1	G:(G) Carbohydrate transport and metabolism	GO_function: GO:0003824 - catalytic activity [Evidence IEA]
MK675_003950	AU3_HapB_CHR03				-2.08259	9.94798e-05			-3.66976	2.43445e-12	-4.33941	4.00684e-16	34568957	34573095	+	POX1		fatty-acyl coenzyme A oxidase		1.3.3.6		PF00441;PF01756;PF02770;PF14749	IPR002655 Acyl-CoA oxidase, C-terminal;IPR006091 Acyl-CoA oxidase/dehydrogenase, middle domain;IPR009075 Acyl-CoA dehydrogenase/oxidase C-terminal;IPR009100 Acyl-CoA dehydrogenase/oxidase, N-terminal and middle domain superfamily;IPR012258 Acyl-CoA oxidase;IPR029320 Acyl-coenzyme A oxidase, N-terminal;IPR036250 Acyl-CoA dehydrogenase-like, C-terminal;IPR037069 Acyl-CoA dehydrogenase/oxidase, N-te…	ENOG503NUCQ	I:(I) Lipid transport and metabolism	GO_component: GO:0005777 - peroxisome [Evidence IEA];GO_function: GO:0071949 - FAD binding [Evidence IEA];GO_function: GO:0003997 - acyl-CoA oxidase activity [Evidence IEA];GO_function: GO:0016627 - oxidoreductase activity, acting on the CH-CH group of donors [Evidence IEA];GO_function: GO:0050660 - flavin adenine dinucleotide binding [Evidence IEA];GO_process: GO:0006631 - fatty acid metabolic p…
MK675_003955	AU3_HapB_CHR03	Upregulated only at 5; 6 dpi							2.12412	9.18622e-10	2.31062	3.35359e-11	34711626	34713586	-	PIC2		Cu/Pi carrier				PF00153	IPR018108 Mitochondrial substrate/solute carrier;IPR023395 Mitochondrial carrier domain superfamily	ENOG503NWEF	C:(C) Energy production and conversion
MK675_003963	AU3_HapB_CHR03	Upregulated only at 4; 5; 6 dpi					4.0422	0.000864444	5.79957	1.9068e-114	6.27423	3.40606e-154	34982719	34988019	-			hypothetical protein				PF02170;PF02171;PF16486;PF16488	IPR003100 PAZ domain;IPR003165 Piwi domain;IPR012337 Ribonuclease H-like superfamily;IPR032472 Argonaute linker 2 domain;IPR032474 Protein argonaute, N-terminal;IPR036085 PAZ domain superfamily;IPR036397 Ribonuclease H superfamily	ENOG503NU0D	J:(J) Translation, ribosomal structure and biogenesis	GO_function: GO:0003676 - nucleic acid binding [Evidence IEA];GO_function: GO:0005515 - protein binding [Evidence IEA]
MK675_003981	AU3_HapB_CHR03		-2.72365	0.00131401					-3.38336	1.08105e-10	-2.65589	1.78757e-08	35804839	35809639	+			hypothetical protein				PF08588	IPR013897 Protein of unknown function DUF1769	ENOG503P2J3	S:(S) Function unknown
MK675_004013	AU3_HapB_CHR03	Downregulated only at 5; 6 dpi							-4.69984	6.09208e-07	-6.6844	9.93744e-11	36653263	36657957	+			hypothetical protein				PF00924	IPR002048 EF-hand domain;IPR006685 Mechanosensitive ion channel MscS;IPR010920 LSM domain superfamily;IPR018247 EF-Hand 1, calcium-binding site;IPR023408 Mechanosensitive ion channel MscS, beta-domain superfamily	ENOG503NUXS	M:(M) Cell wall/membrane/envelope biogenesis	GO_component: GO:0016020 - membrane [Evidence IEA];GO_function: GO:0022803 - passive transmembrane transporter activity [Evidence IEA];GO_function: GO:0022857 - transmembrane transporter activity [Evidence IEA];GO_function: GO:0005262 - calcium channel activity [Evidence IEA];GO_function: GO:0015318 - inorganic molecular entity transmembrane transporter activity [Evidence IEA];GO_function: GO:000…
MK675_004030	AU3_HapB_CHR03	Downregulated only at 4; 5; 6 dpi					-3.15251	2.98073e-05	-2.39078	1.68264e-09	-3.01403	3.01924e-14	37249052	37250614	+	CYS4		cystathionine beta-synthase		4.2.1.22		PF00291	IPR001216 Cysteine synthase/cystathionine beta-synthase, pyridoxal-phosphate attachment site;IPR001926 Tryptophan synthase beta chain-like, PALP domain;IPR036052 Tryptophan synthase beta chain-like, PALP domain superfamily	ENOG503NV6E	E:(E) Amino acid transport and metabolism	GO_component: GO:0005737 - cytoplasm [Evidence IEA];GO_component: GO:0110165 - cellular anatomical entity [Evidence IEA];GO_component: GO:0005622 - intracellular anatomical structure [Evidence IEA];GO_function: GO:0016829 - lyase activity [Evidence IEA];GO_function: GO:0016835 - carbon-oxygen lyase activity [Evidence IEA];GO_function: GO:0016740 - transferase activity [Evidence IEA];GO_function: …
MK675_004038	AU3_HapB_CHR03	Downregulated only at 4 dpi					-3.09666	6.79065e-05					37865077	37867831	+			hypothetical protein		1.6.5.5		PF00107;PF13602	IPR002364 Quinone oxidoreductase/zeta-crystallin, conserved site;IPR011032 GroES-like superfamily;IPR013149 Alcohol dehydrogenase-like, C-terminal;IPR013154 Alcohol dehydrogenase-like, N-terminal;IPR020843 Polyketide synthase, enoylreductase domain;IPR036291 NAD(P)-binding domain superfamily	ENOG503NUIP	C:(C) Energy production and conversion	GO_component: GO:0110165 - cellular anatomical entity [Evidence IEA];GO_component: GO:0043227 - membrane-bounded organelle [Evidence IEA];GO_component: GO:0016020 - membrane [Evidence IEA];GO_component: GO:0005622 - intracellular anatomical structure [Evidence IEA];GO_component: GO:0005737 - cytoplasm [Evidence IEA];GO_component: GO:0043226 - organelle [Evidence IEA];GO_component: GO:0043231 - in…
MK675_004042	AU3_HapB_CHR03	Upregulated only at 5; 6 dpi							4.7459	5.22269e-44	4.74171	7.5963e-45	38009365	38010591	+		Effector candidate	hypothetical protein				PF10282	IPR011048 Cytochrome cd1-nitrite reductase-like, haem d1 domain superfamily;IPR015943 WD40/YVTN repeat-like-containing domain superfamily;IPR019405 Lactonase, 7-bladed beta propeller	ENOG503NZXC	G:(G) Carbohydrate transport and metabolism	GO_function: GO:0005515 - protein binding [Evidence IEA]
MK675_004050	AU3_HapB_CHR03				-3.94422	8.30637e-06			-2.26478	2.88614e-14	-2.3116	2.06802e-17	38390434	38392229	-			hypothetical protein						ENOG503PKQ3
MK675_004059	AU3_HapB_CHR03	Downregulated only at 4 dpi					-11.3254	0.000188744					38815933	38820312	-			hypothetical protein				PF05277	IPR007941 Protein of unknown function DUF726;IPR029058 Alpha/Beta hydrolase fold	ENOG503NUHJ	S:(S) Function unknown
MK675_004068	AU3_HapB_CHR03	Downregulated only at 4 dpi					-2.41802	0.000991159					39250961	39258804	+			hypothetical protein				PF04118	IPR007249 Dopey, N-terminal;IPR016024 Armadillo-type fold;IPR040314 Protein dopey	ENOG503NUVT	K:(K) Transcription	GO_component: GO:0005802 - trans-Golgi network [Evidence IEA];GO_component: GO:0043227 - membrane-bounded organelle [Evidence IEA];GO_component: GO:0005768 - endosome [Evidence IEA];GO_component: GO:0031984 - organelle subcompartment [Evidence IEA];GO_component: GO:0031410 - cytoplasmic vesicle [Evidence IEA];GO_component: GO:0005794 - Golgi apparatus [Evidence IEA];GO_component: GO:0110165 - cel…
MK675_004083	AU3_HapB_CHR03	Upregulated in all time points	3.60429	3.07148e-08	3.28534	6.57927e-07	4.09856	5.8164e-10	5.10198	3.29109e-14	4.93199	1.39135e-13	39789782	39790385	+	HTA1_1		histone H2A				PF00125;PF00808;PF16211	IPR002119 Histone H2A;IPR007125 Histone H2A/H2B/H3;IPR009072 Histone-fold;IPR032454 Histone H2A, C-terminal domain;IPR032458 Histone H2A conserved site	ENOG503P2TD	B:(B) Chromatin structure and dynamics	GO_component: GO:0000786 - nucleosome [Evidence IEA];GO_function: GO:0005488 - binding [Evidence IEA];GO_function: GO:0046982 - protein heterodimerization activity [Evidence IEA];GO_function: GO:1901363 - heterocyclic compound binding [Evidence IEA];GO_function: GO:0030527 - structural constituent of chromatin [Evidence IEA];GO_function: GO:0097159 - organic cyclic compound binding [Evidence IEA]…
MK675_004111	AU3_HapB_CHR03	Downregulated only at 4 dpi					-13.4594	5.71884e-07					40879353	40884465	+	APE2		Aminopeptidase 2 mitochondrial		3.4.11.2		PF01433;PF11838;PF17900	IPR001930 Peptidase M1, alanine aminopeptidase/leukotriene A4 hydrolase;IPR014782 Peptidase M1, membrane alanine aminopeptidase;IPR024571 ERAP1-like C-terminal domain;IPR027268 Peptidase M4/M1, CTD superfamily;IPR034016 Aminopeptidase N-type;IPR042097 Aminopeptidase N-like , N-terminal domain superfamliy;IPR045357 Aminopeptidase N-like , N-terminal domain	ENOG503NWST	E:(E) Amino acid transport and metabolism	GO_function: GO:0008270 - zinc ion binding [Evidence IEA];GO_function: GO:0008237 - metallopeptidase activity [Evidence IEA];GO_process: GO:0006508 - proteolysis [Evidence IEA]	M01
MK675_004123	AU3_HapB_CHR03	Upregulated in all time points	9.74035	6.26492e-14	9.72894	1.05543e-11	10.5546	8.51551e-20	14.2006	2.01814e-135	13.7359	4.96709e-129	41371708	41372537	+		Effector candidate	hypothetical protein						ENOG503Q3D0
MK675_004127	AU3_HapB_CHR03	Upregulated only at 2; 3; 4; 5 dpi	8.60841	1.85506e-06	6.62769	0.000151621	8.5435	2.2458e-06	7.26671	1.88178e-05			41552368	41553180	+		Effector candidate	hypothetical protein
MK675_004136	AU3_HapB_CHR03	Downregulated only at 4 dpi					-2.05715	0.00343246					42122447	42125323	+			hypothetical protein				PF00638;PF08911	IPR000156 Ran binding domain;IPR011993 PH-like domain superfamily;IPR015007 Nuclear pore complex, NUP2/50/61	ENOG502S8IN	U:(U) Intracellular trafficking, secretion, and vesicular transport	GO_component: GO:0005643 - nuclear pore [Evidence IEA];GO_process: GO:0046907 - intracellular transport [Evidence IEA]
MK675_004165	AU3_HapB_CHR03		-2.29709	0.00111145			-2.69346	0.000796821	-2.64333	4.29201e-08	-3.1004	1.17068e-10	43802711	43805256	+			hypothetical protein				PF03525	IPR004354 Meiotic recombination protein Rec114	ENOG503P9MV		GO_process: GO:0007131 - reciprocal meiotic recombination [Evidence IEA]
MK675_004167	AU3_HapB_CHR03	Downregulated only at 6 dpi									-5.38756	0.000549896	43869570	43873023	+			hypothetical protein				PF01590	IPR003018 GAF domain;IPR029016 GAF-like domain superfamily	ENOG503P2D9	T:(T) Signal transduction mechanisms	GO_function: GO:0005515 - protein binding [Evidence IEA]
MK675_004201	AU3_HapB_CHR03	Upregulated only at 5; 6 dpi							5.3996	4.22998e-22	6.3965	5.3754e-29	46974410	46978175	-			hypothetical protein				PF00324;PF13520	IPR004840 Amino acid permease, conserved site;IPR004841 Amino acid permease/ SLC12A domain	ENOG503NUN0	E:(E) Amino acid transport and metabolism	GO_component: GO:0016020 - membrane [Evidence IEA];GO_process: GO:0006865 - amino acid transport [Evidence IEA];GO_process: GO:0055085 - transmembrane transport [Evidence IEA]
MK675_004206	AU3_HapB_CHR03	Downregulated only at 5; 6 dpi							-4.62299	8.93667e-12	-6.13864	2.78445e-17	47481652	47486234	-			hypothetical protein					IPR029016 GAF-like domain superfamily	ENOG503P2D9	T:(T) Signal transduction mechanisms
MK675_004210	AU3_HapB_CHR03	Downregulated only at 5; 6 dpi							-4.27174	1.60069e-05	-6.14477	1.2416e-08	47519309	47522696	-			hypothetical protein					IPR029016 GAF-like domain superfamily	ENOG503P2D9	T:(T) Signal transduction mechanisms
MK675_004230	AU3_HapB_CHR03	Downregulated only at 5; 6 dpi							-4.78852	4.39681e-05	-8.86248	1.33941e-09	49083954	49087776	+			hypothetical protein				PF13896		ENOG503NXTD	S:(S) Function unknown	GO_function: GO:0016740 - transferase activity [Evidence IEA];GO_function: GO:0016763 - pentosyltransferase activity [Evidence IEA];GO_function: GO:0008194 - UDP-glycosyltransferase activity [Evidence IEA];GO_function: GO:0042285 - xylosyltransferase activity [Evidence IEA];GO_function: GO:0003824 - catalytic activity [Evidence IEA];GO_function: GO:0016757 - glycosyltransferase activity [Evidence…
MK675_004232	AU3_HapB_CHR03	Downregulated only at 3 dpi			-11.2914	0.00434829							49129982	49133524	+			hypothetical protein						ENOG503P4N7	S:(S) Function unknown
MK675_004253	AU3_HapB_CHR03				6.32154	2.1091e-07			8.32596	1.79092e-172	8.40577	2.56315e-183	49747551	49748295	+	HHF1_3		Histone H4				PF02969;PF15511	IPR001951 Histone H4;IPR009072 Histone-fold;IPR019809 Histone H4, conserved site;IPR035425 CENP-T/Histone H4, histone fold	ENOG503P3ZX	B:(B) Chromatin structure and dynamics	GO_component: GO:0000786 - nucleosome [Evidence IEA];GO_function: GO:0046982 - protein heterodimerization activity [Evidence IEA];GO_function: GO:0030527 - structural constituent of chromatin [Evidence IEA];GO_function: GO:0003677 - DNA binding [Evidence IEA];GO_process: GO:0034622 - protein-containing complex assembly [Evidence IEA];GO_process: GO:0065003 - protein-containing complex assembly [E…
MK675_004266	AU3_HapB_CHR03	Upregulated only at 5; 6 dpi							3.80141	1.45004e-43	3.97535	2.50684e-47	50136626	50137691	+	HHT1_2		histone H3.1			EOG092R0Q2I	PF00125	IPR000164 Histone H3/CENP-A;IPR007125 Histone H2A/H2B/H3;IPR009072 Histone-fold	ENOG503P1RT	B:(B) Chromatin structure and dynamics	GO_component: GO:0000786 - nucleosome [Evidence IEA];GO_function: GO:0046982 - protein heterodimerization activity [Evidence IEA];GO_function: GO:0030527 - structural constituent of chromatin [Evidence IEA];GO_function: GO:0003677 - DNA binding [Evidence IEA]
MK675_004275	AU3_HapB_CHR03				-2.52916	1.70893e-05			-2.97517	7.84795e-73	-3.09333	1.11955e-93	50363985	50369146	+			hypothetical protein				PF00046	IPR001356 Homeobox domain;IPR009057 Homeobox-like domain superfamily	ENOG503P73R	K:(K) Transcription	GO_function: GO:0003677 - DNA binding [Evidence IEA]
MK675_004279	AU3_HapB_CHR03	Downregulated only at 3; 4 dpi			-11.832	6.35768e-05	-2.99042	0.00309236					50459423	50461221	-	ERD2		endoplasmic reticulum retention protein				PF00810	IPR000133 ER lumen protein retaining receptor	ENOG503NUY8	U:(U) Intracellular trafficking, secretion, and vesicular transport	GO_component: GO:0071944 - cell periphery [Evidence IEA];GO_component: GO:0005773 - vacuole [Evidence IEA];GO_component: GO:0110165 - cellular anatomical entity [Evidence IEA];GO_component: GO:0043227 - membrane-bounded organelle [Evidence IEA];GO_component: GO:0012505 - endomembrane system [Evidence IEA];GO_component: GO:0016020 - membrane [Evidence IEA];GO_component: GO:0005886 - plasma membran…
MK675_004280	AU3_HapB_CHR03	Downregulated only at 3 dpi			-2.60133	0.000305005							50478976	50483066	-			hypothetical protein			EOG092R00VV	PF00621	IPR000219 Dbl homology (DH) domain;IPR001849 Pleckstrin homology domain;IPR011993 PH-like domain superfamily;IPR035899 Dbl homology (DH) domain superfamily	ENOG503Q6Q0	S:(S) Function unknown	GO_function: GO:0005085 - guanyl-nucleotide exchange factor activity [Evidence IEA]
MK675_004291	AU3_HapB_CHR03	Downregulated only at 2 dpi	-2.60108	0.00280113									50896182	50899717	+	MDJ1	Effector candidate	mdj1 protein precursor, variant 3				PF00226;PF00684;PF01556	IPR001305 Heat shock protein DnaJ, cysteine-rich domain;IPR001623 DnaJ domain;IPR002939 Chaperone DnaJ, C-terminal;IPR008971 HSP40/DnaJ peptide-binding;IPR012724 Chaperone DnaJ;IPR018253 DnaJ domain, conserved site;IPR036410 Heat shock protein DnaJ, cysteine-rich domain superfamily;IPR036869 Chaperone J-domain superfamily	ENOG503NUEY	O:(O) Posttranslational modification, protein turnover, chaperones	GO_component: GO:0005737 - cytoplasm [Evidence IEA];GO_component: GO:0110165 - cellular anatomical entity [Evidence IEA];GO_component: GO:0005622 - intracellular anatomical structure [Evidence IEA];GO_function: GO:0005524 - ATP binding [Evidence IEA];GO_function: GO:0051082 - unfolded protein binding [Evidence IEA];GO_function: GO:0005488 - binding [Evidence IEA];GO_function: GO:0005515 - protein…
MK675_004293	AU3_HapB_CHR03	Upregulated only at 5; 6 dpi							9.92714	0.000753575	11.1227	0.000378592	51044486	51046366	-			hypothetical protein				PF01423	IPR001163 Sm domain, eukaryotic/archaea-type;IPR010920 LSM domain superfamily;IPR027078 Small nuclear ribonucleoprotein E;IPR047575 Sm domain	ENOG503P5RR	A:(A) RNA processing and modification	GO_component: GO:0043227 - membrane-bounded organelle [Evidence IEA];GO_component: GO:0005688 - U6 snRNP [Evidence IEA];GO_component: GO:0120115 - Lsm2-8 complex [Evidence IEA];GO_component: GO:0110165 - cellular anatomical entity [Evidence IEA];GO_component: GO:0097525 - spliceosomal snRNP complex [Evidence IEA];GO_component: GO:0120114 - Sm-like protein family complex [Evidence IEA];GO_componen…
MK675_004306	AU3_HapB_CHR03		-4.75753	0.00564968			-11.7332	0.00239302					52543926	52546847	-	MSY1		tyrosyl-tRNA synthetase		6.1.1.1		PF00579	IPR001412 Aminoacyl-tRNA synthetase, class I, conserved site;IPR002305 Aminoacyl-tRNA synthetase, class Ic;IPR002307 Tyrosine-tRNA ligase;IPR014729 Rossmann-like alpha/beta/alpha sandwich fold;IPR024107 Tyrosine-tRNA ligase, bacterial-type, type 1;IPR036986 RNA-binding S4 domain superfamily	ENOG503NTZP	J:(J) Translation, ribosomal structure and biogenesis	GO_function: GO:0005524 - ATP binding [Evidence IEA];GO_function: GO:0004831 - tyrosine-tRNA ligase activity [Evidence IEA];GO_function: GO:0003723 - RNA binding [Evidence IEA];GO_function: GO:0004812 - aminoacyl-tRNA ligase activity [Evidence IEA];GO_function: GO:0000166 - nucleotide binding [Evidence IEA];GO_process: GO:0006418 - tRNA aminoacylation for protein translation [Evidence IEA];GO_pro…
MK675_004314	AU3_HapB_CHR03	Upregulated only at 6 dpi									6.01666	2.44638e-09	53023348	53025064	+		Effector candidate	hypothetical protein
MK675_004318	AU3_HapB_CHR03	Upregulated in all time points	3.04025	8.96638e-07	4.12492	1.37512e-15	3.26139	4.81821e-07	4.69119	9.66873e-58	4.37081	1.43405e-52	53460226	53464375	-	TOS8		Homeobox protein tos8				PF00046;PF05920	IPR001356 Homeobox domain;IPR008422 Homeobox KN domain;IPR009057 Homeobox-like domain superfamily	ENOG503P6MR	K:(K) Transcription	GO_function: GO:0043565 - sequence-specific DNA binding [Evidence IEA];GO_function: GO:0140110 - transcription regulator activity [Evidence IEA];GO_function: GO:0005488 - binding [Evidence IEA];GO_function: GO:0001067 - transcription regulatory region nucleic acid binding [Evidence IEA];GO_function: GO:0003690 - double-stranded DNA binding [Evidence IEA];GO_function: GO:0000976 - transcription ci…
MK675_004332	AU3_HapB_CHR03	Downregulated only at 5; 6 dpi							-11.8748	7.39104e-15	-7.98451	1.38187e-15	54017166	54019762	+			hypothetical protein
MK675_004334	AU3_HapB_CHR03	Downregulated only at 4 dpi					-2.55319	0.00867213					54295321	54297196	-			hypothetical protein				PF03690	IPR003226 Metal-dependent protein hydrolase	ENOG503NVK7	S:(S) Function unknown
MK675_004361	AU3_HapB_CHR03	Downregulated only at 4 dpi					-11.3467	0.00239308					55528990	55534377	+	PAN1		actin organization and endocytosis protein			EOG092R01C1	PF00018;PF02205;PF12763	IPR000261 EH domain;IPR001452 SH3 domain;IPR002048 EF-hand domain;IPR003124 WH2 domain;IPR011992 EF-hand domain pair;IPR036028 SH3-like domain superfamily	ENOG503NVR0	T:(T) Signal transduction mechanisms;U:(U) Intracellular trafficking, secretion, and vesicular transport	GO_component: GO:0043227 - membrane-bounded organelle [Evidence IEA];GO_component: GO:0030863 - cortical cytoskeleton [Evidence IEA];GO_component: GO:0030427 - site of polarized growth [Evidence IEA];GO_component: GO:0005938 - cell cortex [Evidence IEA];GO_component: GO:0043332 - mating projection tip [Evidence IEA];GO_component: GO:0005856 - cytoskeleton [Evidence IEA];GO_component: GO:0030479 -…
MK675_004364	AU3_HapB_CHR03	Downregulated only at 3 dpi			-2.21096	0.000697424							55626323	55629326	+			hypothetical protein				PF00621;PF16652	IPR000219 Dbl homology (DH) domain;IPR001331 Guanine-nucleotide dissociation stimulator, CDC24, conserved site;IPR001849 Pleckstrin homology domain;IPR011993 PH-like domain superfamily;IPR035899 Dbl homology (DH) domain superfamily	ENOG503Q57N	T:(T) Signal transduction mechanisms	GO_function: GO:0005085 - guanyl-nucleotide exchange factor activity [Evidence IEA];GO_process: GO:0035556 - intracellular signal transduction [Evidence IEA]
MK675_004368	AU3_HapB_CHR03	Downregulated only at 4 dpi					-2.05238	0.000327562					55799529	55802507	+	OAC1		Mitochondrial oxaloacetate carrier protein				PF00153	IPR018108 Mitochondrial substrate/solute carrier;IPR023395 Mitochondrial carrier domain superfamily	ENOG503NV90	C:(C) Energy production and conversion
MK675_004398	AU3_HapB_CHR03	Upregulated in all time points	3.80042	1.48333e-10	3.17744	1.15701e-06	4.53294	3.04527e-14	5.15004	8.88513e-19	5.23317	3.05337e-19	57585582	57587182	+		Effector candidate	hypothetical protein
MK675_004400	AU3_HapB_CHR03	Downregulated only at 2 dpi	-2.49156	2.61585e-05									57981750	57986876	-	DEF1		RNAPII degradation factor				PF02845	IPR003892 Ubiquitin system component CUE;IPR041803 RNA polymerase II degradation factor 1, CUE domain	ENOG503NVE6	S:(S) Function unknown	GO_component: GO:0110165 - cellular anatomical entity [Evidence IEA];GO_component: GO:0043227 - membrane-bounded organelle [Evidence IEA];GO_component: GO:0016020 - membrane [Evidence IEA];GO_component: GO:0005622 - intracellular anatomical structure [Evidence IEA];GO_component: GO:0005737 - cytoplasm [Evidence IEA];GO_component: GO:0043226 - organelle [Evidence IEA];GO_component: GO:0043231 - in…
MK675_004427	AU3_HapB_CHR03	Downregulated only at 4 dpi					-3.85748	0.00140909					59556306	59559185	+	PHB2		Prohibitin-2, subunit of the prohibitin complex (Phb1p-Phb2p)				PF01145	IPR000163 Prohibitin;IPR001107 Band 7 domain;IPR036013 Band 7/SPFH domain superfamily	ENOG503NVK6	O:(O) Posttranslational modification, protein turnover, chaperones	GO_component: GO:0016020 - membrane [Evidence IEA]
MK675_004439	AU3_HapB_CHR03	Downregulated only at 4 dpi					-11.2295	0.000945693					59965848	59966686	+	ibp1		Cdc25 phosphatase Ibp1		3.1.3.48		PF00581	IPR001763 Rhodanese-like domain;IPR036873 Rhodanese-like domain superfamily	ENOG503P4E5	D:(D) Cell cycle control, cell division, chromosome partitioning	GO_component: GO:0110165 - cellular anatomical entity [Evidence IEA];GO_component: GO:0043227 - membrane-bounded organelle [Evidence IEA];GO_component: GO:0016020 - membrane [Evidence IEA];GO_component: GO:0005622 - intracellular anatomical structure [Evidence IEA];GO_component: GO:0005737 - cytoplasm [Evidence IEA];GO_component: GO:0043226 - organelle [Evidence IEA];GO_component: GO:0043231 - in…
MK675_004443	AU3_HapB_CHR03	Downregulated only at 5; 6 dpi							-5.65546	3.20696e-09	-7.42534	5.53945e-13	60092529	60094964	+			hypothetical protein				PF12585	IPR022234 Protein of unknown function DUF3759	ENOG503P718	S:(S) Function unknown
MK675_004450	AU3_HapB_CHR03		5.48333	3.35496e-09			4.25892	0.00268926	6.43379	1.39388e-31	6.33979	1.57972e-31	60600058	60600716	-			hypothetical protein
MK675_004457	AU3_HapB_CHR03				8.29557	9.20007e-06			11.2003	4.9404e-33	11.2139	4.27712e-33	61251853	61253387	-			hypothetical protein
MK675_004463	AU3_HapB_CHR03	Upregulated only at 5; 6 dpi							8.54494	7.89946e-20	7.70615	2.21668e-17	61523843	61525359	-		Effector candidate	hypothetical protein
MK675_004465	AU3_HapB_CHR03		6.68465	0.00480114			8.58404	4.42935e-08	12.555	1.03995e-80	11.7514	1.38917e-73	61605171	61606066	-		Effector candidate	hypothetical protein
MK675_004466	AU3_HapB_CHR03	Upregulated only at 4; 5; 6 dpi					7.74798	0.00143992	12.0437	3.36677e-61	10.8779	1.83829e-52	61650492	61651981	-		Effector candidate	hypothetical protein
MK675_004472	AU3_HapB_CHR03	Upregulated only at 5; 6 dpi							8.37436	1.61848e-39	9.71074	2.02331e-48	61974296	61975908	-		Effector candidate	hypothetical protein
MK675_004480	AU3_HapB_CHR03	Downregulated only at 3 dpi			-2.01458	0.000771505							62274196	62277795	+	MCM5		minichromosome maintenance protein 5		3.6.4.12		PF00493;PF07728;PF14551;PF17207;PF17855	IPR001208 MCM domain;IPR008048 DNA replication licensing factor Mcm5;IPR012340 Nucleic acid-binding, OB-fold;IPR018525 Mini-chromosome maintenance, conserved site;IPR027417 P-loop containing nucleoside triphosphate hydrolase;IPR027925 MCM N-terminal domain;IPR031327 Mini-chromosome maintenance protein;IPR033762 MCM OB domain;IPR041562 MCM, AAA-lid domain	ENOG503NUIB	L:(L) Replication, recombination and repair	GO_component: GO:0005634 - nucleus [Evidence IEA];GO_component: GO:0042555 - MCM complex [Evidence IEA];GO_function: GO:0005524 - ATP binding [Evidence IEA];GO_function: GO:0003688 - DNA replication origin binding [Evidence IEA];GO_function: GO:0003677 - DNA binding [Evidence IEA];GO_process: GO:0006270 - DNA replication initiation [Evidence IEA];GO_process: GO:0006260 - DNA replication [Evidence…
MK675_004489	AU3_HapB_CHR03	Downregulated only at 2; 3 dpi	-2.85423	0.000586753	-2.08964	0.00753109							62619067	62621880	-	PEX5_2		Peroxisomal membrane signal receptor PTS1			EOG092R07HG	PF00515;PF07719;PF13176;PF13181;PF13414;PF13432	IPR001440 Tetratricopeptide repeat 1;IPR011990 Tetratricopeptide-like helical domain superfamily;IPR019734 Tetratricopeptide repeat	ENOG503NUGJ	S:(S) Function unknown	GO_function: GO:0005515 - protein binding [Evidence IEA]
MK675_004493	AU3_HapB_CHR03	Downregulated only at 3 dpi			-10.4564	0.00342938							62762664	62763654	-	MRPL2		54S ribosomal protein L2 mitochondrial		1.1.1.41		PF01016	IPR001684 Ribosomal protein L27;IPR018261 Ribosomal protein L27, conserved site	ENOG503NYA4	J:(J) Translation, ribosomal structure and biogenesis	GO_component: GO:0005840 - ribosome [Evidence IEA];GO_function: GO:0003735 - structural constituent of ribosome [Evidence IEA];GO_process: GO:0006412 - translation [Evidence IEA]
MK675_004497	AU3_HapB_CHR03				-10.6558	0.00153023	-10.6558	0.00166306	2.06906	1.63663e-23			62966444	62967642	-	SEC11		Signal peptidase complex catalytic subunit		3.4.21.89	EOG092R0P02	PF00717	IPR001733 Peptidase S26B;IPR015927 Peptidase S24/S26A/S26B/S26C;IPR019533 Peptidase S26;IPR036286 LexA/Signal peptidase-like superfamily	ENOG503P0U2	U:(U) Intracellular trafficking, secretion, and vesicular transport	GO_component: GO:0098827 - endoplasmic reticulum subcompartment [Evidence IEA];GO_component: GO:0043227 - membrane-bounded organelle [Evidence IEA];GO_component: GO:0042175 - nuclear outer membrane-endoplasmic reticulum membrane network [Evidence IEA];GO_component: GO:0140534 - endoplasmic reticulum protein-containing complex [Evidence IEA];GO_component: GO:0031984 - organelle subcompartment [Evi…	S26B
MK675_004500	AU3_HapB_CHR03	Downregulated only at 3; 4 dpi			-2.45893	0.000650529	-2.76098	0.000303502					63212381	63213267	-			hypothetical protein		4.1.2.4		PF01791	IPR002915 DeoC/FbaB/LacD aldolase;IPR011343 Deoxyribose-phosphate aldolase;IPR013785 Aldolase-type TIM barrel;IPR028581 Deoxyribose-phosphate aldolase type I	ENOG504HAAJ	F:(F) Nucleotide transport and metabolism	GO_component: GO:0005737 - cytoplasm [Evidence IEA];GO_function: GO:0003824 - catalytic activity [Evidence IEA];GO_function: GO:0016829 - lyase activity [Evidence IEA];GO_function: GO:0016830 - carbon-carbon lyase activity [Evidence IEA];GO_function: GO:0004139 - deoxyribose-phosphate aldolase activity [Evidence IEA];GO_process: GO:0006753 - nucleoside phosphate metabolic process [Evidence IEA];G…
MK675_004504	AU3_HapB_CHR03	Downregulated only at 5 dpi							-2.16823	3.09877e-10			63290578	63293846	+			hypothetical protein					IPR044159 IQ domain-containing protein IQM	ENOG503NYTZ	S:(S) Function unknown
MK675_004509	AU3_HapB_CHR03	Downregulated only at 6 dpi									-4.25286	0.00456824	63520045	63522739	+			hypothetical protein				PF16035	IPR016087 Chalcone isomerase;IPR016088 Chalcone isomerase, 3-layer sandwich;IPR036298 Chalcone isomerase superfamily	ENOG503Q4ZR	S:(S) Function unknown	GO_function: GO:0016872 - intramolecular lyase activity [Evidence IEA]
MK675_004511	AU3_HapB_CHR03	Downregulated only at 3; 4 dpi			-3.46611	0.000169939	-2.10808	0.00345449					63631176	63634091	-	ENT3		Epsin-3, clathrin recruitment and traffic between the Golgi and endosome			EOG092R0MZJ	PF01417	IPR008942 ENTH/VHS;IPR013809 ENTH domain	ENOG503NTVR	F:(F) Nucleotide transport and metabolism
MK675_004519	AU3_HapB_CHR03	Downregulated only at 5 dpi							-2.35683	0.00260347			63927683	63930061	-			hypothetical protein				PF00226	IPR001623 DnaJ domain;IPR036869 Chaperone J-domain superfamily	ENOG503PU7X	O:(O) Posttranslational modification, protein turnover, chaperones
MK675_004529	AU3_HapB_CHR03	Upregulated in all time points	5.30822	2.57958e-16	5.78323	2.19323e-20	5.45631	3.08387e-15	8.15062	2.11208e-208	7.83636	3.35104e-198	64494757	64496797	-		Effector candidate	hypothetical protein				PF00188	IPR001283 Cysteine-rich secretory protein-related;IPR014044 CAP domain;IPR035940 CAP superfamily	ENOG503NZQD	S:(S) Function unknown	GO_component: GO:0005576 - extracellular region [Evidence IEA];GO_component: GO:0110165 - cellular anatomical entity [Evidence IEA];GO_component: GO:0005615 - extracellular space [Evidence IEA]
MK675_004537	AU3_HapB_CHR03	Downregulated only at 2 dpi	-2.11912	0.002404									64652844	64654521	-			hypothetical protein				PF00023;PF12796;PF13606	IPR002110 Ankyrin repeat;IPR036770 Ankyrin repeat-containing domain superfamily	ENOG503P2HU	S:(S) Function unknown	GO_function: GO:0005515 - protein binding [Evidence IEA]
MK675_004541	AU3_HapB_CHR03	Downregulated only at 3; 4 dpi			-11.3114	0.00305914	-11.3114	0.0030561					64984794	64988490	-	NMT1		glycylpeptide N-tetradecanoyltransferase		2.3.1.97	EOG092R074J	PF01233;PF02799	IPR016181 Acyl-CoA N-acyltransferase;IPR022676 Glycylpeptide N-tetradecanoyltransferase, N-terminal;IPR022677 Glycylpeptide N-tetradecanoyltransferase, C-terminal;IPR022678 Glycylpeptide N-tetradecanoyltransferase, conserved site	ENOG503NV5E	I:(I) Lipid transport and metabolism	GO_function: GO:0004379 - glycylpeptide N-tetradecanoyltransferase activity [Evidence IEA]
MK675_004557	AU3_HapB_CHR03	Downregulated only at 4 dpi					-3.25898	0.00122875					65566651	65573149	-	ucp12		Putative ATP-dependent RNA helicase ucp12		3.6.4.13		PF00270;PF00271;PF04408	IPR001650 Helicase, C-terminal;IPR002464 DNA/RNA helicase, ATP-dependent, DEAH-box type, conserved site;IPR007502 Helicase-associated domain;IPR011545 DEAD/DEAH box helicase domain;IPR014001 Helicase superfamily 1/2, ATP-binding domain;IPR016135 Ubiquitin-conjugating enzyme/RWD-like;IPR027417 P-loop containing nucleoside triphosphate hydrolase	ENOG503NWAW	A:(A) RNA processing and modification	GO_component: GO:0110165 - cellular anatomical entity [Evidence IEA];GO_component: GO:0005622 - intracellular anatomical structure [Evidence IEA];GO_function: GO:0005524 - ATP binding [Evidence IEA];GO_function: GO:0005488 - binding [Evidence IEA];GO_function: GO:0003723 - RNA binding [Evidence IEA];GO_function: GO:1901363 - heterocyclic compound binding [Evidence IEA];GO_function: GO:0004386 - h…
MK675_004576	AU3_HapB_CHR03	Downregulated only at 3 dpi			-11.8902	7.69008e-05							66476935	66483306	-			hypothetical protein				PF00069;PF07714	IPR000719 Protein kinase domain;IPR008271 Serine/threonine-protein kinase, active site;IPR011009 Protein kinase-like domain superfamily;IPR017441 Protein kinase, ATP binding site	ENOG503Q15T	T:(T) Signal transduction mechanisms	GO_function: GO:0004672 - protein kinase activity [Evidence IEA];GO_function: GO:0005524 - ATP binding [Evidence IEA];GO_process: GO:0006468 - protein phosphorylation [Evidence IEA]
MK675_004581	AU3_HapB_CHR03	Downregulated only at 5; 6 dpi							-4.15966	8.04314e-07	-5.19327	3.01679e-09	66633403	66637186	-		Effector candidate	hypothetical protein		3.2.1.59		PF03659	IPR005197 Glycoside hydrolase family 71	ENOG503NY86	G:(G) Carbohydrate transport and metabolism	GO_function: GO:0051118 - glucan endo-1,3-alpha-glucosidase activity [Evidence IEA]		GH71
MK675_004598	AU3_HapB_CHR03		2.54703	0.00169693					3.13364	2.06536e-14	3.72912	2.48524e-20	67375160	67378598	+			hypothetical protein						ENOG503P5ZV	S:(S) Function unknown
MK675_004600	AU3_HapB_CHR03	Downregulated only at 3 dpi			-3.00477	0.00168573							67458682	67461684	-			hypothetical protein				PF00899	IPR000594 THIF-type NAD/FAD binding fold;IPR030667 NEDD8-activating enzyme E1 regulatory subunit APP-BP1;IPR035985 Ubiquitin-activating enzyme;IPR045886 ThiF/MoeB/HesA family	ENOG503NUPG	O:(O) Posttranslational modification, protein turnover, chaperones	GO_component: GO:0005737 - cytoplasm [Evidence IEA];GO_component: GO:0110165 - cellular anatomical entity [Evidence IEA];GO_component: GO:0005622 - intracellular anatomical structure [Evidence IEA];GO_function: GO:0016877 - ligase activity, forming carbon-sulfur bonds [Evidence IEA];GO_function: GO:0016874 - ligase activity [Evidence IEA];GO_function: GO:0008641 - ubiquitin-like modifier activati…
MK675_004602	AU3_HapB_CHR03	Downregulated only at 5; 6 dpi							-4.54104	7.18921e-05	-7.36576	2.16531e-08	67574670	67578716	+			hypothetical protein
MK675_004623	AU3_HapB_CHR03	Downregulated only at 4 dpi					-2.64118	0.0101961					68599026	68604701	+			hypothetical protein				PF03810;PF18806	IPR001494 Importin-beta, N-terminal domain;IPR011989 Armadillo-like helical;IPR016024 Armadillo-type fold;IPR040520 Importin 13 repeat	ENOG503Q31Z	U:(U) Intracellular trafficking, secretion, and vesicular transport;Y:(Y) Nuclear structure	GO_function: GO:0031267 - small GTPase binding [Evidence IEA];GO_process: GO:0006886 - intracellular protein transport [Evidence IEA]
MK675_004633	AU3_HapB_CHR03	Downregulated only at 2; 3; 4 dpi	-4.82797	8.89613e-07	-2.54927	0.000449475	-4.51741	1.42672e-05					69448025	69449581	-			hypothetical protein					IPR019163 THO complex, subunit 5	ENOG503P5IR	S:(S) Function unknown	GO_component: GO:0110165 - cellular anatomical entity [Evidence IEA];GO_component: GO:0043227 - membrane-bounded organelle [Evidence IEA];GO_component: GO:0016020 - membrane [Evidence IEA];GO_component: GO:0140513 - nuclear protein-containing complex [Evidence IEA];GO_component: GO:0005622 - intracellular anatomical structure [Evidence IEA];GO_component: GO:0032991 - protein-containing complex [E…
MK675_004635	AU3_HapB_CHR03	Downregulated only at 5; 6 dpi							-4.65093	3.61355e-07	-7.39595	1.12089e-12	69578939	69580554	+		Effector candidate	hypothetical protein
MK675_004638	AU3_HapB_CHR03	Downregulated only at 3 dpi			-2.32204	0.000153952							69970487	69976420	+			hypothetical protein					IPR039295 Signaling mucin MSB2	ENOG503P70D	S:(S) Function unknown	GO_component: GO:0071944 - cell periphery [Evidence IEA];GO_component: GO:0110165 - cellular anatomical entity [Evidence IEA];GO_component: GO:0016020 - membrane [Evidence IEA];GO_component: GO:0005886 - plasma membrane [Evidence IEA];GO_component: GO:0030427 - site of polarized growth [Evidence IEA];GO_component: GO:0009986 - cell surface [Evidence IEA];GO_component: GO:0005576 - extracellular r…
MK675_004642	AU3_HapB_CHR03	Downregulated only at 4 dpi					-2.36722	0.00223391					70293886	70298394	+	DIS3		exosome catalytic subunit dis3			EOG092R01SS	PF00773;PF13638;PF17215;PF17216;PF17849	IPR001900 Ribonuclease II/R;IPR002716 PIN domain;IPR012340 Nucleic acid-binding, OB-fold;IPR022966 Ribonuclease II/R, conserved site;IPR029060 PIN-like domain superfamily;IPR033770 Exosome complex exonuclease RRP44, S1 domain;IPR033771 Rrp44-like cold shock domain;IPR041505 Dis3-like cold-shock domain 2	ENOG503NUBN	J:(J) Translation, ribosomal structure and biogenesis	GO_function: GO:0003723 - RNA binding [Evidence IEA];GO_function: GO:0004540 - RNA nuclease activity [Evidence IEA]
MK675_004663	AU3_HapB_CHR03		8.96639	3.84425e-05			11.0905	1.95994e-06	11.1196	1.6157e-06	11.063	1.69361e-06	71415311	71416553	+			hypothetical protein				PF05160	IPR007834 DSS1/SEM1	ENOG503PKQM	S:(S) Function unknown	GO_component: GO:0008541 - proteasome regulatory particle, lid subcomplex [Evidence IEA];GO_process: GO:0006406 - mRNA export from nucleus [Evidence IEA];GO_process: GO:0043248 - proteasome assembly [Evidence IEA]
MK675_004688	AU3_HapB_CHR03	Downregulated only at 5; 6 dpi							-2.45012	5.3171e-08	-2.47386	3.76326e-08	73219532	73223261	+			hypothetical protein				PF00487	IPR005804 Fatty acid desaturase domain	ENOG503NUUZ	I:(I) Lipid transport and metabolism	GO_process: GO:0006629 - lipid metabolic process [Evidence IEA]
MK675_004696	AU3_HapB_CHR03	Downregulated only at 5; 6 dpi							-2.23553	0.00904505	-2.17782	0.00840632	73705980	73713620	+	SPT23		SPT3 Dosage dependent suppressor of Ty-induced promoter mutations-like protein				PF01833	IPR002909 IPT domain;IPR013783 Immunoglobulin-like fold;IPR014756 Immunoglobulin E-set	ENOG503P07N	K:(K) Transcription
MK675_004712	AU3_HapB_CHR03	Upregulated only at 5; 6 dpi							4.16494	1.48621e-22	4.17176	1.15536e-22	74411450	74412370	-	RPS20		40S ribosomal protein S20			EOG092R0QZ2	PF00338	IPR001848 Ribosomal protein S10;IPR005729 Ribosomal protein S10, eukaryotic/archaeal;IPR018268 Ribosomal protein S10, conserved site;IPR027486 Ribosomal protein S10 domain;IPR036838 Ribosomal protein S10 domain superfamily	ENOG503P3VF	J:(J) Translation, ribosomal structure and biogenesis	GO_component: GO:0005840 - ribosome [Evidence IEA];GO_component: GO:0015935 - small ribosomal subunit [Evidence IEA];GO_function: GO:0003723 - RNA binding [Evidence IEA];GO_function: GO:0003735 - structural constituent of ribosome [Evidence IEA];GO_process: GO:0006412 - translation [Evidence IEA]
MK675_004721	AU3_HapB_CHR03	Downregulated only at 6 dpi									-2.04037	3.00512e-12	74729175	74736506	+	FKS1_2		1,3-beta-D-glucan synthase		2.4.1.34		PF02364;PF14288	IPR003440 Glycosyl transferase, family 48;IPR026899 1,3-beta-glucan synthase component FKS1-like, domain-1	ENOG503NUI9	M:(M) Cell wall/membrane/envelope biogenesis	GO_component: GO:0071944 - cell periphery [Evidence IEA];GO_component: GO:0110165 - cellular anatomical entity [Evidence IEA];GO_component: GO:0016020 - membrane [Evidence IEA];GO_component: GO:0005886 - plasma membrane [Evidence IEA];GO_component: GO:0000148 - 1,3-beta-D-glucan synthase complex [Evidence IEA];GO_function: GO:0016740 - transferase activity [Evidence IEA];GO_function: GO:0008194 -…		GT48
MK675_004730	AU3_HapB_CHR03	Upregulated only at 5; 6 dpi							4.57675	1.0371e-13	4.65409	4.7586e-14	74975983	74977459	-	RPL6	Effector candidate	60S ribosomal protein L6, variant 2			EOG092R0MQD	PF01159	IPR000915 60S ribosomal protein L6E;IPR008991 Translation protein SH3-like domain superfamily;IPR014722 Ribosomal protein L2, domain 2;IPR041997 Ribosomal Protein L6, KOW domain	ENOG503NYQG	J:(J) Translation, ribosomal structure and biogenesis	GO_component: GO:0110165 - cellular anatomical entity [Evidence IEA];GO_component: GO:1990904 - ribonucleoprotein complex [Evidence IEA];GO_component: GO:0044391 - ribosomal subunit [Evidence IEA];GO_component: GO:0005622 - intracellular anatomical structure [Evidence IEA];GO_component: GO:0022626 - cytosolic ribosome [Evidence IEA];GO_component: GO:0005840 - ribosome [Evidence IEA];GO_component:…
MK675_004734	AU3_HapB_CHR03				2.20247	4.81052e-05			4.92297	5.10232e-53	5.00413	1.35636e-54	75088466	75089211	-	RPL25		60S ribosomal protein L25				PF00276;PF03939	IPR001014 Ribosomal protein L23/L25, conserved site;IPR005633 Ribosomal protein L23/L25, N-terminal;IPR012677 Nucleotide-binding alpha-beta plait domain superfamily;IPR012678 Ribosomal protein L23/L15e core domain superfamily;IPR013025 Ribosomal protein L25/L23	ENOG503P2TQ	J:(J) Translation, ribosomal structure and biogenesis	GO_component: GO:0005840 - ribosome [Evidence IEA];GO_function: GO:0019843 - rRNA binding [Evidence IEA];GO_function: GO:0003735 - structural constituent of ribosome [Evidence IEA];GO_process: GO:0006412 - translation [Evidence IEA]
MK675_004735	AU3_HapB_CHR03	Upregulated only at 5; 6 dpi							4.23217	6.48539e-12	3.94882	8.15703e-11	75089275	75091275	+	rpl36		ribosomal protein L36				PF01158	IPR000509 Ribosomal protein L36e;IPR038097 Ribosomal protein L36e domain superfamily	ENOG503P53R	J:(J) Translation, ribosomal structure and biogenesis	GO_component: GO:0005840 - ribosome [Evidence IEA];GO_function: GO:0003735 - structural constituent of ribosome [Evidence IEA];GO_process: GO:0006412 - translation [Evidence IEA]
MK675_004748	AU3_HapB_CHR03	Upregulated in all time points	11.788	0.00106441	10.1366	0.00235407	8.34452	0.00634068	10.6381	0.00175633	10.3041	0.00204746	75439191	75440725	-			hypothetical protein				PF05700	IPR008409 Pre-mRNA-splicing factor SPF27	ENOG503P4VU	A:(A) RNA processing and modification	GO_process: GO:0006397 - mRNA processing [Evidence IEA]
MK675_004754	AU3_HapB_CHR03	Downregulated only at 5; 6 dpi							-2.57892	1.33975e-08	-2.72757	5.25028e-10	76135352	76135924	-			hypothetical protein
MK675_004757	AU3_HapB_CHR03		11.2185	5.72415e-05			12.2931	2.51232e-05					76411109	76414386	-	CCT6		T-complex protein 1 subunit zeta			EOG092R0685	PF00118	IPR002194 Chaperonin TCP-1, conserved site;IPR002423 Chaperonin Cpn60/GroEL/TCP-1 family;IPR012722 T-complex protein 1, zeta subunit;IPR017998 Chaperone tailless complex polypeptide 1 (TCP-1);IPR027409 GroEL-like apical domain superfamily;IPR027410 TCP-1-like chaperonin intermediate domain superfamily;IPR027413 GroEL-like equatorial domain superfamily	ENOG503NVVE	O:(O) Posttranslational modification, protein turnover, chaperones	GO_component: GO:0110165 - cellular anatomical entity [Evidence IEA];GO_component: GO:0005832 - chaperonin-containing T-complex [Evidence IEA];GO_component: GO:0005622 - intracellular anatomical structure [Evidence IEA];GO_component: GO:0005737 - cytoplasm [Evidence IEA];GO_component: GO:0005829 - cytosol [Evidence IEA];GO_component: GO:0101031 - protein folding chaperone complex [Evidence IEA];G…
MK675_004770	AU3_HapB_CHR03	Upregulated only at 5; 6 dpi							2.37923	1.05024e-16	2.89505	5.02978e-25	77261960	77266545	-		Effector candidate	hypothetical protein		3.2.1.21		PF00933;PF01915;PF14310	IPR001764 Glycoside hydrolase, family 3, N-terminal;IPR002772 Glycoside hydrolase family 3 C-terminal domain;IPR013783 Immunoglobulin-like fold;IPR017853 Glycoside hydrolase superfamily;IPR019800 Glycoside hydrolase, family 3, active site;IPR026891 Fibronectin type III-like domain;IPR036881 Glycoside hydrolase family 3 C-terminal domain superfamily;IPR036962 Glycoside hydrolase, family 3, N-termi…	ENOG503NVBN	G:(G) Carbohydrate transport and metabolism	GO_function: GO:0016787 - hydrolase activity [Evidence IEA];GO_function: GO:0003824 - catalytic activity [Evidence IEA];GO_function: GO:0015926 - glucosidase activity [Evidence IEA];GO_function: GO:0004553 - hydrolase activity, hydrolyzing O-glycosyl compounds [Evidence IEA];GO_function: GO:0016798 - hydrolase activity, acting on glycosyl bonds [Evidence IEA];GO_process: GO:0071704 - organic subs…		GH3
MK675_004775	AU3_HapB_CHR03	Downregulated only at 5; 6 dpi							-6.91366	6.32837e-13	-7.06166	1.49154e-13	77436300	77437194	-	GAD1_1		glutamate decarboxylase gad1		4.1.1.15				ENOG503NUJY	E:(E) Amino acid transport and metabolism
MK675_004778	AU3_HapB_CHR03	Downregulated only at 5; 6 dpi							-4.94687	4.62165e-06	-8.38732	5.72633e-11	77948406	77952732	-		Effector candidate	hypothetical protein		3.2.1.21		PF00933;PF01915;PF14310	IPR001764 Glycoside hydrolase, family 3, N-terminal;IPR002772 Glycoside hydrolase family 3 C-terminal domain;IPR013783 Immunoglobulin-like fold;IPR017853 Glycoside hydrolase superfamily;IPR019800 Glycoside hydrolase, family 3, active site;IPR026891 Fibronectin type III-like domain;IPR036881 Glycoside hydrolase family 3 C-terminal domain superfamily;IPR036962 Glycoside hydrolase, family 3, N-termi…	ENOG503NVBN	G:(G) Carbohydrate transport and metabolism	GO_function: GO:0004553 - hydrolase activity, hydrolyzing O-glycosyl compounds [Evidence IEA];GO_process: GO:0005975 - carbohydrate metabolic process [Evidence IEA]		GH3
MK675_004787	AU3_HapB_CHR03	Downregulated only at 3; 4 dpi			-10.5643	0.00197799	-10.5643	0.00215017					78436843	78438127	+			hypothetical protein						ENOG503P6PD
MK675_004790	AU3_HapB_CHR03	Upregulated only at 5; 6 dpi							5.37864	1.00472e-12	6.26967	1.13704e-15	78717165	78721437	+		Effector candidate	hypothetical protein		3.2.1.21		PF00933;PF01915;PF14310	IPR001764 Glycoside hydrolase, family 3, N-terminal;IPR002772 Glycoside hydrolase family 3 C-terminal domain;IPR013783 Immunoglobulin-like fold;IPR017853 Glycoside hydrolase superfamily;IPR019800 Glycoside hydrolase, family 3, active site;IPR026891 Fibronectin type III-like domain;IPR036881 Glycoside hydrolase family 3 C-terminal domain superfamily;IPR036962 Glycoside hydrolase, family 3, N-termi…	ENOG503NVBN	G:(G) Carbohydrate transport and metabolism	GO_function: GO:0004553 - hydrolase activity, hydrolyzing O-glycosyl compounds [Evidence IEA];GO_process: GO:0005975 - carbohydrate metabolic process [Evidence IEA]		GH3
MK675_004793	AU3_HapB_CHR03	Downregulated only at 5; 6 dpi							-6.30699	1.58582e-11	-7.58035	1.24828e-14	78857983	78861390	+			hypothetical protein
MK675_004795	AU3_HapB_CHR03	Downregulated only at 2 dpi	-12.5175	0.00833798									78911345	78913166	-	rpb3		RNA polymerase II subunit 3			EOG092R0HPF	PF01000;PF01193	IPR001514 DNA-directed RNA polymerase, 30-40kDa subunit, conserved site;IPR011262 DNA-directed RNA polymerase, insert domain;IPR011263 DNA-directed RNA polymerase, RpoA/D/Rpb3-type;IPR022842 DNA-directed RNA polymerase subunit Rpo3/Rpb3/RPAC1;IPR036603 RNA polymerase, RBP11-like subunit;IPR036643 DNA-directed RNA polymerase, insert domain superfamily	ENOG503NWFI	K:(K) Transcription	GO_component: GO:0043227 - membrane-bounded organelle [Evidence IEA];GO_component: GO:0030880 - RNA polymerase complex [Evidence IEA];GO_component: GO:0061695 - transferase complex, transferring phosphorus-containing groups [Evidence IEA];GO_component: GO:0005665 - RNA polymerase II, core complex [Evidence IEA];GO_component: GO:1902494 - catalytic complex [Evidence IEA];GO_component: GO:0000428 -…
MK675_004809	AU3_HapB_CHR03	Downregulated only at 4 dpi					-11.4996	0.000237418					80150490	80152731	+			hypothetical protein				PF00097;PF02190;PF13445;PF13639;PF13920;PF13923	IPR001841 Zinc finger, RING-type;IPR003111 Lon protease, N-terminal domain;IPR013083 Zinc finger, RING/FYVE/PHD-type;IPR015947 PUA-like superfamily;IPR017907 Zinc finger, RING-type, conserved site;IPR046336 Lon protease, N-terminal domain superfamily	ENOG503NUN8	O:(O) Posttranslational modification, protein turnover, chaperones
MK675_004812	AU3_HapB_CHR03				-2.88289	2.29233e-06			-3.64795	1.49845e-17	-3.49804	2.16801e-17	80230177	80231435	+	URE2_1		Transcriptional regulator ure2		2.5.1.18		PF00043;PF02798;PF13409;PF13417;PF14497	IPR004045 Glutathione S-transferase, N-terminal;IPR004046 Glutathione S-transferase, C-terminal;IPR010987 Glutathione S-transferase, C-terminal-like;IPR036249 Thioredoxin-like superfamily;IPR036282 Glutathione S-transferase, C-terminal domain superfamily;IPR040079 Glutathione transferase family	ENOG503NYFG	O:(O) Posttranslational modification, protein turnover, chaperones
MK675_004826	AU3_HapB_CHR03	Downregulated only at 5; 6 dpi							-2.81729	0.00670638	-6.43605	3.57625e-07	81006702	81010594	+			hypothetical protein
MK675_004832	AU3_HapB_CHR03	Downregulated only at 5; 6 dpi							-5.09046	0.0126919	-7.55521	0.000942061	81280523	81283497	+			hypothetical protein
MK675_004840	AU3_HapB_CHR03	Downregulated only at 2 dpi	-3.59147	2.51926e-05									81788752	81792225	-			hypothetical protein		2.7.11.1		PF00069;PF07714	IPR000719 Protein kinase domain;IPR011009 Protein kinase-like domain superfamily;IPR017441 Protein kinase, ATP binding site;IPR046409 Programmed cell death protein 10, dimerisation domain superfamily	ENOG503NV84	T:(T) Signal transduction mechanisms	GO_function: GO:0004672 - protein kinase activity [Evidence IEA];GO_function: GO:0005524 - ATP binding [Evidence IEA];GO_process: GO:0006468 - protein phosphorylation [Evidence IEA]
MK675_004841	AU3_HapB_CHR03	Downregulated only at 3; 4 dpi			-10.6091	0.00148771	-10.6091	0.00163413					81803260	81805226	-	MAS2		Mitochondrial-processing peptidase subunit alpha		3.4.24.64		PF00675;PF05193	IPR007863 Peptidase M16, C-terminal;IPR011249 Metalloenzyme, LuxS/M16 peptidase-like;IPR011765 Peptidase M16, N-terminal	ENOG503NV1J	O:(O) Posttranslational modification, protein turnover, chaperones	GO_component: GO:0110165 - cellular anatomical entity [Evidence IEA];GO_component: GO:0043227 - membrane-bounded organelle [Evidence IEA];GO_component: GO:0016020 - membrane [Evidence IEA];GO_component: GO:0005622 - intracellular anatomical structure [Evidence IEA];GO_component: GO:0005737 - cytoplasm [Evidence IEA];GO_component: GO:0043226 - organelle [Evidence IEA];GO_component: GO:0043231 - in…	M16B
MK675_004847	AU3_HapB_CHR03	Downregulated only at 5; 6 dpi							-2.55885	2.65347e-10	-2.6598	2.2456e-12	82200827	82203639	-			hypothetical protein				PF00248	IPR023210 NADP-dependent oxidoreductase domain;IPR036812 NADP-dependent oxidoreductase domain superfamily	ENOG503NUHU	C:(C) Energy production and conversion
MK675_004852	AU3_HapB_CHR03	Upregulated only at 5 dpi							2.09515	1.09781e-21			82498081	82501162	-	GPA1_1		guanine nucleotide-binding protein subunit alpha				PF00025;PF00503	IPR001019 Guanine nucleotide binding protein (G-protein), alpha subunit;IPR002975 Fungal G-protein, alpha subunit;IPR011025 G protein alpha subunit, helical insertion;IPR027417 P-loop containing nucleoside triphosphate hydrolase	ENOG503NV23	D:(D) Cell cycle control, cell division, chromosome partitioning;T:(T) Signal transduction mechanisms	GO_component: GO:0097478 - leaflet of membrane bilayer [Evidence IEA];GO_component: GO:0071944 - cell periphery [Evidence IEA];GO_component: GO:0110165 - cellular anatomical entity [Evidence IEA];GO_component: GO:0016020 - membrane [Evidence IEA];GO_component: GO:0005886 - plasma membrane [Evidence IEA];GO_component: GO:1902494 - catalytic complex [Evidence IEA];GO_component: GO:0019898 - extrins…
MK675_004875	AU3_HapB_CHR03	Downregulated only at 5; 6 dpi							-2.89895	0.00553517	-5.24749	5.28048e-06	83839003	83840937	-			hypothetical protein				PF00106;PF13561	IPR002347 Short-chain dehydrogenase/reductase SDR;IPR036291 NAD(P)-binding domain superfamily	ENOG503P0PC	Q:(Q) Secondary metabolites biosynthesis, transport and catabolism
MK675_004883	AU3_HapB_CHR03	Upregulated only at 4; 5; 6 dpi					2.04775	0.00106551	2.9003	1.81675e-26	2.72606	2.04994e-24	84266492	84270649	-	NAT10		N-acetyltransferase 10				PF05127;PF08351;PF13718;PF13725	IPR000182 GNAT domain;IPR007807 Helicase domain;IPR013562 tRNA(Met) cytidine acetyltransferase TmcA, N-terminal;IPR027417 P-loop containing nucleoside triphosphate hydrolase;IPR027992 Possible tRNA binding domain;IPR032672 TmcA/NAT10/Kre33;IPR033688 RNA cytidine acetyltransferase NAT10	ENOG503NU7C	S:(S) Function unknown	GO_component: GO:0043227 - membrane-bounded organelle [Evidence IEA];GO_component: GO:0070013 - intracellular organelle lumen [Evidence IEA];GO_component: GO:0110165 - cellular anatomical entity [Evidence IEA];GO_component: GO:0034455 - t-UTP complex [Evidence IEA];GO_component: GO:0140513 - nuclear protein-containing complex [Evidence IEA];GO_component: GO:0043229 - intracellular organelle [Evid…
MK675_004894	AU3_HapB_CHR03	Upregulated only at 5; 6 dpi							2.8572	4.25715e-61	2.75167	6.34904e-60	84649874	84653007	-	HMT1_1		Nuclear SAM-dependent mono-and asymmetric methyltransferase		2.1.1.319	EOG092R0DGZ	PF08241;PF13489;PF13649;PF13847	IPR025799 Protein arginine N-methyltransferase;IPR029063 S-adenosyl-L-methionine-dependent methyltransferase superfamily;IPR041698 Methyltransferase domain 25	ENOG503NV5S	K:(K) Transcription;O:(O) Posttranslational modification, protein turnover, chaperones;T:(T) Signal transduction mechanisms	GO_component: GO:0110165 - cellular anatomical entity [Evidence IEA];GO_component: GO:0043227 - membrane-bounded organelle [Evidence IEA];GO_component: GO:0016020 - membrane [Evidence IEA];GO_component: GO:0005622 - intracellular anatomical structure [Evidence IEA];GO_component: GO:0043226 - organelle [Evidence IEA];GO_component: GO:0043231 - intracellular membrane-bounded organelle [Evidence IEA…
MK675_004906	AU3_HapB_CHR04	Upregulated only at 5; 6 dpi							2.63575	1.43532e-21	2.76391	8.97294e-25	518022	521768	+	SDA1		Severe Depolymerization of Actin			EOG092R03ST	PF05285;PF08158	IPR007949 SDA1, C-terminal domain;IPR012977 SDA1, N-terminal;IPR016024 Armadillo-type fold;IPR027312 Sda1	ENOG503NWY1	D:(D) Cell cycle control, cell division, chromosome partitioning;Z:(Z) Cytoskeleton	GO_component: GO:0070013 - intracellular organelle lumen [Evidence IEA];GO_component: GO:0110165 - cellular anatomical entity [Evidence IEA];GO_component: GO:0043227 - membrane-bounded organelle [Evidence IEA];GO_component: GO:0043233 - organelle lumen [Evidence IEA];GO_component: GO:0016020 - membrane [Evidence IEA];GO_component: GO:0005622 - intracellular anatomical structure [Evidence IEA];GO_…
MK675_004915	AU3_HapB_CHR04	Downregulated only at 3 dpi			-10.5576	0.00312168							684339	686672	+			hypothetical protein						ENOG503P4U4
MK675_004920	AU3_HapB_CHR04		4.64047	0.000312048			5.35771	5.02675e-06	8.15061	4.54154e-51	7.84241	1.13356e-48	851055	852175	+		Effector candidate	hypothetical protein
MK675_004940	AU3_HapB_CHR04	Upregulated only at 3; 4 dpi			4.06164	0.00211342	4.32184	0.000642362					1527093	1529930	+			hypothetical protein
MK675_004991	AU3_HapB_CHR04	Downregulated only at 5 dpi							-2.26331	2.73321e-24			3576328	3581178	+	dpp4		Dipeptidyl peptidase 4		3.4.14.5		PF00326;PF00930	IPR001375 Peptidase S9, prolyl oligopeptidase, catalytic domain;IPR002469 Dipeptidylpeptidase IV, N-terminal domain;IPR002471 Peptidase S9, serine active site;IPR029058 Alpha/Beta hydrolase fold	ENOG503NUI5	O:(O) Posttranslational modification, protein turnover, chaperones	GO_function: GO:0016787 - hydrolase activity [Evidence IEA];GO_function: GO:0008233 - peptidase activity [Evidence IEA];GO_function: GO:0008236 - serine-type peptidase activity [Evidence IEA];GO_function: GO:0008238 - exopeptidase activity [Evidence IEA];GO_function: GO:0003824 - catalytic activity [Evidence IEA];GO_function: GO:0004252 - serine-type endopeptidase activity [Evidence IEA];GO_funct…	S09B
MK675_004998	AU3_HapB_CHR04	Downregulated only at 4 dpi					-11.3302	0.000286443					4193526	4197140	+	BRF1		transcription factor TFIIIB subunit brf1				PF00382;PF07741;PF08271	IPR000812 Transcription factor TFIIB;IPR011665 Brf1, TBP-binding domain;IPR013137 Zinc finger, TFIIB-type;IPR013150 Transcription factor TFIIB, cyclin-like domain;IPR013763 Cyclin-like domain;IPR023486 Transcription factor TFIIB, conserved site;IPR036915 Cyclin-like superfamily	ENOG503NU1D	K:(K) Transcription	GO_component: GO:0110165 - cellular anatomical entity [Evidence IEA];GO_component: GO:0043227 - membrane-bounded organelle [Evidence IEA];GO_component: GO:0016020 - membrane [Evidence IEA];GO_component: GO:0005667 - transcription regulator complex [Evidence IEA];GO_component: GO:0005622 - intracellular anatomical structure [Evidence IEA];GO_component: GO:0032991 - protein-containing complex [Evid…
MK675_005026	AU3_HapB_CHR04	Downregulated only at 3 dpi			-11.7873	0.00074989							5789762	5790898	-			hypothetical protein					IPR038910 Proline-rich protein Hua1-like	ENOG503P7QH		GO_component: GO:0005737 - cytoplasm [Evidence IEA];GO_component: GO:0110165 - cellular anatomical entity [Evidence IEA];GO_component: GO:0005622 - intracellular anatomical structure [Evidence IEA]
MK675_005053	AU3_HapB_CHR04	Downregulated only at 2 dpi	-2.11053	0.00786521									7238671	7242991	+	PMT4		Dolichyl-phosphate-mannose--protein mannosyltransferase 4, variant 2		2.4.1.109		PF02366;PF02815	IPR003342 Glycosyl transferase family 39/83;IPR016093 MIR motif;IPR027005 Glycosyltransferase 39-like;IPR032421 Protein O-mannosyl-transferase, C-terminal four TM domain;IPR036300 Mir domain superfamily	ENOG503NV01	O:(O) Posttranslational modification, protein turnover, chaperones	GO_component: GO:0071944 - cell periphery [Evidence IEA];GO_component: GO:0110165 - cellular anatomical entity [Evidence IEA];GO_component: GO:0043227 - membrane-bounded organelle [Evidence IEA];GO_component: GO:0012505 - endomembrane system [Evidence IEA];GO_component: GO:0016020 - membrane [Evidence IEA];GO_component: GO:0005886 - plasma membrane [Evidence IEA];GO_component: GO:0043231 - intrac…		GT39
MK675_005081	AU3_HapB_CHR04	Upregulated in all time points	12.0016	0.000476174	8.49613	0.00389388	11.7628	0.000540596	10.1553	0.00120233	9.56807	0.00160667	9086746	9089300	-	PEP12		SNAP receptor				PF05739;PF14523	IPR000727 Target SNARE coiled-coil homology domain;IPR006011 Syntaxin, N-terminal domain;IPR006012 Syntaxin/epimorphin, conserved site;IPR010989 SNARE;IPR045242 Syntaxin	ENOG503NZAW	U:(U) Intracellular trafficking, secretion, and vesicular transport	GO_component: GO:0071944 - cell periphery [Evidence IEA];GO_component: GO:0110165 - cellular anatomical entity [Evidence IEA];GO_component: GO:0043227 - membrane-bounded organelle [Evidence IEA];GO_component: GO:0012505 - endomembrane system [Evidence IEA];GO_component: GO:0016020 - membrane [Evidence IEA];GO_component: GO:0005886 - plasma membrane [Evidence IEA];GO_component: GO:0043231 - intrac…
MK675_005087	AU3_HapB_CHR04	Upregulated only at 5; 6 dpi							2.87493	2.14871e-16	2.967	6.79952e-18	9849058	9851329	+	BUD16		Putative pyridoxal kinase		2.7.1.35		PF08543	IPR004625 Pyridoxine kinase;IPR013749 Pyridoxamine kinase/Phosphomethylpyrimidine kinase;IPR029056 Ribokinase-like	ENOG503NX2N	H:(H) Coenzyme transport and metabolism	GO_component: GO:0005737 - cytoplasm [Evidence IEA];GO_component: GO:0110165 - cellular anatomical entity [Evidence IEA];GO_component: GO:0005829 - cytosol [Evidence IEA];GO_component: GO:0005622 - intracellular anatomical structure [Evidence IEA];GO_function: GO:0008478 - pyridoxal kinase activity [Evidence IEA];GO_function: GO:0016740 - transferase activity [Evidence IEA];GO_function: GO:001677…
MK675_005106	AU3_HapB_CHR04	Downregulated only at 3 dpi			-3.42551	0.000121536							10720236	10722987	+			hypothetical protein				PF03151	IPR004853 Sugar phosphate transporter domain	ENOG503NV22	U:(U) Intracellular trafficking, secretion, and vesicular transport	GO_component: GO:0071944 - cell periphery [Evidence IEA];GO_component: GO:0005773 - vacuole [Evidence IEA];GO_component: GO:0110165 - cellular anatomical entity [Evidence IEA];GO_component: GO:0043227 - membrane-bounded organelle [Evidence IEA];GO_component: GO:0012505 - endomembrane system [Evidence IEA];GO_component: GO:0016020 - membrane [Evidence IEA];GO_component: GO:0005886 - plasma membran…
MK675_005116	AU3_HapB_CHR04	Downregulated only at 5; 6 dpi							-3.99652	6.30973e-05	-7.54726	1.83649e-10	11361958	11365727	-		Effector candidate	hypothetical protein		3.4.14.9		PF00082;PF09286	IPR000209 Peptidase S8/S53 domain;IPR015366 Peptidase S53, activation domain;IPR030400 Sedolisin domain;IPR036852 Peptidase S8/S53 domain superfamily	ENOG503NY9U	O:(O) Posttranslational modification, protein turnover, chaperones	GO_function: GO:0016787 - hydrolase activity [Evidence IEA];GO_function: GO:0008233 - peptidase activity [Evidence IEA];GO_function: GO:0008236 - serine-type peptidase activity [Evidence IEA];GO_function: GO:0008238 - exopeptidase activity [Evidence IEA];GO_function: GO:0017171 - serine hydrolase activity [Evidence IEA];GO_function: GO:0003824 - catalytic activity [Evidence IEA];GO_function: GO:0…	S53
MK675_005118	AU3_HapB_CHR04	Downregulated only at 5; 6 dpi							-5.89614	3.22139e-08	-6.43396	2.10054e-09	11463890	11465331	-			hypothetical protein				PF01494	IPR002938 FAD-binding domain;IPR036188 FAD/NAD(P)-binding domain superfamily	ENOG503NZTC	C:(C) Energy production and conversion;H:(H) Coenzyme transport and metabolism	GO_function: GO:0071949 - FAD binding [Evidence IEA]
MK675_005119	AU3_HapB_CHR04	Downregulated only at 5; 6 dpi							-2.65752	3.3771e-05	-2.99155	2.85571e-06	11467277	11468407	-			hypothetical protein		3.1.3.96		PF00702;PF13419	IPR023198 Phosphoglycolate phosphatase-like, domain 2;IPR023214 HAD superfamily;IPR036412 HAD-like superfamily;IPR041492 Haloacid dehalogenase-like hydrolase	ENOG503NZGS	S:(S) Function unknown	GO_function: GO:0016791 - phosphatase activity [Evidence IEA];GO_function: GO:0016787 - hydrolase activity [Evidence IEA];GO_function: GO:0003824 - catalytic activity [Evidence IEA];GO_function: GO:0016788 - hydrolase activity, acting on ester bonds [Evidence IEA];GO_function: GO:0042578 - phosphoric ester hydrolase activity [Evidence IEA]
MK675_005124	AU3_HapB_CHR04	Upregulated only at 6 dpi									2.12464	0.000454439	11565794	11570984	+	SFB3		COPII coat Sec23p-Sfb3p heterodimer component				PF00626;PF04810;PF04811;PF04815;PF08033	IPR006895 Zinc finger, Sec23/Sec24-type;IPR006896 Sec23/Sec24, trunk domain;IPR006900 Sec23/Sec24, helical domain;IPR007123 Gelsolin-like domain;IPR012990 Sec23/Sec24 beta-sandwich;IPR029006 ADF-H/Gelsolin-like domain superfamily;IPR036174 Zinc finger, Sec23/Sec24-type superfamily;IPR036175 Sec23/Sec24 helical domain superfamily;IPR036180 Gelsolin-like domain superfamily;IPR036465 von Willebrand …	ENOG503NUA4	U:(U) Intracellular trafficking, secretion, and vesicular transport	GO_component: GO:0043227 - membrane-bounded organelle [Evidence IEA];GO_component: GO:0070971 - endoplasmic reticulum exit site [Evidence IEA];GO_component: GO:0030658 - transport vesicle membrane [Evidence IEA];GO_component: GO:0031410 - cytoplasmic vesicle [Evidence IEA];GO_component: GO:0110165 - cellular anatomical entity [Evidence IEA];GO_component: GO:0012506 - vesicle membrane [Evidence IE…
MK675_005163	AU3_HapB_CHR04	Downregulated only at 5; 6 dpi							-3.3933	0.00118575	-6.2683	3.0465e-07	13453828	13456111	+			hypothetical protein		3.4.14.9		PF09286	IPR015366 Peptidase S53, activation domain;IPR023828 Peptidase S8, subtilisin, Ser-active site;IPR030400 Sedolisin domain;IPR036852 Peptidase S8/S53 domain superfamily	ENOG503NY9U	O:(O) Posttranslational modification, protein turnover, chaperones	GO_function: GO:0016787 - hydrolase activity [Evidence IEA];GO_function: GO:0008233 - peptidase activity [Evidence IEA];GO_function: GO:0008236 - serine-type peptidase activity [Evidence IEA];GO_function: GO:0008238 - exopeptidase activity [Evidence IEA];GO_function: GO:0017171 - serine hydrolase activity [Evidence IEA];GO_function: GO:0003824 - catalytic activity [Evidence IEA];GO_function: GO:0…	S53
MK675_005173	AU3_HapB_CHR04	Downregulated only at 4 dpi					-2.30636	0.00599178					14202675	14206502	+			hypothetical protein		3.5.1.4		PF01425	IPR020556 Amidase, conserved site;IPR023631 Amidase signature domain;IPR036928 Amidase signature (AS) superfamily	ENOG503NTYP	I:(I) Lipid transport and metabolism;J:(J) Translation, ribosomal structure and biogenesis;T:(T) Signal transduction mechanisms	GO_function: GO:0003824 - catalytic activity [Evidence IEA];GO_function: GO:0016787 - hydrolase activity [Evidence IEA];GO_function: GO:0016811 - hydrolase activity, acting on carbon-nitrogen (but not peptide) bonds, in linear amides [Evidence IEA];GO_function: GO:0016810 - hydrolase activity, acting on carbon-nitrogen (but not peptide) bonds [Evidence IEA];GO_process: GO:0009062 - fatty acid cat…
MK675_005188	AU3_HapB_CHR04	Downregulated only at 5; 6 dpi							-6.96201	1.28793e-07	-7.64139	9.24439e-09	15403790	15408190	+			hypothetical protein				PF07690	IPR011701 Major facilitator superfamily;IPR020846 Major facilitator superfamily domain;IPR036259 MFS transporter superfamily	ENOG503NU7U	G:(G) Carbohydrate transport and metabolism	GO_component: GO:0110165 - cellular anatomical entity [Evidence IEA];GO_component: GO:0031224 - obsolete intrinsic component of membrane [Evidence IEA];GO_component: GO:0016020 - membrane [Evidence IEA];GO_function: GO:0022857 - transmembrane transporter activity [Evidence IEA];GO_function: GO:0005215 - transporter activity [Evidence IEA];GO_process: GO:0055085 - transmembrane transport [Evidence…
MK675_005189	AU3_HapB_CHR04	Downregulated only at 5; 6 dpi							-3.86086	0.0261966	-6.75646	0.00070922	15422965	15423838	+			hypothetical protein					IPR036259 MFS transporter superfamily	ENOG503NU7U	G:(G) Carbohydrate transport and metabolism	GO_component: GO:0110165 - cellular anatomical entity [Evidence IEA];GO_component: GO:0031224 - obsolete intrinsic component of membrane [Evidence IEA];GO_component: GO:0016020 - membrane [Evidence IEA];GO_function: GO:0022857 - transmembrane transporter activity [Evidence IEA];GO_function: GO:0005215 - transporter activity [Evidence IEA]
MK675_005194	AU3_HapB_CHR04	Downregulated only at 3 dpi			-2.72636	0.00692811							15647446	15651131	-	RPN3		26S proteasome non-ATPase regulatory subunit			EOG092R0ASG	PF01399;PF08375	IPR000717 Proteasome component (PCI) domain;IPR013586 26S proteasome regulatory subunit, C-terminal;IPR036390 Winged helix DNA-binding domain superfamily	ENOG503NV8D	O:(O) Posttranslational modification, protein turnover, chaperones	GO_component: GO:0110165 - cellular anatomical entity [Evidence IEA];GO_component: GO:0022624 - proteasome accessory complex [Evidence IEA];GO_component: GO:1905369 - endopeptidase complex [Evidence IEA];GO_component: GO:0005622 - intracellular anatomical structure [Evidence IEA];GO_component: GO:0008541 - proteasome regulatory particle, lid subcomplex [Evidence IEA];GO_component: GO:1905368 - pe…
MK675_005199	AU3_HapB_CHR04	Upregulated only at 6 dpi									2.07782	4.86538e-11	15866547	15869354	+			hypothetical protein		1.2.1.3		PF00171	IPR015590 Aldehyde dehydrogenase domain;IPR016160 Aldehyde dehydrogenase, cysteine active site;IPR016161 Aldehyde/histidinol dehydrogenase;IPR016162 Aldehyde dehydrogenase, N-terminal;IPR016163 Aldehyde dehydrogenase, C-terminal;IPR029510 Aldehyde dehydrogenase, glutamic acid active site	ENOG503NW4N	E:(E) Amino acid transport and metabolism	GO_function: GO:0016620 - oxidoreductase activity, acting on the aldehyde or oxo group of donors, NAD or NADP as acceptor [Evidence IEA];GO_function: GO:0016491 - oxidoreductase activity [Evidence IEA];GO_function: GO:0003824 - catalytic activity [Evidence IEA]
MK675_005201	AU3_HapB_CHR04	Downregulated only at 3 dpi			-2.05863	0.000112291							15916524	15918598	+	SEC62		Translocation protein S62			EOG092R0MO9	PF03839	IPR004728 Translocation protein Sec62;IPR011553 Translocation protein Sec62, ascomycota	ENOG503NXZB	U:(U) Intracellular trafficking, secretion, and vesicular transport	GO_component: GO:0071944 - cell periphery [Evidence IEA];GO_component: GO:0005773 - vacuole [Evidence IEA];GO_component: GO:0110165 - cellular anatomical entity [Evidence IEA];GO_component: GO:0043227 - membrane-bounded organelle [Evidence IEA];GO_component: GO:0012505 - endomembrane system [Evidence IEA];GO_component: GO:0016020 - membrane [Evidence IEA];GO_component: GO:0005886 - plasma membran…
MK675_005209	AU3_HapB_CHR04		8.16849	5.46047e-11			6.2535	4.13187e-05	6.53535	1.14766e-08	5.85774	1.24078e-07	16208168	16209400	+			hypothetical protein
MK675_005215	AU3_HapB_CHR04	Upregulated in all time points	11.9321	5.31811e-05	11.6195	6.62887e-05	11.4951	7.35227e-05	9.83676	0.000226567	3.93343	0.0245832	16565772	16568810	+			hypothetical protein		1.14.11.8		PF02668;PF06155	IPR003819 TauD/TfdA-like domain;IPR010376 Gamma-butyrobetaine hydroxylase-like, N-terminal;IPR012776 Trimethyllysine dioxygenase;IPR038492 GBBH-like, N-terminal domain superfamily;IPR042098 Taurine dioxygenase TauD-like superfamily	ENOG503NX3Q	I:(I) Lipid transport and metabolism	GO_component: GO:0110165 - cellular anatomical entity [Evidence IEA];GO_component: GO:0043227 - membrane-bounded organelle [Evidence IEA];GO_component: GO:0016020 - membrane [Evidence IEA];GO_component: GO:0005622 - intracellular anatomical structure [Evidence IEA];GO_component: GO:0005737 - cytoplasm [Evidence IEA];GO_component: GO:0043226 - organelle [Evidence IEA];GO_component: GO:0043231 - in…
MK675_005218	AU3_HapB_CHR04		7.90474	0.00145248			10.6148	6.35773e-05	9.9025	9.93435e-05	10.9849	4.22355e-05	17461267	17464108	+	BNA5		Kynureninase (L-kynurenine hydrolase)		3.7.1.3	EOG092R091V		IPR000192 Aminotransferase class V domain;IPR010111 Kynureninase;IPR015421 Pyridoxal phosphate-dependent transferase, major domain;IPR015422 Pyridoxal phosphate-dependent transferase, small domain;IPR015424 Pyridoxal phosphate-dependent transferase	ENOG503NUB7	E:(E) Amino acid transport and metabolism	GO_component: GO:0005737 - cytoplasm [Evidence IEA];GO_component: GO:0110165 - cellular anatomical entity [Evidence IEA];GO_component: GO:0005622 - intracellular anatomical structure [Evidence IEA];GO_function: GO:0003824 - catalytic activity [Evidence IEA];GO_function: GO:0030170 - pyridoxal phosphate binding [Evidence IEA];GO_function: GO:0016787 - hydrolase activity [Evidence IEA];GO_function:…
MK675_005225	AU3_HapB_CHR04	Downregulated only at 5; 6 dpi							-2.50967	7.34532e-09	-2.52486	2.91474e-09	17840766	17845125	+	NTH1_1		alpha,alpha-trehalase nth1		3.2.1.28	EOG092R02L0	PF01204;PF07492	IPR001661 Glycoside hydrolase, family 37;IPR008928 Six-hairpin glycosidase superfamily;IPR011120 Neutral trehalase Ca2+ binding;IPR012341 Six-hairpin glycosidase-like superfamily;IPR018232 Glycoside hydrolase, family 37, conserved site	ENOG503NXP5	G:(G) Carbohydrate transport and metabolism	GO_component: GO:0005737 - cytoplasm [Evidence IEA];GO_function: GO:0004555 - alpha,alpha-trehalase activity [Evidence IEA];GO_function: GO:0016787 - hydrolase activity [Evidence IEA];GO_function: GO:0005509 - calcium ion binding [Evidence IEA];GO_function: GO:0003824 - catalytic activity [Evidence IEA];GO_function: GO:0004553 - hydrolase activity, hydrolyzing O-glycosyl compounds [Evidence IEA];…		GH37
MK675_005241	AU3_HapB_CHR04	Downregulated only at 4 dpi					-3.68672	0.000134714					19002534	19004447	-	RPB11		DNA-directed RNA polymerase II core subunit			EOG092R0QK3	PF01193;PF13656	IPR008193 DNA-directed RNA polymerase Rpb11, 13-16kDa subunit, conserved site;IPR009025 DNA-directed RNA polymerase, RBP11-like dimerisation domain;IPR022905 DNA-directed RNA polymerase subunit Rpo11;IPR036603 RNA polymerase, RBP11-like subunit;IPR037685 RNA polymerase RBP11	ENOG503P5DE	K:(K) Transcription	GO_component: GO:0043227 - membrane-bounded organelle [Evidence IEA];GO_component: GO:0030880 - RNA polymerase complex [Evidence IEA];GO_component: GO:0061695 - transferase complex, transferring phosphorus-containing groups [Evidence IEA];GO_component: GO:0005665 - RNA polymerase II, core complex [Evidence IEA];GO_component: GO:1902494 - catalytic complex [Evidence IEA];GO_component: GO:0000428 -…
MK675_005244	AU3_HapB_CHR04				2.05567	0.00710783			4.06039	7.71567e-11	3.93992	2.07994e-10	19055858	19057253	+	RPL28		60S ribosomal protein L28		3.6.4.13	EOG092R0P0G	PF00828	IPR001196 Ribosomal protein L15, conserved site;IPR021131 Ribosomal protein L18e/L15P;IPR030878 Ribosomal protein L15;IPR036227 Ribosomal L18e/L15P superfamily	ENOG503P1S5	J:(J) Translation, ribosomal structure and biogenesis	GO_component: GO:0110165 - cellular anatomical entity [Evidence IEA];GO_component: GO:1990904 - ribonucleoprotein complex [Evidence IEA];GO_component: GO:0044391 - ribosomal subunit [Evidence IEA];GO_component: GO:0005622 - intracellular anatomical structure [Evidence IEA];GO_component: GO:0022626 - cytosolic ribosome [Evidence IEA];GO_component: GO:0005840 - ribosome [Evidence IEA];GO_component:…
MK675_005246	AU3_HapB_CHR04	Downregulated only at 2 dpi	-2.56429	0.000651459									19132641	19136136	+	MSS4		Phosphatidylinositol-4-phosphate 5-kinase		2.7.1.68	EOG092R01BL	PF01504	IPR002498 Phosphatidylinositol-4-phosphate 5-kinase, core;IPR023610 Phosphatidylinositol-4-phosphate 5-kinase;IPR027484 Phosphatidylinositol-4-phosphate 5-kinase, N-terminal	ENOG503NW6Q	T:(T) Signal transduction mechanisms	GO_function: GO:0016307 - phosphatidylinositol phosphate kinase activity [Evidence IEA];GO_process: GO:0046488 - phosphatidylinositol metabolic process [Evidence IEA]
MK675_005248	AU3_HapB_CHR04	Downregulated only at 5; 6 dpi							-2.21294	5.70086e-20	-2.13684	4.76427e-21	19169721	19172477	+	GPD1		glycerol-3-phosphate dehydrogenase		1.1.1.8		PF01210;PF07479	IPR006109 Glycerol-3-phosphate dehydrogenase, NAD-dependent, C-terminal;IPR006168 Glycerol-3-phosphate dehydrogenase, NAD-dependent;IPR008927 6-phosphogluconate dehydrogenase-like, C-terminal domain superfamily;IPR011128 Glycerol-3-phosphate dehydrogenase, NAD-dependent, N-terminal;IPR013328 6-phosphogluconate dehydrogenase, domain 2;IPR017751 Glycerol-3-phosphate dehydrogenase, NAD-dependent, eu…	ENOG503NVN7	C:(C) Energy production and conversion	GO_component: GO:0110165 - cellular anatomical entity [Evidence IEA];GO_component: GO:0043227 - membrane-bounded organelle [Evidence IEA];GO_component: GO:0009331 - glycerol-3-phosphate dehydrogenase complex [Evidence IEA];GO_component: GO:0016020 - membrane [Evidence IEA];GO_component: GO:0005622 - intracellular anatomical structure [Evidence IEA];GO_component: GO:0005737 - cytoplasm [Evidence I…
MK675_005254	AU3_HapB_CHR04	Downregulated only at 2 dpi	-2.11328	0.00123346									19901947	19907665	+	MSH6		DNA mismatch repair protein msh6			EOG092R0115	PF00488;PF01624;PF05188;PF05190;PF05192	IPR000432 DNA mismatch repair protein MutS, C-terminal;IPR007695 DNA mismatch repair protein MutS-like, N-terminal;IPR007696 DNA mismatch repair protein MutS, core;IPR007860 DNA mismatch repair protein MutS, connector domain;IPR007861 DNA mismatch repair protein MutS, clamp;IPR016151 DNA mismatch repair protein MutS, N-terminal;IPR017261 DNA mismatch repair protein MutS/MSH;IPR027417 P-loop conta…	ENOG503NU39	L:(L) Replication, recombination and repair	GO_component: GO:0110165 - cellular anatomical entity [Evidence IEA];GO_component: GO:0043227 - membrane-bounded organelle [Evidence IEA];GO_component: GO:0016020 - membrane [Evidence IEA];GO_component: GO:0140513 - nuclear protein-containing complex [Evidence IEA];GO_component: GO:0005622 - intracellular anatomical structure [Evidence IEA];GO_component: GO:0032991 - protein-containing complex [E…
MK675_005294	AU3_HapB_CHR04	Upregulated only at 5; 6 dpi							2.96935	5.48002e-44	2.9165	1.23991e-43	21289493	21291400	+	MAM33		Mitochondrial acidic protein mam33			EOG092R0MAZ	PF02330	IPR003428 Mitochondrial glycoprotein;IPR036561 Mitochondrial glycoprotein superfamily	ENOG503P2ZN	C:(C) Energy production and conversion	GO_component: GO:0005759 - mitochondrial matrix [Evidence IEA];GO_process: GO:0070925 - organelle assembly [Evidence IEA];GO_process: GO:0071840 - cellular component organization or biogenesis [Evidence IEA];GO_process: GO:0009987 - cellular process [Evidence IEA];GO_process: GO:0044085 - cellular component biogenesis [Evidence IEA];GO_process: GO:0016043 - cellular component organization [Eviden…
MK675_005317	AU3_HapB_CHR04	Downregulated only at 2; 3; 4 dpi	-12.3275	3.21157e-10	-4.0523	5.79317e-07	-12.3275	1.53826e-08					22251246	22255354	-	CDC5		Cell cycle serine/threonine-protein kinase cdc5/MSD2		2.7.11.21		PF00069;PF00659;PF07714	IPR000719 Protein kinase domain;IPR000959 POLO box domain;IPR008271 Serine/threonine-protein kinase, active site;IPR011009 Protein kinase-like domain superfamily;IPR033695 Second polo-box domain;IPR033701 First polo-box domain;IPR036947 POLO box domain superfamily	ENOG503NWUA	D:(D) Cell cycle control, cell division, chromosome partitioning	GO_component: GO:0043227 - membrane-bounded organelle [Evidence IEA];GO_component: GO:0005813 - centrosome [Evidence IEA];GO_component: GO:0005816 - spindle pole body [Evidence IEA];GO_component: GO:0005856 - cytoskeleton [Evidence IEA];GO_component: GO:0110165 - cellular anatomical entity [Evidence IEA];GO_component: GO:0043229 - intracellular organelle [Evidence IEA];GO_component: GO:0000922 - …
MK675_005353	AU3_HapB_CHR04	Downregulated only at 3 dpi			-11.8979	3.26921e-06							23628575	23632097	-			hypothetical protein		2.3.2.31		PF01485	IPR002867 IBR domain;IPR013083 Zinc finger, RING/FYVE/PHD-type;IPR031127 E3 ubiquitin ligase RBR family;IPR044066 TRIAD supradomain;IPR045840 Ariadne domain	ENOG503NWFP	O:(O) Posttranslational modification, protein turnover, chaperones	GO_component: GO:0110165 - cellular anatomical entity [Evidence IEA];GO_component: GO:0000151 - ubiquitin ligase complex [Evidence IEA];GO_component: GO:0005622 - intracellular anatomical structure [Evidence IEA];GO_component: GO:0005737 - cytoplasm [Evidence IEA];GO_component: GO:0032991 - protein-containing complex [Evidence IEA];GO_component: GO:1990234 - transferase complex [Evidence IEA];GO_…
MK675_005375	AU3_HapB_CHR04	Upregulated only at 3; 4; 5; 6 dpi			5.25491	0.000368653	4.58325	0.0108418	7.25112	6.87874e-26	7.27448	3.02311e-26	25225325	25226757	+			hypothetical protein
MK675_005398	AU3_HapB_CHR04	Downregulated only at 2 dpi	-3.39817	0.000234872									25914901	25916949	-			hypothetical protein				PF00994	IPR001453 MoaB/Mog domain;IPR036425 MoaB/Mog-like domain superfamily	ENOG503NXB1	E:(E) Amino acid transport and metabolism;H:(H) Coenzyme transport and metabolism
MK675_005402	AU3_HapB_CHR04	Downregulated only at 4 dpi					-11.3842	9.4178e-05					26090885	26094475	+	tmk2		mitogen activated protein kinase 2, variant 2		2.7.11.24		PF00069;PF07714	IPR000719 Protein kinase domain;IPR003527 Mitogen-activated protein (MAP) kinase, conserved site;IPR008271 Serine/threonine-protein kinase, active site;IPR008352 Mitogen-activated protein (MAP) kinase p38-like;IPR011009 Protein kinase-like domain superfamily;IPR017441 Protein kinase, ATP binding site	ENOG503NVP2	T:(T) Signal transduction mechanisms	GO_component: GO:0110165 - cellular anatomical entity [Evidence IEA];GO_component: GO:0043227 - membrane-bounded organelle [Evidence IEA];GO_component: GO:0016020 - membrane [Evidence IEA];GO_component: GO:0005622 - intracellular anatomical structure [Evidence IEA];GO_component: GO:0005737 - cytoplasm [Evidence IEA];GO_component: GO:0043226 - organelle [Evidence IEA];GO_component: GO:0043231 - in…
MK675_005403	AU3_HapB_CHR04	Downregulated only at 6 dpi									-2.0164	3.20814e-16	26261777	26262681	-			hypothetical protein
MK675_005416	AU3_HapB_CHR04						-3.01544	4.00993e-05	-2.04509	1.43558e-13			26641385	26643815	+			hypothetical protein					IPR032675 Leucine-rich repeat domain superfamily
MK675_005440	AU3_HapB_CHR04	Downregulated only at 5 dpi							-3.28992	0.00688384			27773658	27775651	-	DAL1		Allantoinase		3.5.2.5		PF01979	IPR002195 Dihydroorotase, conserved site;IPR006680 Amidohydrolase-related;IPR011059 Metal-dependent hydrolase, composite domain superfamily;IPR017593 Allantoinase;IPR018228 Deoxyribonuclease, TatD-related, conserved site;IPR032466 Metal-dependent hydrolase	ENOG503NWXN	F:(F) Nucleotide transport and metabolism	GO_component: GO:0005737 - cytoplasm [Evidence IEA];GO_component: GO:0110165 - cellular anatomical entity [Evidence IEA];GO_component: GO:0005622 - intracellular anatomical structure [Evidence IEA];GO_function: GO:0016787 - hydrolase activity [Evidence IEA];GO_function: GO:0050897 - cobalt ion binding [Evidence IEA];GO_function: GO:0004038 - allantoinase activity [Evidence IEA];GO_function: GO:00…	M38
MK675_005458	AU3_HapB_CHR04	Upregulated in all time points	6.09314	2.65017e-16	5.50167	9.73814e-09	6.28942	1.2315e-15	8.15763	4.68152e-120	7.87881	6.66053e-115	28290907	28291378	-		Effector candidate	hypothetical protein
MK675_005471	AU3_HapB_CHR04	Downregulated only at 4 dpi					-2.82	0.00564251					28767436	28770951	-			hypothetical protein				PF00076	IPR000504 RNA recognition motif domain;IPR012677 Nucleotide-binding alpha-beta plait domain superfamily;IPR035979 RNA-binding domain superfamily;IPR036053 PABC (PABP) domain	ENOG503Q57J	A:(A) RNA processing and modification	GO_component: GO:0110165 - cellular anatomical entity [Evidence IEA];GO_component: GO:0043227 - membrane-bounded organelle [Evidence IEA];GO_component: GO:0099080 - supramolecular complex [Evidence IEA];GO_component: GO:1990904 - ribonucleoprotein complex [Evidence IEA];GO_component: GO:0016020 - membrane [Evidence IEA];GO_component: GO:0035770 - ribonucleoprotein granule [Evidence IEA];GO_compon…
MK675_005474	AU3_HapB_CHR04	Downregulated only at 5; 6 dpi							-3.91544	7.55241e-11	-3.82369	1.14866e-10	28901092	28904532	-	tmk1_2		mitogen activated protein kinase		2.7.11.24		PF00069;PF07714	IPR000719 Protein kinase domain;IPR003527 Mitogen-activated protein (MAP) kinase, conserved site;IPR008271 Serine/threonine-protein kinase, active site;IPR011009 Protein kinase-like domain superfamily;IPR017441 Protein kinase, ATP binding site	ENOG503NUS8	T:(T) Signal transduction mechanisms	GO_component: GO:0110165 - cellular anatomical entity [Evidence IEA];GO_component: GO:0043227 - membrane-bounded organelle [Evidence IEA];GO_component: GO:0016020 - membrane [Evidence IEA];GO_component: GO:0005622 - intracellular anatomical structure [Evidence IEA];GO_component: GO:0005737 - cytoplasm [Evidence IEA];GO_component: GO:0043226 - organelle [Evidence IEA];GO_component: GO:0043231 - in…
MK675_005499	AU3_HapB_CHR04	Downregulated only at 5; 6 dpi							-3.48535	0.0222833	-5.16836	0.00125849	30103065	30106016	-			hypothetical protein
MK675_005508	AU3_HapB_CHR04	Upregulated in all time points	11.0451	0.000384573	10.7308	0.000477849	9.92326	0.000788347	10.4376	0.000527958	9.9165	0.000708093	30605232	30607002	-			hypothetical protein				PF09809	IPR019189 Ribosomal protein L27/L41, mitochondrial	ENOG503PGSY		GO_component: GO:0005762 - mitochondrial large ribosomal subunit [Evidence IEA];GO_function: GO:0003735 - structural constituent of ribosome [Evidence IEA]
MK675_005509	AU3_HapB_CHR04	Upregulated only at 6 dpi									2.03189	1.06992e-14	30607001	30611046	+	GBP2_1		g-strand binding protein, variant 2				PF00076	IPR000504 RNA recognition motif domain;IPR012677 Nucleotide-binding alpha-beta plait domain superfamily;IPR035979 RNA-binding domain superfamily	ENOG503NW7K	A:(A) RNA processing and modification	GO_component: GO:0110165 - cellular anatomical entity [Evidence IEA];GO_component: GO:0043227 - membrane-bounded organelle [Evidence IEA];GO_component: GO:0016020 - membrane [Evidence IEA];GO_component: GO:0005622 - intracellular anatomical structure [Evidence IEA];GO_component: GO:0005737 - cytoplasm [Evidence IEA];GO_component: GO:0043226 - organelle [Evidence IEA];GO_component: GO:0043231 - in…
MK675_005537	AU3_HapB_CHR04	Upregulated only at 5; 6 dpi							8.19184	4.73647e-65	8.59902	1.80173e-71	32350790	32354703	+			hypothetical protein				PF00324;PF13520	IPR004840 Amino acid permease, conserved site;IPR004841 Amino acid permease/ SLC12A domain	ENOG503NUN0	E:(E) Amino acid transport and metabolism	GO_component: GO:0110165 - cellular anatomical entity [Evidence IEA];GO_component: GO:0016021 - membrane [Evidence IEA];GO_component: GO:0016020 - membrane [Evidence IEA];GO_component: GO:0031224 - obsolete intrinsic component of membrane [Evidence IEA];GO_function: GO:0022857 - transmembrane transporter activity [Evidence IEA];GO_function: GO:0015171 - amino acid transmembrane transporter activi…
MK675_005540	AU3_HapB_CHR04	Upregulated only at 5; 6 dpi							2.74466	5.61808e-50	3.29945	1.92276e-91	32596837	32601079	+			hypothetical protein				PF00324;PF13520	IPR004840 Amino acid permease, conserved site;IPR004841 Amino acid permease/ SLC12A domain	ENOG503NUN0	E:(E) Amino acid transport and metabolism	GO_component: GO:0110165 - cellular anatomical entity [Evidence IEA];GO_component: GO:0016021 - membrane [Evidence IEA];GO_component: GO:0016020 - membrane [Evidence IEA];GO_component: GO:0031224 - obsolete intrinsic component of membrane [Evidence IEA];GO_function: GO:0022857 - transmembrane transporter activity [Evidence IEA];GO_function: GO:0015171 - amino acid transmembrane transporter activi…
MK675_005565	AU3_HapB_CHR04	Downregulated only at 5; 6 dpi							-3.36382	2.56882e-18	-2.25807	8.64971e-12	33518798	33522317	+	PDK2		[Pyruvate dehydrogenase (acetyl-transferring)] kinase isozyme 2, variant 2		2.7.11.2		PF02518;PF10436	IPR003594 Histidine kinase/HSP90-like ATPase;IPR004358 Signal transduction histidine kinase-related protein, C-terminal;IPR005467 Histidine kinase domain;IPR018955 Branched-chain alpha-ketoacid dehydrogenase kinase/Pyruvate dehydrogenase kinase, N-terminal;IPR036784 Alpha-ketoacid/pyruvate dehydrogenase kinase, N-terminal domain superfamily;IPR036890 Histidine kinase/HSP90-like ATPase superfamily…	ENOG503NUN3	T:(T) Signal transduction mechanisms	GO_component: GO:0110165 - cellular anatomical entity [Evidence IEA];GO_component: GO:0043227 - membrane-bounded organelle [Evidence IEA];GO_component: GO:0016020 - membrane [Evidence IEA];GO_component: GO:0005622 - intracellular anatomical structure [Evidence IEA];GO_component: GO:0005737 - cytoplasm [Evidence IEA];GO_component: GO:0043226 - organelle [Evidence IEA];GO_component: GO:0043231 - in…
MK675_005572	AU3_HapB_CHR04	Downregulated only at 4 dpi					-2.01759	0.0020356					33846305	33849691	+	RAM2		CAAX geranylgeranyltransferase alpha subunit		2.5.1.5		PF01239	IPR002088 Protein prenyltransferase, alpha subunit	ENOG503NV0Q	O:(O) Posttranslational modification, protein turnover, chaperones	GO_component: GO:0110165 - cellular anatomical entity [Evidence IEA];GO_component: GO:0005622 - intracellular anatomical structure [Evidence IEA];GO_component: GO:0005737 - cytoplasm [Evidence IEA];GO_component: GO:0032991 - protein-containing complex [Evidence IEA];GO_component: GO:1990234 - transferase complex [Evidence IEA];GO_component: GO:0140535 - intracellular protein-containing complex [E…
MK675_005574	AU3_HapB_CHR04	Downregulated only at 5; 6 dpi							-7.56067	5.39306e-09	-7.93604	1.29699e-09	33903346	33905374	+			hypothetical protein				PF10346	IPR018824 Conidiation-specific protein 6	ENOG503P6QX	S:(S) Function unknown	GO_component: GO:0005737 - cytoplasm [Evidence IEA];GO_component: GO:0110165 - cellular anatomical entity [Evidence IEA];GO_component: GO:0005622 - intracellular anatomical structure [Evidence IEA]
MK675_005575	AU3_HapB_CHR04	Downregulated only at 5; 6 dpi							-6.72003	5.32655e-09	-7.65704	1.50195e-10	33955751	33957528	+			hypothetical protein				PF10346	IPR018824 Conidiation-specific protein 6	ENOG503P6QX	S:(S) Function unknown	GO_component: GO:0005737 - cytoplasm [Evidence IEA];GO_component: GO:0110165 - cellular anatomical entity [Evidence IEA];GO_component: GO:0005622 - intracellular anatomical structure [Evidence IEA]
MK675_005579	AU3_HapB_CHR04	Downregulated only at 5; 6 dpi							-6.07702	6.97993e-09	-7.65466	9.86897e-12	34086708	34088901	-			hypothetical protein				PF10346	IPR018824 Conidiation-specific protein 6	ENOG503P6QX	S:(S) Function unknown	GO_component: GO:0005737 - cytoplasm [Evidence IEA];GO_component: GO:0110165 - cellular anatomical entity [Evidence IEA];GO_component: GO:0005622 - intracellular anatomical structure [Evidence IEA]
MK675_005581	AU3_HapB_CHR04	Upregulated only at 4; 5; 6 dpi					2.68114	0.00250956	5.05995	1.01615e-07	5.10085	8.47174e-08	34186842	34188024	-	RPS15		ribosomal protein S15				PF00203	IPR002222 Ribosomal protein S19/S15;IPR005713 Ribosomal protein S19A/S15e;IPR020934 Ribosomal protein S15/S19, conserved site;IPR023575 Ribosomal protein S19/S15, superfamily	ENOG503NXXB	J:(J) Translation, ribosomal structure and biogenesis	GO_component: GO:0110165 - cellular anatomical entity [Evidence IEA];GO_component: GO:0022627 - cytosolic small ribosomal subunit [Evidence IEA];GO_component: GO:1990904 - ribonucleoprotein complex [Evidence IEA];GO_component: GO:0044391 - ribosomal subunit [Evidence IEA];GO_component: GO:0005622 - intracellular anatomical structure [Evidence IEA];GO_component: GO:0022626 - cytosolic ribosome [Ev…
MK675_005582	AU3_HapB_CHR04	Upregulated only at 5; 6 dpi							2.48078	3.45624e-19	2.51781	7.38485e-20	34188290	34189141	+	RPP2B		60S acidic ribosomal protein P2				PF00428	IPR027534 Ribosomal protein L12/P1/P2 family;IPR038716 Ribosomal protein P1/P2, N-terminal domain;IPR044076 Ribosomal protein P2	ENOG503P569	J:(J) Translation, ribosomal structure and biogenesis	GO_component: GO:0022625 - cytosolic large ribosomal subunit [Evidence IEA];GO_component: GO:0005840 - ribosome [Evidence IEA];GO_function: GO:0003735 - structural constituent of ribosome [Evidence IEA];GO_process: GO:0002182 - cytoplasmic translational elongation [Evidence IEA];GO_process: GO:0006414 - translational elongation [Evidence IEA]
MK675_005614	AU3_HapB_CHR04	Downregulated only at 3 dpi			-2.78487	7.59449e-05							34850147	34854422	-			hypothetical protein					IPR006179 5'-Nucleotidase/apyrase;IPR014485 Predicted phosphoesterase, C1039.02 type;IPR029052 Metallo-dependent phosphatase-like;IPR036907 5'-Nucleotidase, C-terminal domain superfamily	ENOG503NU4S	F:(F) Nucleotide transport and metabolism	GO_component: GO:0005737 - cytoplasm [Evidence IEA];GO_component: GO:0110165 - cellular anatomical entity [Evidence IEA];GO_component: GO:0005622 - intracellular anatomical structure [Evidence IEA];GO_component: GO:0005829 - cytosol [Evidence IEA];GO_function: GO:0016787 - hydrolase activity [Evidence IEA];GO_process: GO:0009166 - nucleotide catabolic process [Evidence IEA]
MK675_005619	AU3_HapB_CHR04	Downregulated only at 5; 6 dpi							-3.7932	5.06382e-05	-7.32097	5.28526e-11	34980441	34982835	+			hypothetical protein						ENOG503AAV3	S:(S) Function unknown
MK675_005645	AU3_HapB_CHR04	Downregulated only at 4 dpi					-11.3883	0.000864185					36417536	36418971	-			hypothetical protein				PF01569	IPR000326 Phosphatidic acid phosphatase type 2/haloperoxidase;IPR036938 Phosphatidic acid phosphatase type 2/haloperoxidase superfamily;IPR043216 Phosphatidate (PA) phosphatase-related	ENOG503P3UY	I:(I) Lipid transport and metabolism	GO_function: GO:0016791 - phosphatase activity [Evidence IEA];GO_function: GO:0016787 - hydrolase activity [Evidence IEA];GO_function: GO:0003824 - catalytic activity [Evidence IEA];GO_function: GO:0016788 - hydrolase activity, acting on ester bonds [Evidence IEA];GO_function: GO:0042578 - phosphoric ester hydrolase activity [Evidence IEA];GO_process: GO:0006644 - phospholipid metabolic process […
MK675_005651	AU3_HapB_CHR04	Downregulated only at 5; 6 dpi							-3.31108	0.00015442	-5.52779	1.18062e-08	36601033	36604681	+		Effector candidate	hypothetical protein		3.2.1.58			IPR000490 Glycoside hydrolase family 17;IPR017853 Glycoside hydrolase superfamily	ENOG503NZAJ	G:(G) Carbohydrate transport and metabolism	GO_function: GO:0004553 - hydrolase activity, hydrolyzing O-glycosyl compounds [Evidence IEA];GO_process: GO:0005975 - carbohydrate metabolic process [Evidence IEA]
MK675_005686	AU3_HapB_CHR04		5.82786	0.00676201			6.07122	0.00528872					38526047	38528500	+			hypothetical protein						ENOG503PHBY
MK675_005687	AU3_HapB_CHR04	Downregulated only at 5; 6 dpi							-5.37747	7.6846e-05	-4.61625	0.000220382	38544120	38546556	-			hypothetical protein						ENOG503NYVJ
MK675_005701	AU3_HapB_CHR04	Downregulated only at 4 dpi					-10.7194	0.00453048					39019764	39020392	-			hypothetical protein				PF01111	IPR000789 Cyclin-dependent kinase, regulatory subunit;IPR036858 Cyclin-dependent kinase, regulatory subunit superfamily	ENOG503P3US	H:(H) Coenzyme transport and metabolism	GO_component: GO:1902911 - protein kinase complex [Evidence IEA];GO_component: GO:0019005 - SCF ubiquitin ligase complex [Evidence IEA];GO_component: GO:0000151 - ubiquitin ligase complex [Evidence IEA];GO_component: GO:0000307 - cyclin-dependent protein kinase holoenzyme complex [Evidence IEA];GO_component: GO:1902554 - serine/threonine protein kinase complex [Evidence IEA];GO_component: GO:0032…
MK675_005703	AU3_HapB_CHR04	Upregulated only at 2; 3; 4; 5 dpi	4.22332	2.00284e-07	3.05994	0.000165295	4.01919	7.59746e-07	2.61988	0.000503553			39042814	39046763	-			hypothetical protein						ENOG503PE3F
MK675_005710	AU3_HapB_CHR04	Downregulated only at 2 dpi	-11.1407	0.000663231									39194158	39199088	-	vps5		Vacuolar protein sorting-associated protein vps5				PF00787;PF09325	IPR001683 Phox homology;IPR015404 Sorting nexin/Vps5-like, C-terminal;IPR027267 AH/BAR domain superfamily;IPR036871 PX domain superfamily	ENOG503NUKF	U:(U) Intracellular trafficking, secretion, and vesicular transport	GO_component: GO:0071944 - cell periphery [Evidence IEA];GO_component: GO:0005773 - vacuole [Evidence IEA];GO_component: GO:0110165 - cellular anatomical entity [Evidence IEA];GO_component: GO:0005768 - endosome [Evidence IEA];GO_component: GO:0043227 - membrane-bounded organelle [Evidence IEA];GO_component: GO:0097708 - intracellular vesicle [Evidence IEA];GO_component: GO:0005886 - plasma membr…
MK675_005718	AU3_HapB_CHR04	Downregulated only at 6 dpi									-2.04692	2.65514e-05	39719246	39720236	+	VPS24		Vacuolar protein-sorting-associated protein 24				PF03357	IPR005024 Snf7 family	ENOG503P12C	U:(U) Intracellular trafficking, secretion, and vesicular transport	GO_component: GO:0005770 - late endosome [Evidence IEA];GO_component: GO:0005768 - endosome [Evidence IEA];GO_component: GO:0043227 - membrane-bounded organelle [Evidence IEA];GO_component: GO:0030659 - cytoplasmic vesicle membrane [Evidence IEA];GO_component: GO:0031410 - cytoplasmic vesicle [Evidence IEA];GO_component: GO:0110165 - cellular anatomical entity [Evidence IEA];GO_component: GO:0012…
MK675_005737	AU3_HapB_CHR04	Downregulated only at 4; 5; 6 dpi					-2.11469	0.00198055	-3.93428	1.04958e-10	-4.13275	2.61235e-12	40511023	40511552	+			hypothetical protein
MK675_005753	AU3_HapB_CHR04	Downregulated only at 6 dpi									-2.32935	2.81477e-05	40935399	40937824	+			hypothetical protein					IPR019448 NT-type C2 domain;IPR039931 EEIG1/2-like	ENOG503PKNH	S:(S) Function unknown
MK675_005754	AU3_HapB_CHR04	Downregulated only at 4 dpi					-2.92046	0.00334116					41027219	41029523	+			hypothetical protein					IPR007577 Glycosyltransferase, DXD sugar-binding motif;IPR029044 Nucleotide-diphospho-sugar transferases	ENOG503Q56P	G:(G) Carbohydrate transport and metabolism
MK675_005771	AU3_HapB_CHR04	Upregulated only at 5; 6 dpi							2.16816	2.04559e-29	2.34335	1.03339e-35	41488369	41491503	-			hypothetical protein				PF00076;PF02136	IPR000504 RNA recognition motif domain;IPR002075 Nuclear transport factor 2 domain;IPR012677 Nucleotide-binding alpha-beta plait domain superfamily;IPR018222 Nuclear transport factor 2, eukaryote;IPR032710 NTF2-like domain superfamily;IPR035979 RNA-binding domain superfamily;IPR039539 Ras GTPase-activating protein-binding protein	ENOG503NXYT	A:(A) RNA processing and modification	GO_component: GO:0110165 - cellular anatomical entity [Evidence IEA];GO_component: GO:1990904 - ribonucleoprotein complex [Evidence IEA];GO_component: GO:0005622 - intracellular anatomical structure [Evidence IEA];GO_component: GO:0005737 - cytoplasm [Evidence IEA];GO_component: GO:0005829 - cytosol [Evidence IEA];GO_component: GO:0032991 - protein-containing complex [Evidence IEA];GO_function: G…
MK675_005775	AU3_HapB_CHR04	Upregulated only at 2; 3; 4; 5 dpi	8.50902	1.26761e-05	7.1938	0.000108239	7.16564	0.000111713	5.33493	0.0016885			41633225	41635621	+			hypothetical protein					IPR001077 O-methyltransferase domain;IPR016461 O-methyltransferase COMT-type;IPR029063 S-adenosyl-L-methionine-dependent methyltransferase superfamily;IPR036388 Winged helix-like DNA-binding domain superfamily;IPR036390 Winged helix DNA-binding domain superfamily	ENOG503NZKP	S:(S) Function unknown	GO_function: GO:0008171 - O-methyltransferase activity [Evidence IEA];GO_function: GO:0008168 - methyltransferase activity [Evidence IEA]
MK675_005779	AU3_HapB_CHR04	Downregulated only at 3 dpi			-2.77346	1.71638e-05							41800334	41804017	+			hypothetical protein						ENOG503PKPK
MK675_005798	AU3_HapB_CHR04	Downregulated only at 2 dpi	-3.18853	0.00159425									42486798	42490133	-			hypothetical protein		3.1.4.12		PF00149	IPR004843 Calcineurin-like phosphoesterase domain, ApaH type;IPR029052 Metallo-dependent phosphatase-like;IPR041805 Acid sphingomyelinase/endopolyphosphatase, metallophosphatase domain	ENOG503NWV9	I:(I) Lipid transport and metabolism	GO_function: GO:0016787 - hydrolase activity [Evidence IEA]
MK675_005816	AU3_HapB_CHR04	Upregulated in all time points	10.0943	3.76462e-08	10.1735	3.3362e-08	10.235	3.01892e-08	9.00384	2.65211e-07	4.22517	0.00454155	43489735	43490843	+		Effector candidate	hypothetical protein
MK675_005836	AU3_HapB_CHR04	Upregulated only at 5; 6 dpi							2.56389	3.62448e-49	2.50941	1.17425e-50	44643876	44646155	+	HOM6		Homoserine dehydrogenase		1.1.1.3		PF00742;PF03447	IPR001342 Homoserine dehydrogenase, catalytic;IPR005106 Aspartate/homoserine dehydrogenase, NAD-binding;IPR011147 Bifunctional aspartokinase/homoserine dehydrogenase;IPR019811 Homoserine dehydrogenase, conserved site;IPR022697 Homoserine dehydrogenase lacking ACT domain;IPR036291 NAD(P)-binding domain superfamily	ENOG503NW9B	E:(E) Amino acid transport and metabolism	GO_function: GO:0004412 - homoserine dehydrogenase activity [Evidence IEA];GO_function: GO:0016491 - oxidoreductase activity [Evidence IEA];GO_function: GO:0003824 - catalytic activity [Evidence IEA];GO_function: GO:0004072 - aspartate kinase activity [Evidence IEA];GO_function: GO:0050661 - NADP binding [Evidence IEA];GO_function: GO:0016616 - oxidoreductase activity, acting on the CH-OH group o…
MK675_005839	AU3_HapB_CHR04	Downregulated only at 3; 4 dpi			-11.0688	0.000196289	-2.76921	0.00523432					44804061	44805500	+			hypothetical protein		4.2.1.93	EOG092R0DWR	PF01256	IPR000631 ATP/ADP-dependent (S)-NAD(P)H-hydrate dehydratase;IPR029056 Ribokinase-like	ENOG503NUFF	G:(G) Carbohydrate transport and metabolism	GO_function: GO:0003824 - catalytic activity [Evidence IEA];GO_function: GO:0016829 - lyase activity [Evidence IEA];GO_function: GO:0016836 - hydro-lyase activity [Evidence IEA];GO_function: GO:0016835 - carbon-oxygen lyase activity [Evidence IEA];GO_process: GO:0044237 - cellular metabolic process [Evidence IEA];GO_process: GO:0008152 - metabolic process [Evidence IEA];GO_process: GO:0009987 - c…
MK675_005851	AU3_HapB_CHR04	Upregulated only at 5; 6 dpi							3.56763	1.5659e-13	3.42861	9.25594e-13	45929629	45933819	-	HSP82		Hsp90 chaperone hsp82			EOG092R05VL	PF00183;PF02518;PF13589	IPR001404 Heat shock protein Hsp90 family;IPR003594 Histidine kinase/HSP90-like ATPase;IPR019805 Heat shock protein Hsp90, conserved site;IPR020568 Ribosomal protein S5 domain 2-type fold;IPR020575 Heat shock protein Hsp90, N-terminal;IPR036890 Histidine kinase/HSP90-like ATPase superfamily;IPR037196 HSP90, C-terminal domain	ENOG503NW2G	O:(O) Posttranslational modification, protein turnover, chaperones	GO_component: GO:0071944 - cell periphery [Evidence IEA];GO_component: GO:0110165 - cellular anatomical entity [Evidence IEA];GO_component: GO:0016020 - membrane [Evidence IEA];GO_component: GO:0005886 - plasma membrane [Evidence IEA];GO_component: GO:0005622 - intracellular anatomical structure [Evidence IEA];GO_component: GO:0005737 - cytoplasm [Evidence IEA];GO_component: GO:0005829 - cytosol …
MK675_005858	AU3_HapB_CHR04	Upregulated only at 5 dpi							2.1466	1.80994e-13			46219606	46222152	-	mak16		Protein MAK16				PF01778;PF04874	IPR006958 Mak16 protein;IPR029004 Ribosomal L28e/Mak16	ENOG503NVUZ	A:(A) RNA processing and modification	GO_component: GO:0043227 - membrane-bounded organelle [Evidence IEA];GO_component: GO:0070013 - intracellular organelle lumen [Evidence IEA];GO_component: GO:0110165 - cellular anatomical entity [Evidence IEA];GO_component: GO:0043229 - intracellular organelle [Evidence IEA];GO_component: GO:0005634 - nucleus [Evidence IEA];GO_component: GO:0043233 - organelle lumen [Evidence IEA];GO_component: G…
MK675_005861	AU3_HapB_CHR04	Downregulated only at 3 dpi			-11.7752	0.000190252							46567299	46571799	+			hypothetical protein				PF00076	IPR000504 RNA recognition motif domain;IPR006529 U2 snRNP auxilliary factor, large subunit, splicing factor;IPR012677 Nucleotide-binding alpha-beta plait domain superfamily;IPR035979 RNA-binding domain superfamily	ENOG503NUP9	A:(A) RNA processing and modification	GO_component: GO:0071004 - U2-type prespliceosome [Evidence IEA];GO_component: GO:0016607 - nuclear speck [Evidence IEA];GO_component: GO:0043227 - membrane-bounded organelle [Evidence IEA];GO_component: GO:0016604 - nuclear body [Evidence IEA];GO_component: GO:0070013 - intracellular organelle lumen [Evidence IEA];GO_component: GO:0110165 - cellular anatomical entity [Evidence IEA];GO_component:…
MK675_005871	AU3_HapB_CHR04	Upregulated only at 5; 6 dpi							2.29715	7.02313e-15	2.68978	2.40183e-21	47124750	47128312	-	DBP7		ATP-dependent RNA helicase dbp7		3.6.4.13	EOG092R02LE	PF00270;PF00271;PF13959	IPR000629 ATP-dependent RNA helicase DEAD-box, conserved site;IPR001650 Helicase, C-terminal;IPR011545 DEAD/DEAH box helicase domain;IPR014001 Helicase superfamily 1/2, ATP-binding domain;IPR025313 Domain of unknown function DUF4217;IPR027417 P-loop containing nucleoside triphosphate hydrolase	ENOG503NUZC	A:(A) RNA processing and modification	GO_component: GO:0110165 - cellular anatomical entity [Evidence IEA];GO_component: GO:0043227 - membrane-bounded organelle [Evidence IEA];GO_component: GO:0016020 - membrane [Evidence IEA];GO_component: GO:0005622 - intracellular anatomical structure [Evidence IEA];GO_component: GO:0043226 - organelle [Evidence IEA];GO_component: GO:0043231 - intracellular membrane-bounded organelle [Evidence IEA…
MK675_005892	AU3_HapB_CHR04	Downregulated only at 3; 4 dpi			-2.0368	0.000330855	-2.27306	0.000150297					48122433	48123707	+	URA3		orotidine 5'-phosphate decarboxylase		4.1.1.23		PF00215	IPR001754 Orotidine 5'-phosphate decarboxylase domain;IPR011060 Ribulose-phosphate binding barrel;IPR013785 Aldolase-type TIM barrel;IPR014732 Orotidine 5'-phosphate decarboxylase;IPR018089 Orotidine 5'-phosphate decarboxylase, active site	ENOG503NW2K	H:(H) Coenzyme transport and metabolism	GO_component: GO:0005737 - cytoplasm [Evidence IEA];GO_component: GO:0110165 - cellular anatomical entity [Evidence IEA];GO_component: GO:0005829 - cytosol [Evidence IEA];GO_component: GO:0005622 - intracellular anatomical structure [Evidence IEA];GO_function: GO:0016829 - lyase activity [Evidence IEA];GO_function: GO:0016830 - carbon-carbon lyase activity [Evidence IEA];GO_function: GO:0016831 -…
MK675_005898	AU3_HapB_CHR04	Downregulated only at 2 dpi	-2.46883	0.00252495									48645970	48648226	-			hypothetical protein
MK675_005918	AU3_HapB_CHR04	Downregulated only at 6 dpi									-2.57721	0.00214051	50436430	50439759	-			hypothetical protein					IPR008603 Dynactin subunit 4	ENOG503NXXI	N:(N) Cell motility	GO_component: GO:0005869 - dynactin complex [Evidence IEA];GO_component: GO:0110165 - cellular anatomical entity [Evidence IEA];GO_component: GO:0005875 - microtubule associated complex [Evidence IEA];GO_component: GO:0005622 - intracellular anatomical structure [Evidence IEA];GO_component: GO:0043232 - intracellular non-membrane-bounded organelle [Evidence IEA];GO_component: GO:0043228 - non-mem…
MK675_005921	AU3_HapB_CHR04				-12.9659	6.5396e-05					-2.67678	0.00489489	50623787	50626504	-			hypothetical protein					IPR027267 AH/BAR domain superfamily	ENOG503P91Z
MK675_005922	AU3_HapB_CHR04	Downregulated only at 5; 6 dpi							-2.4754	7.66867e-27	-2.01617	2.60565e-22	50644419	50649626	+			hypothetical protein				PF00924	IPR002048 EF-hand domain;IPR006685 Mechanosensitive ion channel MscS;IPR010920 LSM domain superfamily;IPR011992 EF-hand domain pair;IPR018247 EF-Hand 1, calcium-binding site;IPR023408 Mechanosensitive ion channel MscS, beta-domain superfamily	ENOG503NUXS	M:(M) Cell wall/membrane/envelope biogenesis	GO_component: GO:0016020 - membrane [Evidence IEA];GO_function: GO:0022803 - passive transmembrane transporter activity [Evidence IEA];GO_function: GO:0022857 - transmembrane transporter activity [Evidence IEA];GO_function: GO:0005509 - calcium ion binding [Evidence IEA];GO_function: GO:0005262 - calcium channel activity [Evidence IEA];GO_function: GO:0008324 - monoatomic cation transmembrane tra…
MK675_005952	AU3_HapB_CHR04	Downregulated only at 5; 6 dpi							-4.09522	8.3067e-10	-3.39838	2.70894e-08	51739227	51741751	+			hypothetical protein				PF03151;PF08449	IPR004853 Sugar phosphate transporter domain	ENOG503NWUM	E:(E) Amino acid transport and metabolism;G:(G) Carbohydrate transport and metabolism	GO_component: GO:0071944 - cell periphery [Evidence IEA];GO_component: GO:0005773 - vacuole [Evidence IEA];GO_component: GO:0110165 - cellular anatomical entity [Evidence IEA];GO_component: GO:0043227 - membrane-bounded organelle [Evidence IEA];GO_component: GO:0012505 - endomembrane system [Evidence IEA];GO_component: GO:0016020 - membrane [Evidence IEA];GO_component: GO:0005886 - plasma membran…
MK675_005958	AU3_HapB_CHR04	Downregulated only at 4 dpi					-13.2806	6.11058e-05					51900177	51902960	+	STT3		oligosaccharyl transferase stt3 subunit		2.4.99.18	EOG092R04FD	PF02516	IPR003674 Oligosaccharyl transferase, STT3 subunit	ENOG503NV6G	O:(O) Posttranslational modification, protein turnover, chaperones	GO_component: GO:0016020 - membrane [Evidence IEA];GO_function: GO:0016740 - transferase activity [Evidence IEA];GO_function: GO:0004576 - oligosaccharyl transferase activity [Evidence IEA];GO_function: GO:0003824 - catalytic activity [Evidence IEA];GO_function: GO:0016757 - glycosyltransferase activity [Evidence IEA];GO_function: GO:0016758 - hexosyltransferase activity [Evidence IEA];GO_process…		GT66
MK675_005959	AU3_HapB_CHR04	Downregulated only at 6 dpi									-2.26077	4.70929e-13	51962360	51964931	+	PNP1		Purine nucleoside phosphorylase		2.4.2.1		PF01048	IPR000845 Nucleoside phosphorylase domain;IPR011268 Purine nucleoside phosphorylase;IPR035994 Nucleoside phosphorylase superfamily	ENOG503NYZ0	F:(F) Nucleotide transport and metabolism	GO_component: GO:0005737 - cytoplasm [Evidence IEA];GO_component: GO:0110165 - cellular anatomical entity [Evidence IEA];GO_component: GO:0005622 - intracellular anatomical structure [Evidence IEA];GO_function: GO:0016740 - transferase activity [Evidence IEA];GO_function: GO:0004731 - purine-nucleoside phosphorylase activity [Evidence IEA];GO_function: GO:0016763 - pentosyltransferase activity [E…
MK675_005963	AU3_HapB_CHR04	Downregulated only at 5; 6 dpi							-2.2913	7.28197e-06	-2.19097	1.09627e-05	52016438	52018783	+	CTR2_1		copper transpport protein				PF04145	IPR007274 Ctr copper transporter	ENOG503P7A9	P:(P) Inorganic ion transport and metabolism	GO_component: GO:0016020 - membrane [Evidence IEA];GO_function: GO:0005375 - copper ion transmembrane transporter activity [Evidence IEA];GO_process: GO:0035434 - copper ion transmembrane transport [Evidence IEA]
MK675_005966	AU3_HapB_CHR04	Downregulated only at 2 dpi	-2.09053	0.00131342									52220287	52224643	-	SEC23		GTPase-activating protein S23			EOG092R02P2	PF00626;PF04810;PF04811;PF04815;PF08033	IPR006895 Zinc finger, Sec23/Sec24-type;IPR006896 Sec23/Sec24, trunk domain;IPR006900 Sec23/Sec24, helical domain;IPR007123 Gelsolin-like domain;IPR012990 Sec23/Sec24 beta-sandwich;IPR029006 ADF-H/Gelsolin-like domain superfamily;IPR036174 Zinc finger, Sec23/Sec24-type superfamily;IPR036175 Sec23/Sec24 helical domain superfamily;IPR036180 Gelsolin-like domain superfamily;IPR036465 von Willebrand …	ENOG503NU95	U:(U) Intracellular trafficking, secretion, and vesicular transport	GO_component: GO:0043227 - membrane-bounded organelle [Evidence IEA];GO_component: GO:0070971 - endoplasmic reticulum exit site [Evidence IEA];GO_component: GO:0030658 - transport vesicle membrane [Evidence IEA];GO_component: GO:0031410 - cytoplasmic vesicle [Evidence IEA];GO_component: GO:0110165 - cellular anatomical entity [Evidence IEA];GO_component: GO:0012506 - vesicle membrane [Evidence IE…
MK675_005986	AU3_HapB_CHR04	Downregulated only at 4 dpi					-12.3699	2.13333e-07					53252729	53261140	+			hypothetical protein				PF12814	IPR001849 Pleckstrin homology domain;IPR011993 PH-like domain superfamily;IPR024774 Pleckstrin homology domain, Mcp5-type	ENOG503NZET	U:(U) Intracellular trafficking, secretion, and vesicular transport	GO_component: GO:0071944 - cell periphery [Evidence IEA];GO_component: GO:0110165 - cellular anatomical entity [Evidence IEA];GO_component: GO:0043227 - membrane-bounded organelle [Evidence IEA];GO_component: GO:0016020 - membrane [Evidence IEA];GO_component: GO:0005622 - intracellular anatomical structure [Evidence IEA];GO_component: GO:0005938 - cell cortex [Evidence IEA];GO_component: GO:00057…
MK675_005993	AU3_HapB_CHR04				-12.1285	1.00595e-07			-2.12417	3.61176e-32			53680066	53682339	-			hypothetical protein			EOG092R0GX1	PF03151	IPR004853 Sugar phosphate transporter domain	ENOG503NUBJ	E:(E) Amino acid transport and metabolism;G:(G) Carbohydrate transport and metabolism	GO_component: GO:0071944 - cell periphery [Evidence IEA];GO_component: GO:0005773 - vacuole [Evidence IEA];GO_component: GO:0110165 - cellular anatomical entity [Evidence IEA];GO_component: GO:0043227 - membrane-bounded organelle [Evidence IEA];GO_component: GO:0012505 - endomembrane system [Evidence IEA];GO_component: GO:0016020 - membrane [Evidence IEA];GO_component: GO:0005886 - plasma membran…
MK675_006010	AU3_HapB_CHR04	Upregulated in all time points	7.94368	3.30151e-05	7.57068	6.95558e-05	7.73979	5.03368e-05	6.16326	0.00046614	4.04439	0.0111399	54482612	54484100	-			hypothetical protein
MK675_006014	AU3_HapB_CHR04		6.78066	0.000528672	7.36571	0.000226836			5.61411	0.00223727			54548679	54550182	-			hypothetical protein
MK675_006026	AU3_HapB_CHR04		12.4087	4.26171e-07	11.8021	8.61913e-07	12.0566	6.41741e-07			12.9496	2.25313e-07	55458803	55460761	+	ERG6_2		Delta(24)-sterol C-methyltransferase		2.1.1.41		PF02353;PF08241;PF08242;PF08498;PF13489;PF13649;PF13847	IPR013705 Sterol methyltransferase C-terminal;IPR025714 Methyltransferase domain;IPR029063 S-adenosyl-L-methionine-dependent methyltransferase superfamily;IPR030384 SAM-dependent methyltransferase SMT-type	ENOG503NTY3	H:(H) Coenzyme transport and metabolism	GO_component: GO:0071944 - cell periphery [Evidence IEA];GO_component: GO:0005773 - vacuole [Evidence IEA];GO_component: GO:0110165 - cellular anatomical entity [Evidence IEA];GO_component: GO:0043227 - membrane-bounded organelle [Evidence IEA];GO_component: GO:0012505 - endomembrane system [Evidence IEA];GO_component: GO:0016020 - membrane [Evidence IEA];GO_component: GO:0005886 - plasma membran…
MK675_006027	AU3_HapB_CHR04	Downregulated only at 5; 6 dpi							-4.59853	7.66072e-05	-7.00326	8.28807e-08	55580866	55583596	-			hypothetical protein
MK675_006040	AU3_HapB_CHR04		5.58961	7.55381e-07	4.97594	0.00012753			6.22722	5.35041e-09	5.98739	1.2746e-08	56942947	56944537	+		Effector candidate	hypothetical protein
MK675_006045	AU3_HapB_CHR04	Downregulated only at 4 dpi					-2.09436	0.00386888					57120259	57123409	+			hypothetical protein		3.2.1.14		PF00704	IPR001223 Glycoside hydrolase family 18, catalytic domain;IPR001579 Glycosyl hydrolases family 18 (GH18) active site;IPR011583 Chitinase II;IPR017853 Glycoside hydrolase superfamily;IPR029070 Chitinase insertion domain superfamily	ENOG503NW3A	G:(G) Carbohydrate transport and metabolism	GO_component: GO:0005576 - extracellular region [Evidence IEA];GO_component: GO:0110165 - cellular anatomical entity [Evidence IEA];GO_function: GO:0016787 - hydrolase activity [Evidence IEA];GO_function: GO:0005488 - binding [Evidence IEA];GO_function: GO:0008061 - chitin binding [Evidence IEA];GO_function: GO:0004568 - chitinase activity [Evidence IEA];GO_function: GO:0003824 - catalytic activi…		GH18
MK675_006048	AU3_HapB_CHR04	Downregulated only at 5; 6 dpi							-3.3272	0.000242581	-3.295	0.000178295	57346289	57347461	-			hypothetical protein			EOG092R0K73	PF02466	IPR019531 Peroxisomal membrane protein 4	ENOG503P1XW	U:(U) Intracellular trafficking, secretion, and vesicular transport	GO_component: GO:0110165 - cellular anatomical entity [Evidence IEA];GO_component: GO:0043227 - membrane-bounded organelle [Evidence IEA];GO_component: GO:0016020 - membrane [Evidence IEA];GO_component: GO:0005778 - peroxisomal membrane [Evidence IEA];GO_component: GO:0005622 - intracellular anatomical structure [Evidence IEA];GO_component: GO:0098588 - bounding membrane of organelle [Evidence IE…
MK675_006067	AU3_HapB_CHR04	Downregulated only at 3 dpi			-12.2413	0.00261571							57948129	57950825	-	ARP2		Actin-related protein 2			EOG092R0BKU	PF00022	IPR004000 Actin family;IPR020902 Actin/actin-like conserved site;IPR043129 ATPase, nucleotide binding domain	ENOG503NU86	Z:(Z) Cytoskeleton	GO_component: GO:0071944 - cell periphery [Evidence IEA];GO_component: GO:0110165 - cellular anatomical entity [Evidence IEA];GO_component: GO:0030863 - cortical cytoskeleton [Evidence IEA];GO_component: GO:0005622 - intracellular anatomical structure [Evidence IEA];GO_component: GO:0030864 - cortical actin cytoskeleton [Evidence IEA];GO_component: GO:0005938 - cell cortex [Evidence IEA];GO_compo…
MK675_006072	AU3_HapB_CHR04	Downregulated only at 3 dpi			-2.67041	5.95059e-05							58079506	58081093	-	arc1		ARP2/3 actin-organizing complex subunit Sop2			EOG092R0CH9	PF00400	IPR001680 WD40 repeat;IPR015943 WD40/YVTN repeat-like-containing domain superfamily;IPR017383 Actin-related protein 2/3 complex subunit 1;IPR036322 WD40-repeat-containing domain superfamily	ENOG503NU7A	Z:(Z) Cytoskeleton	GO_component: GO:0110165 - cellular anatomical entity [Evidence IEA];GO_component: GO:0005622 - intracellular anatomical structure [Evidence IEA];GO_component: GO:0043232 - intracellular non-membrane-bounded organelle [Evidence IEA];GO_component: GO:0043228 - non-membrane-bounded organelle [Evidence IEA];GO_component: GO:0005885 - Arp2/3 protein complex [Evidence IEA];GO_component: GO:0032991 - p…
MK675_006076	AU3_HapB_CHR04	Upregulated in all time points	10.7364	6.59032e-17	9.4927	1.11564e-13	11.0989	1.42603e-17	11.0029	1.13319e-17	9.82381	1.58503e-15	58371464	58372729	-		Effector candidate	hypothetical protein
MK675_006077	AU3_HapB_CHR04	Downregulated only at 2; 3 dpi	-11.3547	5.10604e-05	-11.3547	0.000200105							58416749	58419879	-			hypothetical protein		2.7.8.29		PF03034	IPR004277 Phosphatidyl serine synthase	ENOG503NZPV	I:(I) Lipid transport and metabolism	GO_function: GO:0106245 - L-serine-phosphatidylethanolamine phosphatidyltransferase activity [Evidence IEA];GO_process: GO:0006659 - phosphatidylserine biosynthetic process [Evidence IEA]
MK675_006085	AU3_HapB_CHR04	Upregulated only at 5; 6 dpi							4.91679	4.5093e-27	4.67344	3.54247e-25	58697441	58699573	-	RPL7		60S ribosomal protein L7			EOG092R0N6R	PF00327;PF08079	IPR005998 Ribosomal protein L7, eukaryotic;IPR012988 Ribosomal protein L30, N-terminal;IPR016082 Ribosomal protein L30, ferredoxin-like fold domain;IPR018038 Ribosomal protein L30, conserved site;IPR035808 Ribosomal protein L7, eukaryotic/archaeal;IPR036919 Ribosomal protein L30, ferredoxin-like fold domain superfamily;IPR039699 Ribosomal protein L7/L30	ENOG503NTZQ	J:(J) Translation, ribosomal structure and biogenesis	GO_component: GO:0110165 - cellular anatomical entity [Evidence IEA];GO_component: GO:1990904 - ribonucleoprotein complex [Evidence IEA];GO_component: GO:0044391 - ribosomal subunit [Evidence IEA];GO_component: GO:0005622 - intracellular anatomical structure [Evidence IEA];GO_component: GO:0022626 - cytosolic ribosome [Evidence IEA];GO_component: GO:0005840 - ribosome [Evidence IEA];GO_component:…
MK675_006095	AU3_HapB_CHR04	Downregulated only at 3 dpi			-2.31666	0.00797155							58956566	58959579	-			hypothetical protein				PF10236	IPR019368 Ribosomal protein S23/S29, mitochondrial;IPR027417 P-loop containing nucleoside triphosphate hydrolase	ENOG503NUP5	J:(J) Translation, ribosomal structure and biogenesis	GO_component: GO:0043227 - membrane-bounded organelle [Evidence IEA];GO_component: GO:0005759 - mitochondrial matrix [Evidence IEA];GO_component: GO:0000313 - organellar ribosome [Evidence IEA];GO_component: GO:0015935 - small ribosomal subunit [Evidence IEA];GO_component: GO:0070013 - intracellular organelle lumen [Evidence IEA];GO_component: GO:0110165 - cellular anatomical entity [Evidence IEA…
MK675_006096	AU3_HapB_CHR04	Downregulated only at 4 dpi					-2.85426	0.00386591					59085133	59086134	-			hypothetical protein		3.1.1.3		PF03179	IPR005124 Vacuolar (H+)-ATPase G subunit	ENOG503P53V	C:(C) Energy production and conversion	GO_component: GO:0005773 - vacuole [Evidence IEA];GO_component: GO:0110165 - cellular anatomical entity [Evidence IEA];GO_component: GO:0043227 - membrane-bounded organelle [Evidence IEA];GO_component: GO:0016020 - membrane [Evidence IEA];GO_component: GO:0016469 - proton-transporting two-sector ATPase complex [Evidence IEA];GO_component: GO:0016471 - vacuolar proton-transporting V-type ATPase co…
MK675_006100	AU3_HapB_CHR04	Upregulated only at 5 dpi							3.09753	4.86003e-14			59169220	59172020	+	ENP1		snoRNA-binding rRNA-processing protein				PF05291	IPR007955 Bystin	ENOG503NVIT	W:(W) Extracellular structures	GO_component: GO:0043227 - membrane-bounded organelle [Evidence IEA];GO_component: GO:0070013 - intracellular organelle lumen [Evidence IEA];GO_component: GO:0110165 - cellular anatomical entity [Evidence IEA];GO_component: GO:0043229 - intracellular organelle [Evidence IEA];GO_component: GO:0005634 - nucleus [Evidence IEA];GO_component: GO:0043233 - organelle lumen [Evidence IEA];GO_component: G…
MK675_006134	AU3_HapB_CHR04	Downregulated only at 6 dpi									-2.16276	1.22832e-15	61820761	61823209	-			hypothetical protein				PF13516	IPR001611 Leucine-rich repeat;IPR032675 Leucine-rich repeat domain superfamily	ENOG503P7B6		GO_component: GO:0110165 - cellular anatomical entity [Evidence IEA];GO_component: GO:0043227 - membrane-bounded organelle [Evidence IEA];GO_component: GO:0016020 - membrane [Evidence IEA];GO_component: GO:0005622 - intracellular anatomical structure [Evidence IEA];GO_component: GO:0005737 - cytoplasm [Evidence IEA];GO_component: GO:0005829 - cytosol [Evidence IEA];GO_component: GO:0043226 - orga…
MK675_006136	AU3_HapB_CHR04	Downregulated only at 5; 6 dpi							-2.82809	1.03478e-68	-2.33299	5.18259e-70	61957476	61958882	+			hypothetical protein				PF13398		ENOG503NX8R	S:(S) Function unknown
MK675_006146	AU3_HapB_CHR04	Upregulated only at 2; 3; 4 dpi	13.2501	3.79465e-09	13.6877	2.04415e-09	12.7829	7.51396e-09					62518086	62520821	+	SCS7		fatty acid alpha-hydroxylase		1.14.18.6		PF00173;PF04116	IPR001199 Cytochrome b5-like heme/steroid binding domain;IPR006694 Fatty acid hydroxylase;IPR014430 Sterol desaturase Scs7;IPR018506 Cytochrome b5, heme-binding site;IPR036400 Cytochrome b5-like heme/steroid binding domain superfamily	ENOG503NV5W	I:(I) Lipid transport and metabolism	GO_component: GO:0071944 - cell periphery [Evidence IEA];GO_component: GO:0005773 - vacuole [Evidence IEA];GO_component: GO:0110165 - cellular anatomical entity [Evidence IEA];GO_component: GO:0043227 - membrane-bounded organelle [Evidence IEA];GO_component: GO:0012505 - endomembrane system [Evidence IEA];GO_component: GO:0016020 - membrane [Evidence IEA];GO_component: GO:0005886 - plasma membran…
MK675_006160	AU3_HapB_CHR04		4.03245	2.56464e-05					5.32026	1.39315e-48	5.3588	4.03799e-51	62932856	62935584	-			hypothetical protein				PF01613	IPR002563 Flavin reductase like domain;IPR012349 FMN-binding split barrel	ENOG503Q3VJ	S:(S) Function unknown	GO_function: GO:0010181 - FMN binding [Evidence IEA]
MK675_006170	AU3_HapB_CHR04		11.67	1.10871e-05	8.996	0.000165598	10.8558	2.3713e-05			10.7198	2.35282e-05	63657124	63658489	+	BNA6		nicotinate-nucleotide diphosphorylase (carboxylating)		2.4.2.19		PF01729;PF02749	IPR002638 Quinolinate phosphoribosyl transferase, C-terminal;IPR004393 Nicotinate-nucleotide pyrophosphorylase;IPR013785 Aldolase-type TIM barrel;IPR022412 Quinolinate phosphoribosyl transferase, N-terminal;IPR027277 Nicotinate-nucleotide pyrophosphorylase/Putative pyrophosphorylase ModD;IPR036068 Nicotinate phosphoribosyltransferase-like, C-terminal;IPR037128 Quinolinate phosphoribosyl transfera…	ENOG503NUQX	H:(H) Coenzyme transport and metabolism	GO_component: GO:0005737 - cytoplasm [Evidence IEA];GO_component: GO:0110165 - cellular anatomical entity [Evidence IEA];GO_component: GO:0005622 - intracellular anatomical structure [Evidence IEA];GO_function: GO:0016740 - transferase activity [Evidence IEA];GO_function: GO:0016763 - pentosyltransferase activity [Evidence IEA];GO_function: GO:0003824 - catalytic activity [Evidence IEA];GO_functi…
MK675_006171	AU3_HapB_CHR04	Downregulated only at 5; 6 dpi							-3.64932	1.09154e-08	-4.68189	1.55447e-12	63692925	63697353	+	PHM7_2		phosphate metabolism protein 7				PF02714;PF12621;PF13967;PF14703	IPR003864 CSC1/OSCA1-like, 7TM region;IPR022257 10TM putative phosphate transporter, extracellular tail;IPR027815 CSC1/OSCA1-like, cytosolic domain;IPR032880 CSC1/OSCA1-like, N-terminal transmembrane domain;IPR045122 Calcium permeable stress-gated cation channel 1-like	ENOG503NW23	S:(S) Function unknown	GO_component: GO:0071944 - cell periphery [Evidence IEA];GO_component: GO:0110165 - cellular anatomical entity [Evidence IEA];GO_component: GO:0016020 - membrane [Evidence IEA];GO_component: GO:0005886 - plasma membrane [Evidence IEA];GO_function: GO:0022803 - passive transmembrane transporter activity [Evidence IEA];GO_function: GO:0022857 - transmembrane transporter activity [Evidence IEA];GO_f…
MK675_006175	AU3_HapB_CHR04	Upregulated only at 5; 6 dpi							3.96916	3.127e-59	3.96516	4.32561e-63	63966627	63968986	-			hypothetical protein
MK675_006180	AU3_HapB_CHR04	Downregulated only at 3; 4 dpi			-4.32217	0.000123543	-11.6032	1.82897e-05					64076040	64077410	+			hypothetical protein			EOG092R0IC5	PF12710	IPR006384 HAD hydrolase, subfamily IA, Pyridoxal phosphate phosphatase-like;IPR023214 HAD superfamily;IPR036412 HAD-like superfamily	ENOG503P0BF	E:(E) Amino acid transport and metabolism	GO_function: GO:0016791 - phosphatase activity [Evidence IEA]
MK675_006228	AU3_HapB_CHR04	Downregulated only at 2 dpi	-2.24527	0.00248035									65920976	65923062	-			hypothetical protein				PF01546;PF07687	IPR002933 Peptidase M20;IPR011650 Peptidase M20, dimerisation domain;IPR017439 Amidohydrolase;IPR036264 Bacterial exopeptidase dimerisation domain	ENOG503NUFT	E:(E) Amino acid transport and metabolism	GO_function: GO:0016787 - hydrolase activity [Evidence IEA];GO_function: GO:0008233 - peptidase activity [Evidence IEA];GO_function: GO:0008238 - exopeptidase activity [Evidence IEA];GO_function: GO:0140096 - catalytic activity, acting on a protein [Evidence IEA]	M20D
MK675_006231	AU3_HapB_CHR04	Upregulated in all time points	12.6696	7.71668e-20	10.8848	1.89313e-16	12.2347	5.09814e-19	11.9037	1.44315e-18	11.3456	1.32439e-17	65995899	65997543	+		Effector candidate	hypothetical protein						ENOG503PMFW
MK675_006260	AU3_HapB_CHR04	Downregulated only at 4 dpi					-3.70556	3.50989e-05					68003290	68007168	+			hypothetical protein
MK675_006262	AU3_HapB_CHR04	Downregulated only at 2 dpi	-10.937	0.00023784									68111597	68112970	-	ERV25		vesicle coat component			EOG092R0N37	PF01105	IPR009038 GOLD domain;IPR015720 Transmembrane emp24 domain-containing protein	ENOG503P0AD	U:(U) Intracellular trafficking, secretion, and vesicular transport	GO_component: GO:0043227 - membrane-bounded organelle [Evidence IEA];GO_component: GO:0005793 - endoplasmic reticulum-Golgi intermediate compartment [Evidence IEA];GO_component: GO:0031410 - cytoplasmic vesicle [Evidence IEA];GO_component: GO:0005794 - Golgi apparatus [Evidence IEA];GO_component: GO:0110165 - cellular anatomical entity [Evidence IEA];GO_component: GO:0030135 - coated vesicle [Evi…
MK675_006268	AU3_HapB_CHR04	Upregulated only at 2; 3; 4; 5 dpi	11.029	0.000407283	11.6035	0.000290248	9.91588	0.000818127	11.946	0.000232301			68504361	68508623	+		Effector candidate	hypothetical protein		2.2.1.2				ENOG503NUE1	G:(G) Carbohydrate transport and metabolism
MK675_006310	AU3_HapB_CHR04	Upregulated in all time points	10.0712	3.64974e-21	9.65571	6.2353e-20	10.2229	1.73953e-21	12.9262	1.88145e-28	12.8867	2.34724e-28	70806245	70808170	+		Effector candidate	hypothetical protein						ENOG503PMFW
MK675_006330	AU3_HapB_CHR05	Downregulated only at 5; 6 dpi							-3.27539	5.13404e-07	-4.13182	6.23112e-10	464002	466265	+		Effector candidate	hypothetical protein		3.6.1.11		PF01368;PF02833	IPR001667 DDH domain;IPR004097 DHHA2 domain;IPR038222 DHHA2 domain superfamily;IPR038763 DHH phosphoesterase superfamily	ENOG503NVNT	C:(C) Energy production and conversion	GO_component: GO:0005737 - cytoplasm [Evidence IEA];GO_component: GO:0110165 - cellular anatomical entity [Evidence IEA];GO_component: GO:0005622 - intracellular anatomical structure [Evidence IEA];GO_function: GO:0016787 - hydrolase activity [Evidence IEA];GO_function: GO:0016818 - hydrolase activity, acting on acid anhydrides, in phosphorus-containing anhydrides [Evidence IEA];GO_function: GO:0…
MK675_006337	AU3_HapB_CHR05	Upregulated only at 5; 6 dpi							4.9611	3.13511e-17	4.80071	1.8234e-16	624940	626306	-	RPS9B		ribosomal 40S subunit protein S9B			EOG092R0NOG	PF00163;PF01479	IPR001912 Ribosomal protein S4/S9, N-terminal;IPR002942 RNA-binding S4 domain;IPR005710 Ribosomal protein S4/S9, eukaryotic/archaeal;IPR018079 Ribosomal protein S4, conserved site;IPR022801 Ribosomal protein S4/S9;IPR036986 RNA-binding S4 domain superfamily	ENOG503NU1W	J:(J) Translation, ribosomal structure and biogenesis	GO_component: GO:0110165 - cellular anatomical entity [Evidence IEA];GO_component: GO:0022627 - cytosolic small ribosomal subunit [Evidence IEA];GO_component: GO:1990904 - ribonucleoprotein complex [Evidence IEA];GO_component: GO:0044391 - ribosomal subunit [Evidence IEA];GO_component: GO:0005622 - intracellular anatomical structure [Evidence IEA];GO_component: GO:0022626 - cytosolic ribosome [Ev…
MK675_006338	AU3_HapB_CHR05	Upregulated only at 5; 6 dpi							4.41407	9.76365e-11	4.34758	1.60704e-10	626474	627711	+	RPL21A		60S ribosomal protein L21A			EOG092R0P94	PF01157	IPR001147 Ribosomal protein L21e;IPR008991 Translation protein SH3-like domain superfamily;IPR018259 Ribosomal protein L21e, conserved site;IPR036948 Ribosomal protein L21 superfamily	ENOG503P285	J:(J) Translation, ribosomal structure and biogenesis	GO_component: GO:0110165 - cellular anatomical entity [Evidence IEA];GO_component: GO:1990904 - ribonucleoprotein complex [Evidence IEA];GO_component: GO:0044391 - ribosomal subunit [Evidence IEA];GO_component: GO:0005622 - intracellular anatomical structure [Evidence IEA];GO_component: GO:0022626 - cytosolic ribosome [Evidence IEA];GO_component: GO:0005840 - ribosome [Evidence IEA];GO_component:…
MK675_006343	AU3_HapB_CHR05				-2.17454	0.00217331			-3.06415	2.73368e-09			670888	676422	-			hypothetical protein				PF07971;PF17678	IPR005887 Alpha-1,2-mannosidase, putative;IPR008928 Six-hairpin glycosidase superfamily;IPR012939 Glycosyl hydrolase family 92;IPR014718 Glycoside hydrolase-type carbohydrate-binding;IPR041371 Glycosyl hydrolase family 92 N-terminal domain	ENOG503NWHY	O:(O) Posttranslational modification, protein turnover, chaperones	GO_component: GO:0110165 - cellular anatomical entity [Evidence IEA];GO_component: GO:0043227 - membrane-bounded organelle [Evidence IEA];GO_component: GO:0016020 - membrane [Evidence IEA];GO_component: GO:0005622 - intracellular anatomical structure [Evidence IEA];GO_component: GO:0005737 - cytoplasm [Evidence IEA];GO_component: GO:0005829 - cytosol [Evidence IEA];GO_component: GO:0043226 - orga…		GH92
MK675_006350	AU3_HapB_CHR05				6.34013	0.00020568			8.74475	3.17542e-94	9.10295	1.84179e-104	819394	822972	+			hypothetical protein				PF00067	IPR001128 Cytochrome P450;IPR002401 Cytochrome P450, E-class, group I;IPR017972 Cytochrome P450, conserved site;IPR036396 Cytochrome P450 superfamily	ENOG503NYGE	Q:(Q) Secondary metabolites biosynthesis, transport and catabolism	GO_function: GO:0004497 - monooxygenase activity [Evidence IEA];GO_function: GO:0005506 - iron ion binding [Evidence IEA];GO_function: GO:0016705 - oxidoreductase activity, acting on paired donors, with incorporation or reduction of molecular oxygen [Evidence IEA];GO_function: GO:0020037 - heme binding [Evidence IEA]
MK675_006364	AU3_HapB_CHR05	Downregulated only at 3 dpi			-11.3483	6.19351e-05							1357176	1361810	-	kap95_3		karyopherin Kap95			EOG092R027I	PF02985;PF03810;PF13513	IPR001494 Importin-beta, N-terminal domain;IPR011989 Armadillo-like helical;IPR016024 Armadillo-type fold;IPR021133 HEAT, type 2;IPR040122 Importin beta family	ENOG503NX6P	U:(U) Intracellular trafficking, secretion, and vesicular transport;Y:(Y) Nuclear structure	GO_component: GO:0110165 - cellular anatomical entity [Evidence IEA];GO_component: GO:0043227 - membrane-bounded organelle [Evidence IEA];GO_component: GO:0016020 - membrane [Evidence IEA];GO_component: GO:0005622 - intracellular anatomical structure [Evidence IEA];GO_component: GO:0005737 - cytoplasm [Evidence IEA];GO_component: GO:0043226 - organelle [Evidence IEA];GO_component: GO:0043231 - in…
MK675_006365	AU3_HapB_CHR05	Downregulated only at 3 dpi			-2.88705	0.00468303							1491034	1492939	-	COQ4		Ubiquinone biosynthesis protein				PF05019	IPR007715 Ubiquinone biosynthesis protein Coq4;IPR027540 Ubiquinone biosynthesis protein Coq4, eukaryotic	ENOG503NU03	H:(H) Coenzyme transport and metabolism	GO_component: GO:0110165 - cellular anatomical entity [Evidence IEA];GO_component: GO:0043227 - membrane-bounded organelle [Evidence IEA];GO_component: GO:0016020 - membrane [Evidence IEA];GO_component: GO:0005622 - intracellular anatomical structure [Evidence IEA];GO_component: GO:0005737 - cytoplasm [Evidence IEA];GO_component: GO:0005743 - mitochondrial inner membrane [Evidence IEA];GO_compone…
MK675_006382	AU3_HapB_CHR05	Upregulated only at 4 dpi					3.63883	0.00858219					3270427	3272049	+			hypothetical protein
MK675_006407	AU3_HapB_CHR05	Downregulated only at 4 dpi					-2.33403	0.00010794					4722028	4725278	-	GRS1		Glycine--tRNA ligase 1, mitochondrial		6.1.1.14	EOG092R04F0	PF03129	IPR002314 Aminoacyl-tRNA synthetase, class II (G/ P/ S/T);IPR002315 Glycyl-tRNA synthetase;IPR004154 Anticodon-binding;IPR006195 Aminoacyl-tRNA synthetase, class II;IPR027031 Glycyl-tRNA synthetase/DNA polymerase subunit gamma-2;IPR033731 Glycyl-tRNA synthetase-like core domain;IPR036621 Anticodon-binding domain superfamily;IPR045864 Class II Aminoacyl-tRNA synthetase/Biotinyl protein ligase (BPL…	ENOG503NTZ4	J:(J) Translation, ribosomal structure and biogenesis	GO_component: GO:0110165 - cellular anatomical entity [Evidence IEA];GO_component: GO:0043227 - membrane-bounded organelle [Evidence IEA];GO_component: GO:0016020 - membrane [Evidence IEA];GO_component: GO:0005622 - intracellular anatomical structure [Evidence IEA];GO_component: GO:0005737 - cytoplasm [Evidence IEA];GO_component: GO:0043226 - organelle [Evidence IEA];GO_component: GO:0043231 - in…
MK675_006412	AU3_HapB_CHR05	Downregulated only at 5; 6 dpi							-3.93407	0.000363353	-6.7742	8.11108e-08	4979220	4981116	-			hypothetical protein				PF13813	IPR032805 Wax synthase domain;IPR044851 Wax synthase	ENOG503P7BN	S:(S) Function unknown	GO_function: GO:0008374 - O-acyltransferase activity [Evidence IEA];GO_process: GO:0006629 - lipid metabolic process [Evidence IEA]
MK675_006416	AU3_HapB_CHR05	Upregulated in all time points	7.97664	0.000428254	8.30091	0.000337357	8.29271	0.0003385	12.0416	5.04922e-39	12.5504	2.47779e-41	5178123	5179613	-			hypothetical protein
MK675_006435	AU3_HapB_CHR05	Downregulated only at 6 dpi									-2.68037	8.93924e-06	6033028	6034936	-			hypothetical protein				PF00097;PF13445	IPR001841 Zinc finger, RING-type;IPR013083 Zinc finger, RING/FYVE/PHD-type	ENOG503PKIS	O:(O) Posttranslational modification, protein turnover, chaperones
MK675_006440	AU3_HapB_CHR05	Downregulated only at 3 dpi			-10.8763	0.000704821							6552681	6556102	-			hypothetical protein
MK675_006452	AU3_HapB_CHR05	Downregulated only at 3 dpi			-11.4679	6.57998e-05							7272384	7275988	+	AKR1_2		palmitoyltransferase akr1		2.3.1.225		PF00023;PF01529;PF12796;PF13606;PF13637;PF13857	IPR001594 Palmitoyltransferase, DHHC domain;IPR002110 Ankyrin repeat;IPR036770 Ankyrin repeat-containing domain superfamily	ENOG503NVTK	S:(S) Function unknown	GO_component: GO:0071944 - cell periphery [Evidence IEA];GO_component: GO:0005773 - vacuole [Evidence IEA];GO_component: GO:0110165 - cellular anatomical entity [Evidence IEA];GO_component: GO:0043227 - membrane-bounded organelle [Evidence IEA];GO_component: GO:0012505 - endomembrane system [Evidence IEA];GO_component: GO:0016020 - membrane [Evidence IEA];GO_component: GO:0005886 - plasma membran…
MK675_006456	AU3_HapB_CHR05	Upregulated in all time points	6.83284	3.42689e-17	6.68321	1.18443e-13	7.92051	3.68683e-24	7.8719	4.48145e-26	7.77787	9.37202e-26	7347119	7347584	+		Effector candidate	hypothetical protein
MK675_006457	AU3_HapB_CHR05	Downregulated only at 4 dpi					-2.06475	0.00825051					7390516	7392760	-			hypothetical protein		2.3.2.23		PF00179	IPR000608 Ubiquitin-conjugating enzyme E2;IPR016135 Ubiquitin-conjugating enzyme/RWD-like;IPR023313 Ubiquitin-conjugating enzyme, active site	ENOG503P325	O:(O) Posttranslational modification, protein turnover, chaperones
MK675_006461	AU3_HapB_CHR05	Upregulated only at 5; 6 dpi							3.68067	4.30672e-158	3.496	1.98258e-149	7762525	7763934	-			hypothetical protein			EOG092R0LTO	PF01778	IPR002672 Ribosomal protein L28e;IPR029004 Ribosomal L28e/Mak16	ENOG503P3VN	J:(J) Translation, ribosomal structure and biogenesis	GO_component: GO:0110165 - cellular anatomical entity [Evidence IEA];GO_component: GO:1990904 - ribonucleoprotein complex [Evidence IEA];GO_component: GO:0044391 - ribosomal subunit [Evidence IEA];GO_component: GO:0005622 - intracellular anatomical structure [Evidence IEA];GO_component: GO:0022626 - cytosolic ribosome [Evidence IEA];GO_component: GO:0005840 - ribosome [Evidence IEA];GO_component:…
MK675_006462	AU3_HapB_CHR05						-10.7589	0.000981882	2.19071	4.00825e-57	2.37541	7.80932e-77	7859801	7861699	-			hypothetical protein		4.2.1.1		PF00484	IPR001765 Carbonic anhydrase;IPR036874 Carbonic anhydrase superfamily	ENOG503P65B	P:(P) Inorganic ion transport and metabolism	GO_function: GO:0008270 - zinc ion binding [Evidence IEA];GO_function: GO:0004089 - carbonate dehydratase activity [Evidence IEA];GO_process: GO:0062197 - cellular response to chemical stress [Evidence IEA];GO_process: GO:0009987 - cellular process [Evidence IEA];GO_process: GO:0034599 - cellular response to oxidative stress [Evidence IEA];GO_process: GO:0033554 - cellular response to stress [Evi…
MK675_006472	AU3_HapB_CHR05				3.2611	1.00228e-06			4.59783	5.97225e-39	4.51436	2.52696e-38	8431128	8435132	+	GAD1_2		glutamate decarboxylase gad1		4.1.1.15		PF00282	IPR002129 Pyridoxal phosphate-dependent decarboxylase;IPR010107 Glutamate decarboxylase;IPR015421 Pyridoxal phosphate-dependent transferase, major domain;IPR015424 Pyridoxal phosphate-dependent transferase;IPR021115 Pyridoxal-phosphate binding site	ENOG503NUJY	E:(E) Amino acid transport and metabolism	GO_component: GO:0005737 - cytoplasm [Evidence IEA];GO_component: GO:0110165 - cellular anatomical entity [Evidence IEA];GO_component: GO:0005829 - cytosol [Evidence IEA];GO_component: GO:0005622 - intracellular anatomical structure [Evidence IEA];GO_function: GO:0016829 - lyase activity [Evidence IEA];GO_function: GO:0016830 - carbon-carbon lyase activity [Evidence IEA];GO_function: GO:0004351 -…
MK675_006475	AU3_HapB_CHR05	Downregulated only at 5 dpi							-2.08098	0.000184671			8547596	8550626	-	CLA4_1		Protein kinase		2.7.11.1		PF00069;PF00169;PF00786;PF07714	IPR000095 CRIB domain;IPR000719 Protein kinase domain;IPR001849 Pleckstrin homology domain;IPR008271 Serine/threonine-protein kinase, active site;IPR011009 Protein kinase-like domain superfamily;IPR011993 PH-like domain superfamily;IPR017441 Protein kinase, ATP binding site;IPR033923 p21 activated kinase binding domain;IPR036936 CRIB domain superfamily	ENOG503NVDQ	T:(T) Signal transduction mechanisms	GO_component: GO:0005737 - cytoplasm [Evidence IEA];GO_component: GO:0110165 - cellular anatomical entity [Evidence IEA];GO_component: GO:0005622 - intracellular anatomical structure [Evidence IEA];GO_function: GO:0005524 - ATP binding [Evidence IEA];GO_function: GO:0016740 - transferase activity [Evidence IEA];GO_function: GO:0016773 - phosphotransferase activity, alcohol group as acceptor [Evid…
MK675_006481	AU3_HapB_CHR05	Upregulated only at 5; 6 dpi							4.16577	1.32459e-35	4.10986	5.38652e-35	9056234	9057660	+	RPL20B		60S ribosomal protein L20B				PF01775	IPR021138 60S ribosomal protein L18a/ L20, eukaryotes;IPR023573 Ribosomal protein 50S-L18Ae/60S-L20/60S-L18A;IPR028877 50S ribosomal protein L18Ae/60S ribosomal protein L20 and L18a	ENOG503NUZ6	J:(J) Translation, ribosomal structure and biogenesis	GO_component: GO:0110165 - cellular anatomical entity [Evidence IEA];GO_component: GO:1990904 - ribonucleoprotein complex [Evidence IEA];GO_component: GO:0044391 - ribosomal subunit [Evidence IEA];GO_component: GO:0005622 - intracellular anatomical structure [Evidence IEA];GO_component: GO:0022626 - cytosolic ribosome [Evidence IEA];GO_component: GO:0005840 - ribosome [Evidence IEA];GO_component:…
MK675_006483	AU3_HapB_CHR05	Downregulated only at 5 dpi							-3.30496	6.3267e-60			9168407	9176265	+			hypothetical protein					IPR036443 Zinc finger, RanBP2-type superfamily	ENOG503P85B	S:(S) Function unknown
MK675_006503	AU3_HapB_CHR05	Downregulated only at 4 dpi					-10.9659	0.000374571					9958409	9964247	-	rpc2_1		DNA-directed RNA polymerase III complex subunit Rpc2, variant 2		2.7.7.6	EOG092R00UP	PF00562;PF04560;PF04561;PF04563;PF04565;PF04566	IPR007120 DNA-directed RNA polymerase, subunit 2, hybrid-binding domain;IPR007121 RNA polymerase, beta subunit, conserved site;IPR007641 RNA polymerase Rpb2, domain 7;IPR007642 RNA polymerase Rpb2, domain 2;IPR007644 RNA polymerase, beta subunit, protrusion;IPR007645 RNA polymerase Rpb2, domain 3;IPR007646 RNA polymerase Rpb2, domain 4;IPR007647 RNA polymerase Rpb2, domain 5;IPR014724 RNA polymer…	ENOG503NV5Y	H:(H) Coenzyme transport and metabolism	GO_component: GO:0005666 - RNA polymerase III complex [Evidence IEA];GO_component: GO:0110165 - cellular anatomical entity [Evidence IEA];GO_component: GO:0055029 - nuclear DNA-directed RNA polymerase complex [Evidence IEA];GO_component: GO:0043227 - membrane-bounded organelle [Evidence IEA];GO_component: GO:0016020 - membrane [Evidence IEA];GO_component: GO:0140513 - nuclear protein-containing c…
MK675_006513	AU3_HapB_CHR05	Upregulated only at 2; 3; 4; 5 dpi	11.1149	0.000102175	8.47067	0.00133715	9.91447	0.000263245	10.1479	0.0001926			10442766	10447588	-	CHO2		phosphatidylethanolamine N-methyltransferase		2.1.1.17	EOG092R01BN	PF04191	IPR007318 Phospholipid methyltransferase;IPR016219 Phosphatidylethanolamine N-methyltransferase, fungi	ENOG503NU5P	I:(I) Lipid transport and metabolism	GO_function: GO:0008170 - N-methyltransferase activity [Evidence IEA];GO_function: GO:0016740 - transferase activity [Evidence IEA];GO_function: GO:0016741 - transferase activity, transferring one-carbon groups [Evidence IEA];GO_function: GO:0003824 - catalytic activity [Evidence IEA];GO_function: GO:0004608 - phosphatidylethanolamine N-methyltransferase activity [Evidence IEA];GO_function: GO:00…
MK675_006536	AU3_HapB_CHR05	Downregulated only at 2 dpi	-2.61102	0.0029409									11716242	11719324	+	LPD1		dihydrolipoamide dehydrogenase precursor		1.8.1.4	EOG092R08NE	PF00070;PF02852;PF07992	IPR001100 Pyridine nucleotide-disulphide oxidoreductase, class I;IPR004099 Pyridine nucleotide-disulphide oxidoreductase, dimerisation domain;IPR006258 Dihydrolipoamide dehydrogenase;IPR012999 Pyridine nucleotide-disulphide oxidoreductase, class I, active site;IPR016156 FAD/NAD-linked reductase, dimerisation domain superfamily;IPR023753 FAD/NAD(P)-binding domain;IPR036188 FAD/NAD(P)-binding domai…	ENOG503NXXS	C:(C) Energy production and conversion	GO_component: GO:0110165 - cellular anatomical entity [Evidence IEA];GO_component: GO:0043227 - membrane-bounded organelle [Evidence IEA];GO_component: GO:0016020 - membrane [Evidence IEA];GO_component: GO:0005622 - intracellular anatomical structure [Evidence IEA];GO_component: GO:1990204 - oxidoreductase complex [Evidence IEA];GO_component: GO:0005737 - cytoplasm [Evidence IEA];GO_component: GO…
MK675_006542	AU3_HapB_CHR05	Downregulated only at 4 dpi					-10.8086	0.00215149					12027797	12030857	-			hypothetical protein		2.3.1.7		PF00755	IPR000542 Acyltransferase ChoActase/COT/CPT;IPR023213 Chloramphenicol acetyltransferase-like domain superfamily;IPR039551 Choline/carnitine acyltransferase domain;IPR042231 Choline/Carnitine o-acyltransferase, domain 2	ENOG503NZD8	I:(I) Lipid transport and metabolism	GO_function: GO:0016746 - acyltransferase activity [Evidence IEA]
MK675_006548	AU3_HapB_CHR05		-2.28902	0.000208886					-2.24163	1.98408e-12	-2.47601	5.65395e-17	12101215	12103869	+			hypothetical protein				PF06966	IPR001104 3-oxo-5-alpha-steroid 4-dehydrogenase, C-terminal;IPR010721 Probable O-methyltransferase UstE-like	ENOG503NX6X	S:(S) Function unknown	GO_component: GO:0110165 - cellular anatomical entity [Evidence IEA];GO_component: GO:0016020 - membrane [Evidence IEA];GO_function: GO:0016627 - oxidoreductase activity, acting on the CH-CH group of donors [Evidence IEA];GO_process: GO:0006629 - lipid metabolic process [Evidence IEA]
MK675_006551	AU3_HapB_CHR05	Downregulated only at 4 dpi					-2.44787	0.00898933					12288296	12290710	+	CCT4		T-complex protein 1 subunit delta			EOG092R0AC7	PF00118	IPR002194 Chaperonin TCP-1, conserved site;IPR002423 Chaperonin Cpn60/GroEL/TCP-1 family;IPR012717 T-complex protein 1, delta subunit;IPR017998 Chaperone tailless complex polypeptide 1 (TCP-1);IPR027409 GroEL-like apical domain superfamily;IPR027410 TCP-1-like chaperonin intermediate domain superfamily;IPR027413 GroEL-like equatorial domain superfamily	ENOG503NW0D	O:(O) Posttranslational modification, protein turnover, chaperones	GO_component: GO:0110165 - cellular anatomical entity [Evidence IEA];GO_component: GO:0005832 - chaperonin-containing T-complex [Evidence IEA];GO_component: GO:0005622 - intracellular anatomical structure [Evidence IEA];GO_component: GO:0005737 - cytoplasm [Evidence IEA];GO_component: GO:0005829 - cytosol [Evidence IEA];GO_component: GO:0101031 - protein folding chaperone complex [Evidence IEA];G…
MK675_006564	AU3_HapB_CHR05	Downregulated only at 2 dpi	-3.34159	0.000806184									12880263	12882477	-	IPI3		Pre-rRNA-processing protein ipi3				PF00400	IPR001680 WD40 repeat;IPR015943 WD40/YVTN repeat-like-containing domain superfamily;IPR019775 WD40 repeat, conserved site;IPR036322 WD40-repeat-containing domain superfamily;IPR045227 WD repeat-containing protein WDR18/Ipi3/RID3	ENOG503NZGX	S:(S) Function unknown	GO_component: GO:0036387 - pre-replicative complex [Evidence IEA];GO_component: GO:0043227 - membrane-bounded organelle [Evidence IEA];GO_component: GO:0042555 - MCM complex [Evidence IEA];GO_component: GO:0000808 - origin recognition complex [Evidence IEA];GO_component: GO:0032993 - protein-DNA complex [Evidence IEA];GO_component: GO:0070013 - intracellular organelle lumen [Evidence IEA];GO_comp…
MK675_006585	AU3_HapB_CHR05	Downregulated only at 5; 6 dpi							-5.21328	1.26061e-05	-7.18319	4.57651e-08	13834437	13837307	-			hypothetical protein
MK675_006599	AU3_HapB_CHR05	Upregulated in all time points	10.2265	4.00108e-23	7.87377	2.80504e-11	7.38914	5.59027e-08	11.1711	3.49728e-26	10.3167	7.60374e-24	14362087	14362712	-		Effector candidate	hypothetical protein
MK675_006612	AU3_HapB_CHR05	Downregulated only at 3 dpi			-10.8109	0.000881486							15119661	15124471	+			hypothetical protein				PF07971;PF17678	IPR005887 Alpha-1,2-mannosidase, putative;IPR008928 Six-hairpin glycosidase superfamily;IPR012939 Glycosyl hydrolase family 92;IPR014718 Glycoside hydrolase-type carbohydrate-binding;IPR041371 Glycosyl hydrolase family 92 N-terminal domain	ENOG503NWHY	O:(O) Posttranslational modification, protein turnover, chaperones	GO_component: GO:0110165 - cellular anatomical entity [Evidence IEA];GO_component: GO:0043227 - membrane-bounded organelle [Evidence IEA];GO_component: GO:0016020 - membrane [Evidence IEA];GO_component: GO:0005622 - intracellular anatomical structure [Evidence IEA];GO_component: GO:0005737 - cytoplasm [Evidence IEA];GO_component: GO:0005829 - cytosol [Evidence IEA];GO_component: GO:0043226 - orga…		GH92
MK675_006690	AU3_HapB_CHR05	Upregulated only at 5; 6 dpi							4.31886	2.69727e-19	4.48646	2.07485e-20	17900709	17903296	+	THI4		thiamine metabolism-related protein				PF01946;PF13450	IPR002922 Thiazole biosynthetic enzyme Thi4 family;IPR027495 Thiamine thiazole synthase;IPR036188 FAD/NAD(P)-binding domain superfamily	ENOG503NX5E	H:(H) Coenzyme transport and metabolism	GO_process: GO:0009228 - thiamine biosynthetic process [Evidence IEA]
MK675_006706	AU3_HapB_CHR05	Downregulated only at 3 dpi			-10.7146	0.00171854							19055008	19058706	-			hypothetical protein
MK675_006720	AU3_HapB_CHR05	Upregulated only at 2; 3; 4; 5 dpi	7.71035	0.000270569	8.15422	0.00015676	8.05428	0.000179865	5.67514	0.00329393			20186293	20190018	+			hypothetical protein				PF07690	IPR011701 Major facilitator superfamily;IPR020846 Major facilitator superfamily domain;IPR036259 MFS transporter superfamily	ENOG503NU7U	G:(G) Carbohydrate transport and metabolism	GO_component: GO:0110165 - cellular anatomical entity [Evidence IEA];GO_component: GO:0031224 - obsolete intrinsic component of membrane [Evidence IEA];GO_component: GO:0016020 - membrane [Evidence IEA];GO_function: GO:0022857 - transmembrane transporter activity [Evidence IEA];GO_function: GO:0005215 - transporter activity [Evidence IEA];GO_process: GO:0055085 - transmembrane transport [Evidence…
MK675_006726	AU3_HapB_CHR05	Upregulated only at 5; 6 dpi							2.17042	6.18789e-34	2.05676	2.80861e-34	20581785	20584233	-			hypothetical protein			EOG092R0BGT	PF02096	IPR001708 Membrane insertase YidC/ALB3/OXA1/COX18;IPR028055 Membrane insertase YidC/Oxa/ALB, C-terminal	ENOG503NWMC	O:(O) Posttranslational modification, protein turnover, chaperones;U:(U) Intracellular trafficking, secretion, and vesicular transport	GO_component: GO:0043227 - membrane-bounded organelle [Evidence IEA];GO_component: GO:0032592 - obsolete integral component of mitochondrial membrane [Evidence IEA];GO_component: GO:0031975 - envelope [Evidence IEA];GO_component: GO:0031304 - obsolete intrinsic component of mitochondrial inner membrane [Evidence IEA];GO_component: GO:0016021 - membrane [Evidence IEA];GO_component: GO:0110165 - ce…
MK675_006731	AU3_HapB_CHR05		8.98596	1.55271e-08	9.70862	2.18899e-11			12.8758	4.64099e-49	12.7915	1.12243e-48	20787146	20789141	-			hypothetical protein				PF05368	IPR008030 NmrA-like domain;IPR036291 NAD(P)-binding domain superfamily	ENOG503NYK5	S:(S) Function unknown
MK675_006735	AU3_HapB_CHR05	Upregulated in all time points	9.93307	0.00144795	10.1858	0.0012576	8.87946	0.00281394	10.4294	0.00105707	10.3387	0.00111147	21053183	21055019	+	RPC40		DNA-directed RNA polymerase core subunit rpc40				PF01000;PF01193	IPR011262 DNA-directed RNA polymerase, insert domain;IPR011263 DNA-directed RNA polymerase, RpoA/D/Rpb3-type;IPR022842 DNA-directed RNA polymerase subunit Rpo3/Rpb3/RPAC1;IPR033901 DNA-directed RNA polymerases I and III subunit AC40;IPR036603 RNA polymerase, RBP11-like subunit;IPR036643 DNA-directed RNA polymerase, insert domain superfamily	ENOG503NUTN	K:(K) Transcription	GO_component: GO:0043227 - membrane-bounded organelle [Evidence IEA];GO_component: GO:0030880 - RNA polymerase complex [Evidence IEA];GO_component: GO:0061695 - transferase complex, transferring phosphorus-containing groups [Evidence IEA];GO_component: GO:1902494 - catalytic complex [Evidence IEA];GO_component: GO:0000428 - DNA-directed RNA polymerase complex [Evidence IEA];GO_component: GO:00700…
MK675_006740	AU3_HapB_CHR05	Downregulated only at 2 dpi	-2.78636	0.000617587									21190984	21192677	+	RPN9		26S proteasome regulatory subunit			EOG092R0FSA	PF01399	IPR000717 Proteasome component (PCI) domain;IPR035298 26S Proteasome non-ATPase regulatory subunit 13;IPR036390 Winged helix DNA-binding domain superfamily	ENOG503NWJQ	O:(O) Posttranslational modification, protein turnover, chaperones	GO_component: GO:0043227 - membrane-bounded organelle [Evidence IEA];GO_component: GO:1905369 - endopeptidase complex [Evidence IEA];GO_component: GO:0005838 - proteasome regulatory particle [Evidence IEA];GO_component: GO:1902494 - catalytic complex [Evidence IEA];GO_component: GO:0110165 - cellular anatomical entity [Evidence IEA];GO_component: GO:0043229 - intracellular organelle [Evidence IEA…
MK675_006743	AU3_HapB_CHR05	Upregulated only at 5; 6 dpi							3.64321	3.56037e-19	3.78575	9.00928e-21	21335236	21338860	-	MRD1		Multiple RNA-binding domain-containing protein 1				PF00076	IPR000504 RNA recognition motif domain;IPR012677 Nucleotide-binding alpha-beta plait domain superfamily;IPR035979 RNA-binding domain superfamily	ENOG503NU06	A:(A) RNA processing and modification	GO_function: GO:0003723 - RNA binding [Evidence IEA];GO_function: GO:0003676 - nucleic acid binding [Evidence IEA]
MK675_006754	AU3_HapB_CHR05	Upregulated only at 5; 6 dpi							2.67186	2.29948e-18	3.37476	3.64273e-31	21883788	21885147	-			hypothetical protein
MK675_006755	AU3_HapB_CHR05	Downregulated only at 4 dpi					-2.1942	0.0115228					21894025	21897089	-	STE3		a-factor receptor, variant 2				PF02076	IPR001499 GPCR fungal pheromone mating factor, STE3	ENOG503NWB2	S:(S) Function unknown	GO_component: GO:0071944 - cell periphery [Evidence IEA];GO_component: GO:0110165 - cellular anatomical entity [Evidence IEA];GO_component: GO:0016020 - membrane [Evidence IEA];GO_component: GO:0005886 - plasma membrane [Evidence IEA];GO_component: GO:0031226 - obsolete intrinsic component of plasma membrane [Evidence IEA];GO_component: GO:0031224 - obsolete intrinsic component of membrane [Evide…
MK675_006808	AU3_HapB_CHR05				-2.05432	0.00122469			-2.8439	9.40203e-54	-3.90122	6.60369e-86	30530665	30532953	+	SKS1_2		Serine/threonine protein kinase				PF00069;PF07714	IPR000719 Protein kinase domain;IPR008271 Serine/threonine-protein kinase, active site;IPR011009 Protein kinase-like domain superfamily;IPR017441 Protein kinase, ATP binding site;IPR045269 Serine/threonine-protein kinase Atg1-like	ENOG503NURV	T:(T) Signal transduction mechanisms	GO_component: GO:0005737 - cytoplasm [Evidence IEA];GO_component: GO:0110165 - cellular anatomical entity [Evidence IEA];GO_component: GO:0005622 - intracellular anatomical structure [Evidence IEA];GO_function: GO:0005524 - ATP binding [Evidence IEA];GO_function: GO:0016740 - transferase activity [Evidence IEA];GO_function: GO:0016773 - phosphotransferase activity, alcohol group as acceptor [Evid…
MK675_006816	AU3_HapB_CHR05	Downregulated only at 3 dpi			-3.09158	0.00108326							30827593	30829809	-			hypothetical protein				PF00106;PF13561	IPR002347 Short-chain dehydrogenase/reductase SDR;IPR036291 NAD(P)-binding domain superfamily	ENOG503P0PC	Q:(Q) Secondary metabolites biosynthesis, transport and catabolism
MK675_006832	AU3_HapB_CHR05		7.41862	2.58417e-08			7.92646	7.62942e-10	10.1986	1.42555e-34	9.78326	8.12988e-33	31414415	31417797	+		Effector candidate	hypothetical protein		3.1.1.5		PF01735	IPR002642 Lysophospholipase, catalytic domain;IPR016035 Acyl transferase/acyl hydrolase/lysophospholipase	ENOG503NUWK	G:(G) Carbohydrate transport and metabolism	GO_component: GO:0005737 - cytoplasm [Evidence IEA];GO_component: GO:0110165 - cellular anatomical entity [Evidence IEA];GO_component: GO:0005829 - cytosol [Evidence IEA];GO_component: GO:0005622 - intracellular anatomical structure [Evidence IEA];GO_function: GO:0016787 - hydrolase activity [Evidence IEA];GO_function: GO:0052689 - carboxylic ester hydrolase activity [Evidence IEA];GO_function: G…
MK675_006838	AU3_HapB_CHR05	Downregulated only at 5; 6 dpi							-3.70279	1.71417e-05	-3.9483	3.77127e-06	31456405	31459763	+			hypothetical protein		3.1.1.5		PF01735	IPR002642 Lysophospholipase, catalytic domain;IPR016035 Acyl transferase/acyl hydrolase/lysophospholipase	ENOG503NUWK	G:(G) Carbohydrate transport and metabolism	GO_component: GO:0005737 - cytoplasm [Evidence IEA];GO_component: GO:0110165 - cellular anatomical entity [Evidence IEA];GO_component: GO:0005829 - cytosol [Evidence IEA];GO_component: GO:0005622 - intracellular anatomical structure [Evidence IEA];GO_function: GO:0016787 - hydrolase activity [Evidence IEA];GO_function: GO:0052689 - carboxylic ester hydrolase activity [Evidence IEA];GO_function: G…
MK675_006840	AU3_HapB_CHR05	Downregulated only at 5; 6 dpi							-2.27943	7.27892e-06	-2.58936	2.08267e-07	31530334	31532777	+			hypothetical protein
MK675_006841	AU3_HapB_CHR05	Downregulated only at 2 dpi	-2.03383	0.0068532									31533458	31535788	+	GCD7		GCD complex subunit gcd7			EOG092R0I0W	PF01008	IPR000649 Initiation factor 2B-related;IPR037171 NagB/RpiA transferase-like;IPR042529 Initiation factor 2B-like, C-terminal	ENOG503NUHV	J:(J) Translation, ribosomal structure and biogenesis	GO_component: GO:0005737 - cytoplasm [Evidence IEA];GO_component: GO:0110165 - cellular anatomical entity [Evidence IEA];GO_component: GO:0005622 - intracellular anatomical structure [Evidence IEA];GO_component: GO:0032991 - protein-containing complex [Evidence IEA];GO_function: GO:0003743 - translation initiation factor activity [Evidence IEA];GO_function: GO:0032553 - ribonucleotide binding [Ev…
MK675_006867	AU3_HapB_CHR05	Downregulated only at 2 dpi	-4.1535	0.000586058									32751190	32755988	-	SET2		histone methyltransferase set2		2.1.1.354	EOG092R05YF	PF00397;PF00856;PF08236;PF08711;PF17907	IPR001202 WW domain;IPR001214 SET domain;IPR003616 Post-SET domain;IPR006560 AWS domain;IPR013257 Set2 Rpb1 interacting domain;IPR017923 Transcription factor IIS, N-terminal;IPR025788 Histone-lysine N-methyltransferase, Set2, fungi;IPR035441 TFIIS/LEDGF domain superfamily;IPR036020 WW domain superfamily;IPR038190 Set2 Rpb1 interacting domain superfamily;IPR044437 SETD2/Set2, SET domain;IPR046341 …	ENOG503NU70	U:(U) Intracellular trafficking, secretion, and vesicular transport	GO_component: GO:0110165 - cellular anatomical entity [Evidence IEA];GO_component: GO:0043227 - membrane-bounded organelle [Evidence IEA];GO_component: GO:0016020 - membrane [Evidence IEA];GO_component: GO:0005622 - intracellular anatomical structure [Evidence IEA];GO_component: GO:0005694 - chromosome [Evidence IEA];GO_component: GO:0043232 - intracellular non-membrane-bounded organelle [Evidenc…
MK675_006868	AU3_HapB_CHR05	Downregulated only at 2 dpi	-2.35758	0.0035913									32825508	32829699	-			hypothetical protein			EOG092R092A	PF00005;PF12848	IPR003439 ABC transporter-like, ATP-binding domain;IPR003593 AAA+ ATPase domain;IPR017871 ABC transporter-like, conserved site;IPR027417 P-loop containing nucleoside triphosphate hydrolase;IPR032781 ABC-transporter extension domain	ENOG503NWE1	E:(E) Amino acid transport and metabolism;J:(J) Translation, ribosomal structure and biogenesis	GO_function: GO:0005524 - ATP binding [Evidence IEA];GO_function: GO:0016887 - ATP hydrolysis activity [Evidence IEA];GO_function: GO:0005488 - binding [Evidence IEA];GO_function: GO:1901265 - nucleoside phosphate binding [Evidence IEA];GO_function: GO:0036094 - small molecule binding [Evidence IEA];GO_function: GO:0035639 - purine ribonucleoside triphosphate binding [Evidence IEA];GO_function: G…
MK675_006872	AU3_HapB_CHR05	Downregulated only at 3 dpi			-11.6819	1.27431e-05							33205869	33206544	+			hypothetical protein
MK675_006873	AU3_HapB_CHR05	Downregulated only at 2 dpi	-3.00206	0.00974629									33215172	33217761	+	TRM8_4		tRNA (guanine-N(7)-)-methyltransferase (tRNA(m7G46)-methyltransferase)		2.1.1.33	EOG092R0FSQ		IPR003358 tRNA (guanine-N-7) methyltransferase, Trmb type;IPR025763 tRNA (guanine-N-7) methyltransferase catalytic subunit Trm8, eukaryote;IPR029063 S-adenosyl-L-methionine-dependent methyltransferase superfamily	ENOG503NU0S	J:(J) Translation, ribosomal structure and biogenesis	GO_component: GO:0110165 - cellular anatomical entity [Evidence IEA];GO_component: GO:0005622 - intracellular anatomical structure [Evidence IEA];GO_component: GO:0032991 - protein-containing complex [Evidence IEA];GO_component: GO:1990234 - transferase complex [Evidence IEA];GO_component: GO:0034708 - methyltransferase complex [Evidence IEA];GO_component: GO:1902494 - catalytic complex [Evidence…
MK675_006877	AU3_HapB_CHR05	Downregulated only at 3 dpi			-2.61518	0.000482332							33418054	33420222	+			hypothetical protein				PF00646;PF12937	IPR001810 F-box domain;IPR036047 F-box-like domain superfamily			GO_function: GO:0005515 - protein binding [Evidence IEA]
MK675_006880	AU3_HapB_CHR05	Downregulated only at 5; 6 dpi							-9.97654	1.45132e-05	-5.87337	6.55552e-05	33674704	33678487	-			hypothetical protein
MK675_006885	AU3_HapB_CHR05	Downregulated only at 2; 3 dpi	-2.72344	0.000310907	-12.4067	1.31449e-06							33846041	33852899	-	TCB2_5		Tricalbin-2			EOG092R00TL	PF00168	IPR000008 C2 domain;IPR017147 Tricalbin;IPR031468 Synaptotagmin-like mitochondrial-lipid-binding domain;IPR035892 C2 domain superfamily;IPR037756 Tricalbin, C2D domain;IPR037761 Tricalbin, C2A domain;IPR037762 Tricalbin, C2C domain;IPR037765 Tricalbin, C2B domain	ENOG503NU87	U:(U) Intracellular trafficking, secretion, and vesicular transport	GO_function: GO:0008289 - lipid binding [Evidence IEA];GO_process: GO:0061817 - endoplasmic reticulum-plasma membrane tethering [Evidence IEA]
MK675_006909	AU3_HapB_CHR05	Downregulated only at 5 dpi							-2.18888	0.000319743			34849212	34852204	-			hypothetical protein			EOG092R09IK	PF05653	IPR008521 Magnesium transporter NIPA	ENOG503NWMB	U:(U) Intracellular trafficking, secretion, and vesicular transport	GO_component: GO:0110165 - cellular anatomical entity [Evidence IEA];GO_component: GO:0016020 - membrane [Evidence IEA];GO_function: GO:0015095 - magnesium ion transmembrane transporter activity [Evidence IEA];GO_process: GO:0051179 - localization [Evidence IEA];GO_process: GO:0006810 - transport [Evidence IEA];GO_process: GO:0015693 - magnesium ion transport [Evidence IEA];GO_process: GO:0051234…
MK675_006910	AU3_HapB_CHR05		9.18217	0.00154805			8.32494	0.00318127	11.1062	0.000457038	9.96975	0.000849953	34859680	34862884	+			hypothetical protein				PF07859;PF20434	IPR029058 Alpha/Beta hydrolase fold	ENOG503P2XP	I:(I) Lipid transport and metabolism		S09X
MK675_006955	AU3_HapB_CHR05	Downregulated only at 3 dpi			-2.02421	0.000302382							36134461	36136044	-			hypothetical protein		2.5.1.54		PF00793	IPR006218 DAHP synthetase I/KDSA;IPR006219 DAHP synthase, class 1;IPR013785 Aldolase-type TIM barrel	ENOG503NVDJ	E:(E) Amino acid transport and metabolism	GO_component: GO:0005737 - cytoplasm [Evidence IEA];GO_component: GO:0110165 - cellular anatomical entity [Evidence IEA];GO_component: GO:0005622 - intracellular anatomical structure [Evidence IEA];GO_function: GO:0016740 - transferase activity [Evidence IEA];GO_function: GO:0003824 - catalytic activity [Evidence IEA];GO_function: GO:0003849 - 3-deoxy-7-phosphoheptulonate synthase activity [Evide…
MK675_006962	AU3_HapB_CHR05				8.26146	0.00033205			11.5039	1.9055e-70	12.1638	3.18581e-78	36453162	36454899	-		Effector candidate	hypothetical protein
MK675_006971	AU3_HapB_CHR05	Upregulated only at 2; 3; 4 dpi	7.91932	2.07112e-29	7.73884	8.21037e-26	7.01584	6.54117e-17					37059835	37060930	+			hypothetical protein
MK675_006974	AU3_HapB_CHR05	Downregulated only at 4; 5; 6 dpi					-2.68668	5.27376e-05	-2.48669	3.57969e-08	-2.18823	4.49069e-07	37212131	37217898	+			hypothetical protein				PF03435;PF05222;PF16653	IPR005097 Saccharopine dehydrogenase, NADP binding domain;IPR007886 Alanine dehydrogenase/pyridine nucleotide transhydrogenase, N-terminal;IPR032095 Saccharopine dehydrogenase-like, C-terminal;IPR036291 NAD(P)-binding domain superfamily	ENOG503NY2F	E:(E) Amino acid transport and metabolism	GO_component: GO:0005737 - cytoplasm [Evidence IEA];GO_component: GO:0110165 - cellular anatomical entity [Evidence IEA];GO_component: GO:0005622 - intracellular anatomical structure [Evidence IEA];GO_function: GO:0003824 - catalytic activity [Evidence IEA];GO_function: GO:0016491 - oxidoreductase activity [Evidence IEA];GO_process: GO:1901576 - organic substance biosynthetic process [Evidence IE…
MK675_006985	AU3_HapB_CHR05	Upregulated in all time points	6.68347	2.10308e-11	5.84648	4.93009e-09	7.32813	7.7304e-13	8.25841	4.08613e-15	8.06062	1.08258e-14	37752582	37754652	+		Effector candidate	hypothetical protein					IPR036749 Expansin, cellulose-binding-like domain superfamily;IPR036908 RlpA-like domain superfamily	ENOG503NV2K	G:(G) Carbohydrate transport and metabolism
MK675_006996	AU3_HapB_CHR05	Downregulated only at 4 dpi					-11.3432	4.89751e-05					37968815	37970611	+	ARC18		subunit of the Arp2/3 complex			EOG092R0OU7	PF04062	IPR007204 Actin-related protein 2/3 complex subunit 3;IPR036753 Actin-related protein 2/3 complex subunit 3 superfamily	ENOG503P3AM	Z:(Z) Cytoskeleton	GO_component: GO:0110165 - cellular anatomical entity [Evidence IEA];GO_component: GO:0005622 - intracellular anatomical structure [Evidence IEA];GO_component: GO:0043232 - intracellular non-membrane-bounded organelle [Evidence IEA];GO_component: GO:0043228 - non-membrane-bounded organelle [Evidence IEA];GO_component: GO:0005885 - Arp2/3 protein complex [Evidence IEA];GO_component: GO:0032991 - p…
MK675_007006	AU3_HapB_CHR05	Downregulated only at 3 dpi			-2.95595	0.00220417							38446324	38450746	+			hypothetical protein				PF01585;PF07842	IPR000467 G-patch domain;IPR022783 GCF, C-terminal;IPR045211 TFP11/STIP/Ntr1	ENOG503NVV9	A:(A) RNA processing and modification	GO_component: GO:0043227 - membrane-bounded organelle [Evidence IEA];GO_component: GO:0005688 - U6 snRNP [Evidence IEA];GO_component: GO:0120115 - Lsm2-8 complex [Evidence IEA];GO_component: GO:0110165 - cellular anatomical entity [Evidence IEA];GO_component: GO:0097525 - spliceosomal snRNP complex [Evidence IEA];GO_component: GO:0071014 - post-mRNA release spliceosomal complex [Evidence IEA];GO_…
MK675_007071	AU3_HapB_CHR05	Upregulated only at 6 dpi									2.34796	0.0192831	42438290	42446336	-	UTP10		snoRNA-binding rRNA-processing protein utp10			EOG092R00MF	PF08146;PF12397	IPR012954 BP28, C-terminal domain;IPR016024 Armadillo-type fold;IPR022125 U3 small nucleolar RNA-associated protein 10, N-terminal;IPR040191 U3 small nucleolar RNA-associated protein 10	ENOG503NV87	S:(S) Function unknown	GO_component: GO:0043227 - membrane-bounded organelle [Evidence IEA];GO_component: GO:0070013 - intracellular organelle lumen [Evidence IEA];GO_component: GO:0110165 - cellular anatomical entity [Evidence IEA];GO_component: GO:0034455 - t-UTP complex [Evidence IEA];GO_component: GO:0140513 - nuclear protein-containing complex [Evidence IEA];GO_component: GO:0043229 - intracellular organelle [Evid…
MK675_007074	AU3_HapB_CHR05		-13.0298	0.000872237							-3.23933	0.027315	42514485	42516508	+			hypothetical protein			EOG092R0L57	PF18121	IPR003166 Transcription factor TFIIE beta subunit, DNA-binding domain;IPR016656 Transcription initiation factor TFIIE, beta subunit;IPR040501 TFA2, Winged helix domain 2	ENOG503P4NH	K:(K) Transcription	GO_component: GO:0043227 - membrane-bounded organelle [Evidence IEA];GO_component: GO:0030880 - RNA polymerase complex [Evidence IEA];GO_component: GO:0061695 - transferase complex, transferring phosphorus-containing groups [Evidence IEA];GO_component: GO:1902494 - catalytic complex [Evidence IEA];GO_component: GO:0000428 - DNA-directed RNA polymerase complex [Evidence IEA];GO_component: GO:00700…
MK675_007078	AU3_HapB_CHR05	Upregulated in all time points	8.94972	1.89162e-06	9.54381	1.02468e-07	9.323	1.10282e-06	12.2696	1.20384e-13	12.7394	3.56861e-14	43115157	43117202	+		Effector candidate	hypothetical protein					IPR022036 Protein of unknown function DUF3605			GO_component: GO:0005737 - cytoplasm [Evidence IEA];GO_component: GO:0110165 - cellular anatomical entity [Evidence IEA];GO_component: GO:0005622 - intracellular anatomical structure [Evidence IEA];GO_process: GO:1901135 - carbohydrate derivative metabolic process [Evidence IEA];GO_process: GO:0071704 - organic substance metabolic process [Evidence IEA];GO_process: GO:0008152 - metabolic process …
MK675_007079	AU3_HapB_CHR05	Upregulated only at 4; 5; 6 dpi					9.28437	4.69064e-07	12.3242	3.9051e-40	12.7801	2.84306e-42	43162165	43164056	+		Effector candidate	hypothetical protein					IPR022036 Protein of unknown function DUF3605	ENOG503P6AP	S:(S) Function unknown	GO_component: GO:0005737 - cytoplasm [Evidence IEA];GO_component: GO:0110165 - cellular anatomical entity [Evidence IEA];GO_component: GO:0005622 - intracellular anatomical structure [Evidence IEA];GO_process: GO:1901135 - carbohydrate derivative metabolic process [Evidence IEA];GO_process: GO:0071704 - organic substance metabolic process [Evidence IEA];GO_process: GO:0008152 - metabolic process …
MK675_007080	AU3_HapB_CHR05	Upregulated only at 5; 6 dpi							10.5915	7.86376e-05	10.7602	6.75867e-05	43209042	43210933	+		Effector candidate	hypothetical protein					IPR022036 Protein of unknown function DUF3605	ENOG503P6AP	S:(S) Function unknown	GO_component: GO:0005737 - cytoplasm [Evidence IEA];GO_component: GO:0110165 - cellular anatomical entity [Evidence IEA];GO_component: GO:0005622 - intracellular anatomical structure [Evidence IEA];GO_process: GO:1901135 - carbohydrate derivative metabolic process [Evidence IEA];GO_process: GO:0071704 - organic substance metabolic process [Evidence IEA];GO_process: GO:0008152 - metabolic process …
MK675_007118	AU3_HapB_CHR05	Downregulated only at 6 dpi									-3.06177	0.000177496	44698504	44702781	-			hypothetical protein					IPR021709 Protein of unknown function DUF3292	ENOG503NZ1Q	S:(S) Function unknown
MK675_007119	AU3_HapB_CHR05	Downregulated only at 5; 6 dpi							-6.51585	4.43699e-19	-5.11068	2.89595e-17	44716396	44721655	-			hypothetical protein					IPR013087 Zinc finger C2H2-type;IPR039327 C2H2 finger domain transcription factor CON7-like	ENOG503NU9H	S:(S) Function unknown	GO_process: GO:0006355 - regulation of DNA-templated transcription [Evidence IEA]
MK675_007132	AU3_HapB_CHR05	Downregulated only at 4 dpi					-3.15293	0.000949195					45239832	45244301	+	vps35		retromer complex subunit Vps35			EOG092R022P	PF03635	IPR005378 Vacuolar protein sorting-associated protein 35;IPR042491 Vacuolar protein sorting-associated protein 35, C-terminal	ENOG503NVAF	U:(U) Intracellular trafficking, secretion, and vesicular transport	GO_component: GO:0005770 - late endosome [Evidence IEA];GO_component: GO:0005768 - endosome [Evidence IEA];GO_component: GO:0043227 - membrane-bounded organelle [Evidence IEA];GO_component: GO:0031410 - cytoplasmic vesicle [Evidence IEA];GO_component: GO:0110165 - cellular anatomical entity [Evidence IEA];GO_component: GO:0005773 - vacuole [Evidence IEA];GO_component: GO:0043229 - intracellular o…
MK675_007150	AU3_HapB_CHR05	Downregulated only at 2 dpi	-12.906	0.00222996									46433786	46435930	+			hypothetical protein		4.2.1.134		PF04387	IPR007482 Protein-tyrosine phosphatase-like, PTPLA	ENOG503P25I	I:(I) Lipid transport and metabolism	GO_component: GO:0098827 - endoplasmic reticulum subcompartment [Evidence IEA];GO_component: GO:0031227 - obsolete intrinsic component of endoplasmic reticulum membrane [Evidence IEA];GO_component: GO:0043227 - membrane-bounded organelle [Evidence IEA];GO_component: GO:0042175 - nuclear outer membrane-endoplasmic reticulum membrane network [Evidence IEA];GO_component: GO:0031984 - organelle subco…
MK675_007163	AU3_HapB_CHR05	Downregulated only at 2 dpi	-2.15115	0.00791481									47469537	47475237	+			hypothetical protein					IPR044986 Kinesin-like protein KIF15/KIN-12	ENOG503PKPE
MK675_007188	AU3_HapB_CHR05	Upregulated only at 5; 6 dpi							2.33584	2.34804e-14	2.23869	1.1773e-13	48652773	48656707	-	ILV2		Acetolactate synthase, mitochondrial		2.2.1.6	EOG092R03NH	PF00205;PF02775;PF02776	IPR000399 TPP-binding enzyme, conserved site;IPR011766 Thiamine pyrophosphate enzyme, TPP-binding;IPR012000 Thiamine pyrophosphate enzyme, central domain;IPR012001 Thiamine pyrophosphate enzyme, N-terminal TPP-binding domain;IPR012846 Acetolactate synthase, large subunit, biosynthetic;IPR029035 DHS-like NAD/FAD-binding domain superfamily;IPR029061 Thiamin diphosphate-binding fold;IPR039368 Acetol…	ENOG503NVDF	H:(H) Coenzyme transport and metabolism	GO_component: GO:0110165 - cellular anatomical entity [Evidence IEA];GO_component: GO:0043227 - membrane-bounded organelle [Evidence IEA];GO_component: GO:0016020 - membrane [Evidence IEA];GO_component: GO:0005622 - intracellular anatomical structure [Evidence IEA];GO_component: GO:0005737 - cytoplasm [Evidence IEA];GO_component: GO:0032991 - protein-containing complex [Evidence IEA];GO_component…
MK675_007189	AU3_HapB_CHR05	Downregulated only at 4 dpi					-2.74277	0.00739578					48738679	48739711	-			hypothetical protein				PF02792	IPR004023 Mago nashi protein;IPR036605 Mago nashi superfamily	ENOG503P00Z	A:(A) RNA processing and modification	GO_component: GO:0110165 - cellular anatomical entity [Evidence IEA];GO_component: GO:0043227 - membrane-bounded organelle [Evidence IEA];GO_component: GO:0016020 - membrane [Evidence IEA];GO_component: GO:0140513 - nuclear protein-containing complex [Evidence IEA];GO_component: GO:0005622 - intracellular anatomical structure [Evidence IEA];GO_component: GO:0032991 - protein-containing complex [E…
MK675_007200	AU3_HapB_CHR05	Downregulated only at 5; 6 dpi							-4.47303	6.81721e-14	-5.00479	2.48721e-17	49147914	49150755	-	FBP1		Fructose-1,6-bisphosphatase		3.1.3.11	EOG092R0EEN	PF00316;PF18913	IPR000146 Fructose-1,6-bisphosphatase class 1;IPR020548 Fructose-1,6-bisphosphatase, active site;IPR028343 Fructose-1,6-bisphosphatase;IPR033391 Fructose-1-6-bisphosphatase class I, N-terminal;IPR044015 Fructose-1-6-bisphosphatase class 1, C-terminal	ENOG503NUA1	G:(G) Carbohydrate transport and metabolism	GO_component: GO:0005737 - cytoplasm [Evidence IEA];GO_component: GO:0110165 - cellular anatomical entity [Evidence IEA];GO_component: GO:0005829 - cytosol [Evidence IEA];GO_component: GO:0005622 - intracellular anatomical structure [Evidence IEA];GO_function: GO:0016791 - phosphatase activity [Evidence IEA];GO_function: GO:0016787 - hydrolase activity [Evidence IEA];GO_function: GO:0042132 - fru…
MK675_007202	AU3_HapB_CHR05	Downregulated only at 4 dpi					-2.70178	0.00692562					49242474	49243459	-			hypothetical protein		2.5.1.18		PF01124	IPR001129 Membrane-associated, eicosanoid/glutathione metabolism (MAPEG) protein;IPR023352 Membrane associated eicosanoid/glutathione metabolism-like domain superfamily	ENOG503P5M6	S:(S) Function unknown	GO_component: GO:0071944 - cell periphery [Evidence IEA];GO_component: GO:0005773 - vacuole [Evidence IEA];GO_component: GO:0110165 - cellular anatomical entity [Evidence IEA];GO_component: GO:0043227 - membrane-bounded organelle [Evidence IEA];GO_component: GO:0012505 - endomembrane system [Evidence IEA];GO_component: GO:0016020 - membrane [Evidence IEA];GO_component: GO:0005886 - plasma membran…
MK675_007217	AU3_HapB_CHR05	Downregulated only at 5; 6 dpi							-4.586	8.44463e-10	-6.22688	1.18741e-14	50028286	50029515	+		Effector candidate	hypothetical protein				PF01522	IPR002509 NodB homology domain;IPR011330 Glycoside hydrolase/deacetylase, beta/alpha-barrel	ENOG503P1A4	O:(O) Posttranslational modification, protein turnover, chaperones	GO_function: GO:0016810 - hydrolase activity, acting on carbon-nitrogen (but not peptide) bonds [Evidence IEA];GO_process: GO:0005975 - carbohydrate metabolic process [Evidence IEA]		CE4
MK675_007228	AU3_HapB_CHR05	Downregulated only at 5; 6 dpi							-2.41575	1.32789e-11	-2.37859	2.85634e-13	50260776	50262739	-			hypothetical protein						ENOG503NU40	G:(G) Carbohydrate transport and metabolism
MK675_007229	AU3_HapB_CHR05	Upregulated only at 5; 6 dpi							2.29031	2.89504e-52	2.44393	6.64426e-78	50273486	50277724	-			hypothetical protein		6.3.1.14		PF01042;PF01902	IPR002761 Diphthamide synthase domain;IPR006175 YjgF/YER057c/UK114 family;IPR014729 Rossmann-like alpha/beta/alpha sandwich fold;IPR030662 Diphthine--ammonia ligase/Uncharacterised protein MJ0570;IPR035959 RutC-like superfamily	ENOG503NVBK	J:(J) Translation, ribosomal structure and biogenesis	GO_function: GO:0003824 - catalytic activity [Evidence IEA];GO_function: GO:0016874 - ligase activity [Evidence IEA];GO_process: GO:0050789 - regulation of biological process [Evidence IEA];GO_process: GO:1901576 - organic substance biosynthetic process [Evidence IEA];GO_process: GO:0036211 - protein modification process [Evidence IEA];GO_process: GO:0044260 - obsolete cellular macromolecule meta…
MK675_007251	AU3_HapB_CHR05	Downregulated only at 2 dpi	-3.23186	0.000832557									50992729	50995714	-			hypothetical protein					IPR019140 Mini-chromosome maintenance complex-binding protein	ENOG503P1VE	S:(S) Function unknown	GO_function: GO:0005488 - binding [Evidence IEA];GO_function: GO:0003682 - chromatin binding [Evidence IEA];GO_process: GO:0090304 - nucleic acid metabolic process [Evidence IEA];GO_process: GO:1901576 - organic substance biosynthetic process [Evidence IEA];GO_process: GO:0044260 - obsolete cellular macromolecule metabolic process [Evidence IEA];GO_process: GO:0006725 - cellular aromatic compound…
MK675_007256	AU3_HapB_CHR05	Upregulated only at 5; 6 dpi							2.88203	1.14276e-26	2.40047	7.03366e-20	51127187	51129887	-	SRP40		jun-like transcription factor			EOG092R0RF0	PF05022	IPR007718 Srp40, C-terminal	ENOG503NUEP	Y:(Y) Nuclear structure
MK675_007272	AU3_HapB_CHR05				-2.21743	0.000254202			-12.1589	1.95176e-106	-12.1589	1.4088e-132	51516725	51520135	+			hypothetical protein						ENOG503P3H3	G:(G) Carbohydrate transport and metabolism			PL14
MK675_007282	AU3_HapB_CHR05	Downregulated only at 3 dpi			-3.50369	4.06003e-05							51928861	51931344	+	CWC25		RNA-splicing factor			EOG092R0Q42	PF10197;PF12542	IPR019339 CBF1-interacting co-repressor CIR, N-terminal domain;IPR022209 Pre-mRNA splicing factor	ENOG503NY8V	S:(S) Function unknown	GO_component: GO:0110165 - cellular anatomical entity [Evidence IEA];GO_component: GO:0043227 - membrane-bounded organelle [Evidence IEA];GO_component: GO:1990904 - ribonucleoprotein complex [Evidence IEA];GO_component: GO:0016020 - membrane [Evidence IEA];GO_component: GO:0140513 - nuclear protein-containing complex [Evidence IEA];GO_component: GO:0005622 - intracellular anatomical structure [Ev…
MK675_007292	AU3_HapB_CHR05	Downregulated only at 5; 6 dpi							-12.3248	9.9619e-15	-6.50955	3.94565e-13	52664358	52667432	+			hypothetical protein						ENOG503NZPI				GT25
MK675_007296	AU3_HapB_CHR05	Downregulated only at 4; 5; 6 dpi					-2.57636	4.29878e-06	-6.60061	1.24606e-34	-7.25691	5.49082e-44	52848064	52850431	-			hypothetical protein
MK675_007298	AU3_HapB_CHR05	Downregulated only at 3 dpi			-2.40298	0.000212982							53088421	53092825	-	LHS1	Effector candidate	lumenal Hsp70 protein			EOG092R03DS	PF00012	IPR013126 Heat shock protein 70 family;IPR018181 Heat shock protein 70, conserved site;IPR029047 Heat shock protein 70kD, peptide-binding domain superfamily;IPR029048 Heat shock protein 70kD, C-terminal domain superfamily;IPR043129 ATPase, nucleotide binding domain	ENOG503NURM	O:(O) Posttranslational modification, protein turnover, chaperones	GO_component: GO:0071944 - cell periphery [Evidence IEA];GO_component: GO:0110165 - cellular anatomical entity [Evidence IEA];GO_component: GO:0043227 - membrane-bounded organelle [Evidence IEA];GO_component: GO:0012505 - endomembrane system [Evidence IEA];GO_component: GO:0016020 - membrane [Evidence IEA];GO_component: GO:0005886 - plasma membrane [Evidence IEA];GO_component: GO:0043231 - intrac…
MK675_007304	AU3_HapB_CHR05	Upregulated only at 3; 4; 5; 6 dpi			4.94477	1.37165e-06	5.33316	7.16168e-09	8.43433	1.21942e-41	9.12504	4.8639e-46	53396208	53400102	-		Effector candidate	hypothetical protein		3.2.1.26		PF00251;PF08244	IPR001362 Glycoside hydrolase, family 32;IPR013148 Glycosyl hydrolase family 32, N-terminal;IPR013189 Glycosyl hydrolase family 32, C-terminal;IPR013320 Concanavalin A-like lectin/glucanase domain superfamily;IPR023296 Glycosyl hydrolase, five-bladed beta-propellor domain superfamily	ENOG503Q57A	G:(G) Carbohydrate transport and metabolism	GO_function: GO:0016787 - hydrolase activity [Evidence IEA];GO_function: GO:0003824 - catalytic activity [Evidence IEA];GO_function: GO:0015926 - glucosidase activity [Evidence IEA];GO_function: GO:0004553 - hydrolase activity, hydrolyzing O-glycosyl compounds [Evidence IEA];GO_function: GO:0016798 - hydrolase activity, acting on glycosyl bonds [Evidence IEA];GO_process: GO:0044237 - cellular met…		GH32
MK675_007305	AU3_HapB_CHR05	Downregulated only at 2 dpi	-10.5092	0.000721154									53511836	53514971	+			hypothetical protein			EOG092R0KHQ	PF00400	IPR001680 WD40 repeat;IPR015943 WD40/YVTN repeat-like-containing domain superfamily;IPR020472 G-protein beta WD-40 repeat;IPR036322 WD40-repeat-containing domain superfamily	ENOG503NV0U	S:(S) Function unknown	GO_component: GO:0110165 - cellular anatomical entity [Evidence IEA];GO_component: GO:0043227 - membrane-bounded organelle [Evidence IEA];GO_component: GO:0016020 - membrane [Evidence IEA];GO_component: GO:0005622 - intracellular anatomical structure [Evidence IEA];GO_component: GO:0043232 - intracellular non-membrane-bounded organelle [Evidence IEA];GO_component: GO:0005694 - chromosome [Evidenc…
MK675_007318	AU3_HapB_CHR05	Downregulated only at 2 dpi	-3.26771	0.000110588									54390078	54392811	-	HOG1		MAPK protein hog1		2.7.11.24		PF00069;PF07714	IPR000719 Protein kinase domain;IPR003527 Mitogen-activated protein (MAP) kinase, conserved site;IPR008271 Serine/threonine-protein kinase, active site;IPR008352 Mitogen-activated protein (MAP) kinase p38-like;IPR011009 Protein kinase-like domain superfamily;IPR017441 Protein kinase, ATP binding site;IPR038783 Fungal mitogen-activated protein (MAP) kinase Sty1/Hog1	ENOG503NVMG	T:(T) Signal transduction mechanisms	GO_component: GO:0110165 - cellular anatomical entity [Evidence IEA];GO_component: GO:0043227 - membrane-bounded organelle [Evidence IEA];GO_component: GO:0016020 - membrane [Evidence IEA];GO_component: GO:0005622 - intracellular anatomical structure [Evidence IEA];GO_component: GO:0005737 - cytoplasm [Evidence IEA];GO_component: GO:0043226 - organelle [Evidence IEA];GO_component: GO:0043231 - in…
MK675_007335	AU3_HapB_CHR05	Downregulated only at 6 dpi									-3.55477	0.0294512	55030185	55032654	+			hypothetical protein				PF01590	IPR003018 GAF domain;IPR029016 GAF-like domain superfamily	ENOG503P2D9	T:(T) Signal transduction mechanisms	GO_function: GO:0005515 - protein binding [Evidence IEA]
MK675_007350	AU3_HapB_CHR05	Downregulated only at 5; 6 dpi							-5.01868	3.02128e-11	-6.51062	8.41471e-16	55596950	55601353	-	CEF1_1		Pre-mRNA-splicing factor cef1				PF10281	IPR018803 Ish1/Msc1-like	ENOG503NU2G	K:(K) Transcription
MK675_007357	AU3_HapB_CHR05	Downregulated only at 5; 6 dpi							-6.07801	0.00824485	-15.7066	1.60802e-05	55927170	55929948	-			hypothetical protein				PF11034	IPR020100 Glucose-repressible protein Grg1	ENOG503P77B	S:(S) Function unknown
MK675_007358	AU3_HapB_CHR05	Downregulated only at 5; 6 dpi							-7.31847	2.34831e-10	-7.07283	3.74397e-10	56002725	56003935	+			hypothetical protein				PF11034	IPR020100 Glucose-repressible protein Grg1	ENOG503P77B	S:(S) Function unknown
MK675_007361	AU3_HapB_CHR05	Upregulated only at 5; 6 dpi							2.77131	3.23226e-35	2.89479	1.28556e-40	56163795	56165211	+			hypothetical protein					IPR038872 Putative glutathione transferase 3	ENOG502S8AT		GO_component: GO:0110165 - cellular anatomical entity [Evidence IEA];GO_component: GO:0016020 - membrane [Evidence IEA]
MK675_007362	AU3_HapB_CHR05	Downregulated only at 2 dpi	-12.6944	4.19131e-05									56189597	56192545	-	PCT1		choline-phosphate cytidylyltransferase		2.7.7.15	EOG092R0M3R	PF01467	IPR004821 Cytidyltransferase-like domain;IPR014729 Rossmann-like alpha/beta/alpha sandwich fold;IPR041723 CTP:phosphocholine cytidylyltransferase domain;IPR045049 Choline-phosphate cytidylyltransferase Pcy1-like	ENOG503NV4B	I:(I) Lipid transport and metabolism	GO_component: GO:0071944 - cell periphery [Evidence IEA];GO_component: GO:0005773 - vacuole [Evidence IEA];GO_component: GO:0110165 - cellular anatomical entity [Evidence IEA];GO_component: GO:0043227 - membrane-bounded organelle [Evidence IEA];GO_component: GO:0012505 - endomembrane system [Evidence IEA];GO_component: GO:0016020 - membrane [Evidence IEA];GO_component: GO:0005886 - plasma membran…
MK675_007363	AU3_HapB_CHR05	Downregulated only at 4 dpi					-10.7762	0.00171627					56209854	56212338	+			hypothetical protein					IPR011016 Zinc finger, RING-CH-type;IPR013083 Zinc finger, RING/FYVE/PHD-type	ENOG503P5EV	S:(S) Function unknown	GO_function: GO:0008270 - zinc ion binding [Evidence IEA]
MK675_007373	AU3_HapB_CHR05	Downregulated only at 4 dpi					-10.4403	0.00376653					56708177	56710050	-			hypothetical protein				PF06911	IPR009686 Senescence/spartin-associated, C-terminal;IPR045036 Spartin-like	ENOG503Q49B	S:(S) Function unknown	GO_component: GO:0071944 - cell periphery [Evidence IEA];GO_component: GO:0110165 - cellular anatomical entity [Evidence IEA];GO_component: GO:0016020 - membrane [Evidence IEA];GO_component: GO:0005886 - plasma membrane [Evidence IEA];GO_process: GO:0009987 - cellular process [Evidence IEA];GO_process: GO:0051301 - cell division [Evidence IEA]
MK675_007408	AU3_HapB_CHR05				-2.23021	0.010395			-6.72912	3.30757e-11	-6.40079	4.32403e-11	58515474	58519179	-		Effector candidate	hypothetical protein		3.4.16.6		PF00450	IPR001563 Peptidase S10, serine carboxypeptidase;IPR018202 Serine carboxypeptidase, serine active site;IPR029058 Alpha/Beta hydrolase fold	ENOG503NV40	O:(O) Posttranslational modification, protein turnover, chaperones	GO_function: GO:0016787 - hydrolase activity [Evidence IEA];GO_function: GO:0004185 - serine-type carboxypeptidase activity [Evidence IEA];GO_function: GO:0008233 - peptidase activity [Evidence IEA];GO_function: GO:0008236 - serine-type peptidase activity [Evidence IEA];GO_function: GO:0008238 - exopeptidase activity [Evidence IEA];GO_function: GO:0017171 - serine hydrolase activity [Evidence IEA…	S10
MK675_007412	AU3_HapB_CHR05	Downregulated only at 3 dpi			-2.89233	0.0037788							58785754	58788224	-	REI1		pre-60S factor rei1				PF12756	IPR003604 Matrin/U1-C-like, C2H2-type zinc finger;IPR013087 Zinc finger C2H2-type;IPR036236 Zinc finger C2H2 superfamily;IPR040025 Zinc finger protein 622/Rei1/Reh1;IPR041661 ZN622/Rei1/Reh1, zinc finger C2H2-type	ENOG503NX8I	S:(S) Function unknown	GO_component: GO:0030684 - preribosome [Evidence IEA];GO_component: GO:0032991 - protein-containing complex [Evidence IEA];GO_component: GO:1990904 - ribonucleoprotein complex [Evidence IEA];GO_component: GO:0030687 - preribosome, large subunit precursor [Evidence IEA];GO_function: GO:0008270 - zinc ion binding [Evidence IEA];GO_function: GO:0003676 - nucleic acid binding [Evidence IEA];GO_proces…
MK675_007498	AU3_HapB_CHR05	Downregulated only at 5; 6 dpi							-4.58842	1.6995e-05	-7.72502	5.9598e-10	62914692	62919141	+			hypothetical protein					IPR000048 IQ motif, EF-hand binding site			GO_function: GO:0005515 - protein binding [Evidence IEA]
MK675_007506	AU3_HapB_CHR05						-2.21357	0.00119177	-2.80568	7.90879e-10			63273774	63275912	+		Effector candidate	hypothetical protein		2.3.1.16		PF00108;PF02803	IPR002155 Thiolase;IPR016039 Thiolase-like;IPR020610 Thiolase, active site;IPR020613 Thiolase, conserved site;IPR020615 Thiolase, acyl-enzyme intermediate active site;IPR020616 Thiolase, N-terminal;IPR020617 Thiolase, C-terminal	ENOG503NUEC	I:(I) Lipid transport and metabolism	GO_component: GO:0110165 - cellular anatomical entity [Evidence IEA];GO_component: GO:0043227 - membrane-bounded organelle [Evidence IEA];GO_component: GO:0016020 - membrane [Evidence IEA];GO_component: GO:0005622 - intracellular anatomical structure [Evidence IEA];GO_component: GO:0005737 - cytoplasm [Evidence IEA];GO_component: GO:0042579 - microbody [Evidence IEA];GO_component: GO:0043226 - or…
MK675_007516	AU3_HapB_CHR05	Downregulated only at 4 dpi					-2.65337	0.000492193					63550076	63551987	-	RIB4		lumazine synthase		2.5.1.78		PF00885	IPR002180 Lumazine/riboflavin synthase;IPR034964 Lumazine synthase;IPR036467 Lumazine/riboflavin synthase superfamily	ENOG503P149	H:(H) Coenzyme transport and metabolism	GO_component: GO:0070013 - intracellular organelle lumen [Evidence IEA];GO_component: GO:0110165 - cellular anatomical entity [Evidence IEA];GO_component: GO:0043227 - membrane-bounded organelle [Evidence IEA];GO_component: GO:0043233 - organelle lumen [Evidence IEA];GO_component: GO:0016020 - membrane [Evidence IEA];GO_component: GO:0031967 - organelle envelope [Evidence IEA];GO_component: GO:00…
MK675_007519	AU3_HapB_CHR05	Downregulated only at 5; 6 dpi							-3.73969	7.47252e-10	-2.31111	2.58244e-05	63603674	63606215	-			hypothetical protein				PF04193	IPR006603 PQ-loop repeat;IPR036259 MFS transporter superfamily	ENOG503NUXW	S:(S) Function unknown	GO_component: GO:0110165 - cellular anatomical entity [Evidence IEA];GO_component: GO:0016021 - membrane [Evidence IEA];GO_component: GO:0016020 - membrane [Evidence IEA];GO_component: GO:0031224 - obsolete intrinsic component of membrane [Evidence IEA]
MK675_007524	AU3_HapB_CHR05	Upregulated in all time points	9.86718	8.4825e-25	8.84705	1.15196e-20	10.3255	3.23102e-26	10.2425	2.27627e-26	9.42043	7.197e-24	64178744	64180661	+		Effector candidate	hypothetical protein
MK675_007560	AU3_HapB_CHR05	Upregulated in all time points	8.93253	9.89121e-18	8.22752	1.77396e-09	10.1366	1.87219e-32	13.14	3.80861e-65	13.0124	2.20284e-64	66015711	66017557	+		Effector candidate	hypothetical protein
MK675_007568	AU3_HapB_CHR05	Downregulated only at 3 dpi			-2.74183	0.00471267							66340592	66341974	+	CDC10		cell division control protein				PF00735;PF01926	IPR016491 Septin;IPR027417 P-loop containing nucleoside triphosphate hydrolase;IPR030379 Septin-type guanine nucleotide-binding (G) domain	ENOG503NUHB	D:(D) Cell cycle control, cell division, chromosome partitioning;T:(T) Signal transduction mechanisms;Z:(Z) Cytoskeleton	GO_component: GO:0071944 - cell periphery [Evidence IEA];GO_component: GO:0110165 - cellular anatomical entity [Evidence IEA];GO_component: GO:0032153 - cell division site [Evidence IEA];GO_component: GO:0005622 - intracellular anatomical structure [Evidence IEA];GO_component: GO:0005938 - cell cortex [Evidence IEA];GO_component: GO:0043232 - intracellular non-membrane-bounded organelle [Evidence…
MK675_007570	AU3_HapB_CHR05	Downregulated only at 5; 6 dpi							-3.07368	7.92236e-09	-3.14867	7.96297e-10	66417210	66420227	-	sec1_65		syntaxin binding protein 1					IPR001619 Sec1-like protein;IPR027482 Sec1-like, domain 2;IPR036045 Sec1-like superfamily;IPR043154 Sec1-like, domain 1	ENOG503NVK8	U:(U) Intracellular trafficking, secretion, and vesicular transport	GO_component: GO:0071944 - cell periphery [Evidence IEA];GO_component: GO:0110165 - cellular anatomical entity [Evidence IEA];GO_component: GO:0043227 - membrane-bounded organelle [Evidence IEA];GO_component: GO:0012505 - endomembrane system [Evidence IEA];GO_component: GO:0016020 - membrane [Evidence IEA];GO_component: GO:0005886 - plasma membrane [Evidence IEA];GO_component: GO:0043231 - intrac…
MK675_007603	AU3_HapB_CHR05	Downregulated only at 3 dpi			-11.7289	2.85908e-06							68426755	68435123	+			hypothetical protein			EOG092R00AR		IPR011989 Armadillo-like helical;IPR016024 Armadillo-type fold;IPR021133 HEAT, type 2;IPR024395 CLASP N-terminal domain;IPR034085 TOG domain;IPR045110 XMAP215 family	ENOG503NWB0	Z:(Z) Cytoskeleton	GO_component: GO:0099081 - supramolecular polymer [Evidence IEA];GO_component: GO:0005813 - centrosome [Evidence IEA];GO_component: GO:0005816 - spindle pole body [Evidence IEA];GO_component: GO:0005856 - cytoskeleton [Evidence IEA];GO_component: GO:0110165 - cellular anatomical entity [Evidence IEA];GO_component: GO:0099080 - supramolecular complex [Evidence IEA];GO_component: GO:0035371 - micro…
MK675_007604	AU3_HapB_CHR05	Downregulated only at 5 dpi							-2.01219	0.000488872			68508277	68510070	+			hypothetical protein				PF09748	IPR019145 Mediator complex, subunit Med10	ENOG503Q542	K:(K) Transcription	GO_component: GO:0016592 - mediator complex [Evidence IEA];GO_function: GO:0003712 - transcription coregulator activity [Evidence IEA];GO_process: GO:0006357 - regulation of transcription by RNA polymerase II [Evidence IEA]
MK675_007620	AU3_HapB_CHR05	Downregulated only at 6 dpi									-7.50283	0.00792982	69316623	69318079	+			hypothetical protein				PF11911	IPR021836 Protein of unknown function DUF3429	ENOG503NY6K	S:(S) Function unknown
MK675_007628	AU3_HapB_CHR05	Downregulated only at 5; 6 dpi							-2.68083	1.17277e-06	-2.99669	2.54864e-08	69792324	69795483	-			hypothetical protein				PF00096	IPR013087 Zinc finger C2H2-type;IPR036236 Zinc finger C2H2 superfamily	ENOG503P3UX	N:(N) Cell motility	GO_component: GO:0110165 - cellular anatomical entity [Evidence IEA];GO_component: GO:0043227 - membrane-bounded organelle [Evidence IEA];GO_component: GO:0016020 - membrane [Evidence IEA];GO_component: GO:0005622 - intracellular anatomical structure [Evidence IEA];GO_component: GO:0043226 - organelle [Evidence IEA];GO_component: GO:0043231 - intracellular membrane-bounded organelle [Evidence IEA…
MK675_007630	AU3_HapB_CHR05	Upregulated in all time points	10.7622	2.44976e-08	11.0161	1.70949e-08	11.1447	1.35654e-08	11.8832	2.71532e-09	11.3716	6.22003e-09	69839961	69841372	-	PAM17		TIM23 complex component				PF08566	IPR013875 Mitochondrial import protein Pam17	ENOG503P3WS	U:(U) Intracellular trafficking, secretion, and vesicular transport	GO_component: GO:0043227 - membrane-bounded organelle [Evidence IEA];GO_component: GO:0005759 - mitochondrial matrix [Evidence IEA];GO_component: GO:0031975 - envelope [Evidence IEA];GO_component: GO:0070013 - intracellular organelle lumen [Evidence IEA];GO_component: GO:0110165 - cellular anatomical entity [Evidence IEA];GO_component: GO:0031967 - organelle envelope [Evidence IEA];GO_component: …
MK675_007638	AU3_HapB_CHR06		2.022	0.00106633	2.6778	3.30528e-06			3.26524	1.67953e-18	3.23402	1.77319e-18	229644	231892	-		Effector candidate	hypothetical protein					IPR036908 RlpA-like domain superfamily	ENOG503P76M	S:(S) Function unknown
MK675_007640	AU3_HapB_CHR06	Downregulated only at 2 dpi	-2.32145	0.00601796									248621	253604	-	ISM1		isoleucine-tRNA ligase		6.1.1.5		PF00133;PF08264	IPR001412 Aminoacyl-tRNA synthetase, class I, conserved site;IPR002300 Aminoacyl-tRNA synthetase, class Ia;IPR002301 Isoleucine-tRNA ligase;IPR009008 Valyl/Leucyl/Isoleucyl-tRNA synthetase, editing domain;IPR009080 Aminoacyl-tRNA synthetase, class Ia, anticodon-binding;IPR013155 Methionyl/Valyl/Leucyl/Isoleucyl-tRNA synthetase, anticodon-binding;IPR014729 Rossmann-like alpha/beta/alpha sandwich f…	ENOG503NWDK	J:(J) Translation, ribosomal structure and biogenesis	GO_component: GO:0005737 - cytoplasm [Evidence IEA];GO_component: GO:0110165 - cellular anatomical entity [Evidence IEA];GO_component: GO:0005829 - cytosol [Evidence IEA];GO_component: GO:0005622 - intracellular anatomical structure [Evidence IEA];GO_function: GO:0005524 - ATP binding [Evidence IEA];GO_function: GO:0140098 - catalytic activity, acting on RNA [Evidence IEA];GO_function: GO:0002161…
MK675_007648	AU3_HapB_CHR06	Downregulated only at 5; 6 dpi							-3.53395	0.00122355	-2.23026	0.0214563	749966	752290	-	PIG8		putative NADP-dependent mannitol dehydrogenase		1.1.1.289		PF00106;PF08659;PF13561	IPR002347 Short-chain dehydrogenase/reductase SDR;IPR020904 Short-chain dehydrogenase/reductase, conserved site;IPR036291 NAD(P)-binding domain superfamily	ENOG503NYM9	Q:(Q) Secondary metabolites biosynthesis, transport and catabolism	GO_component: GO:0110165 - cellular anatomical entity [Evidence IEA];GO_component: GO:0005622 - intracellular anatomical structure [Evidence IEA];GO_function: GO:0003824 - catalytic activity [Evidence IEA];GO_function: GO:0016491 - oxidoreductase activity [Evidence IEA];GO_function: GO:0016651 - oxidoreductase activity, acting on NAD(P)H [Evidence IEA]
MK675_007688	AU3_HapB_CHR06	Downregulated only at 5; 6 dpi							-2.00541	0.00964788	-2.21033	0.0035197	2147537	2150256	-			hypothetical protein						ENOG503P8YH
MK675_007700	AU3_HapB_CHR06	Downregulated only at 4; 5; 6 dpi					-3.26309	0.00962973	-2.78656	0.000345147	-2.51444	0.000540678	2305640	2307785	-			hypothetical protein				PF00646;PF12937	IPR001810 F-box domain;IPR036047 F-box-like domain superfamily	ENOG503PKI7	S:(S) Function unknown	GO_function: GO:0005515 - protein binding [Evidence IEA]
MK675_007705	AU3_HapB_CHR06	Upregulated only at 4; 5; 6 dpi					2.15398	0.00460121	4.78656	1.8889e-17	4.63878	1.02725e-16	2520506	2524424	+	ILV1		threonine deaminase		4.3.1.19	EOG092R0CEN	PF00291;PF00585	IPR000634 Serine/threonine dehydratase, pyridoxal-phosphate-binding site;IPR001721 Threonine dehydratase, ACT-like domain;IPR001926 Tryptophan synthase beta chain-like, PALP domain;IPR005787 Threonine dehydratase, biosynthetic;IPR036052 Tryptophan synthase beta chain-like, PALP domain superfamily;IPR038110 Threonine dehydratase, ACT-like domain superfamily;IPR045865 ACT-like domain	ENOG503NUWH	E:(E) Amino acid transport and metabolism	GO_function: GO:0003824 - catalytic activity [Evidence IEA];GO_function: GO:0016829 - lyase activity [Evidence IEA];GO_function: GO:0030170 - pyridoxal phosphate binding [Evidence IEA];GO_function: GO:0004794 - L-threonine ammonia-lyase activity [Evidence IEA];GO_process: GO:1901576 - organic substance biosynthetic process [Evidence IEA];GO_process: GO:0008652 - amino acid biosynthetic process [E…
MK675_007706	AU3_HapB_CHR06	Downregulated only at 3; 4 dpi			-3.46705	0.000361077	-2.43528	0.00280814					2686248	2689056	-			hypothetical protein				PF04080	IPR007217 Per1-like	ENOG503NWWT	S:(S) Function unknown	GO_component: GO:0098827 - endoplasmic reticulum subcompartment [Evidence IEA];GO_component: GO:0031227 - obsolete intrinsic component of endoplasmic reticulum membrane [Evidence IEA];GO_component: GO:0043227 - membrane-bounded organelle [Evidence IEA];GO_component: GO:0042175 - nuclear outer membrane-endoplasmic reticulum membrane network [Evidence IEA];GO_component: GO:0031984 - organelle subco…
MK675_007718	AU3_HapB_CHR06	Upregulated only at 2; 3 dpi	6.36745	0.00365059	5.63128	0.00816809							3311967	3315103	+			hypothetical protein						ENOG503P86N
MK675_007722	AU3_HapB_CHR06				-10.0438	0.01005			2.04393	3.71465e-19	2.14298	5.29605e-23	3393229	3396468	+	TSR1		ribosome bioproteinsis protein tsr1				PF04950;PF08142	IPR007034 Ribosome biogenesis protein BMS1/TSR1, C-terminal;IPR012948 AARP2CN;IPR030387 Bms1/Tsr1-type G domain;IPR039761 Ribosome biogenesis protein Bms1/Tsr1	ENOG503NVCU	S:(S) Function unknown	GO_component: GO:1990904 - ribonucleoprotein complex [Evidence IEA];GO_component: GO:0030684 - preribosome [Evidence IEA];GO_component: GO:0030688 - preribosome, small subunit precursor [Evidence IEA];GO_component: GO:0032991 - protein-containing complex [Evidence IEA];GO_component: GO:0005634 - nucleus [Evidence IEA];GO_function: GO:0032553 - ribonucleotide binding [Evidence IEA];GO_function: GO…
MK675_007765	AU3_HapB_CHR06	Upregulated only at 3; 4; 5; 6 dpi			8.85338	2.11963e-08	7.33879	0.00252963	11.9265	1.50606e-76	11.9464	5.36808e-77	6091812	6094038	-		Effector candidate	hypothetical protein
MK675_007778	AU3_HapB_CHR06	Upregulated in all time points	10.0011	1.95082e-16	10.5416	1.2098e-19	10.9078	6.82717e-25	14.0276	5.8464e-112	14.0165	5.57894e-112	6632338	6634456	-		Effector candidate	hypothetical protein
MK675_007780	AU3_HapB_CHR06	Upregulated only at 3; 4; 5; 6 dpi			11.5268	3.0485e-35	9.82401	1.8047e-14	14.1127	2.83522e-50	14.1837	1.34637e-50	6687155	6689277	-		Effector candidate	hypothetical protein
MK675_007797	AU3_HapB_CHR06	Upregulated only at 5; 6 dpi							3.54879	7.33348e-24	3.55854	4.32585e-24	7513862	7514768	+	rps30a		40S ribosomal protein S30				PF04758	IPR006846 Ribosomal protein S30	ENOG503P6SS	J:(J) Translation, ribosomal structure and biogenesis	GO_component: GO:0110165 - cellular anatomical entity [Evidence IEA];GO_component: GO:0022627 - cytosolic small ribosomal subunit [Evidence IEA];GO_component: GO:1990904 - ribonucleoprotein complex [Evidence IEA];GO_component: GO:0044391 - ribosomal subunit [Evidence IEA];GO_component: GO:0005622 - intracellular anatomical structure [Evidence IEA];GO_component: GO:0022626 - cytosolic ribosome [Ev…
MK675_007826	AU3_HapB_CHR06	Downregulated only at 6 dpi									-5.15836	0.000941658	9090514	9093397	+			hypothetical protein
MK675_007833	AU3_HapB_CHR06		-2.72758	0.00022614	-2.46501	0.00111105			-3.40515	7.87326e-13	-2.72739	1.16505e-10	9449384	9451279	-			hypothetical protein
MK675_007861	AU3_HapB_CHR06	Upregulated only at 5; 6 dpi							3.01955	3.31154e-148	2.86481	1.90227e-148	10878726	10882111	+			hypothetical protein		2.3.3.13		PF00682;PF08502	IPR000891 Pyruvate carboxyltransferase;IPR002034 Alpha-isopropylmalate/homocitrate synthase, conserved site;IPR005668 2-isopropylmalate synthase;IPR013709 2-isopropylmalate synthase LeuA, allosteric (dimerisation) domain;IPR013785 Aldolase-type TIM barrel;IPR036230 2-isopropylmalate synthase LeuA, allosteric (dimerisation) domain superfamily;IPR039371 LeuA, N-terminal catalytic TIM barrel domain	ENOG503NVRE	E:(E) Amino acid transport and metabolism	GO_component: GO:0110165 - cellular anatomical entity [Evidence IEA];GO_component: GO:0043227 - membrane-bounded organelle [Evidence IEA];GO_component: GO:0016020 - membrane [Evidence IEA];GO_component: GO:0005622 - intracellular anatomical structure [Evidence IEA];GO_component: GO:0005737 - cytoplasm [Evidence IEA];GO_component: GO:0043226 - organelle [Evidence IEA];GO_component: GO:0043231 - in…
MK675_007863	AU3_HapB_CHR06	Downregulated only at 3 dpi			-11.8238	1.4318e-06							11162687	11166475	-	RTS1		serine/threonine-protein phosphatase 2A 56 kDa regulatory subunit delta isoform			EOG092R04Y3	PF01603	IPR002554 Protein phosphatase 2A, regulatory B subunit, B56;IPR011989 Armadillo-like helical;IPR016024 Armadillo-type fold	ENOG503NTWN	T:(T) Signal transduction mechanisms	GO_component: GO:0000159 - protein phosphatase type 2A complex [Evidence IEA];GO_function: GO:0019888 - protein phosphatase regulator activity [Evidence IEA];GO_process: GO:0007165 - signal transduction [Evidence IEA]
MK675_007864	AU3_HapB_CHR06				5.04717	6.07709e-08			7.4481	2.34861e-115	7.36425	1.71973e-114	11252978	11255746	-	CBF5		centromere/microtubule-binding protein cbf5			EOG092R0A0X	PF01472;PF01509;PF08068;PF16198	IPR002478 PUA domain;IPR002501 Pseudouridine synthase II, N-terminal;IPR004521 Uncharacterised domain CHP00451;IPR004802 tRNA pseudouridine synthase B family;IPR012960 Dyskerin-like;IPR015947 PUA-like superfamily;IPR020103 Pseudouridine synthase, catalytic domain superfamily;IPR032819 tRNA pseudouridylate synthase B, C-terminal;IPR036974 PUA domain superfamily	ENOG503NVVD	J:(J) Translation, ribosomal structure and biogenesis	GO_component: GO:0043227 - membrane-bounded organelle [Evidence IEA];GO_component: GO:1902494 - catalytic complex [Evidence IEA];GO_component: GO:0070013 - intracellular organelle lumen [Evidence IEA];GO_component: GO:0110165 - cellular anatomical entity [Evidence IEA];GO_component: GO:0140513 - nuclear protein-containing complex [Evidence IEA];GO_component: GO:0043229 - intracellular organelle […
MK675_007869	AU3_HapB_CHR06	Upregulated in all time points	11.4231	0.000998396	10.1351	0.00192472	10.6806	0.00144389	10.5255	0.00148781	10.7915	0.00131738	11536541	11538235	+			hypothetical protein					IPR011990 Tetratricopeptide-like helical domain superfamily	ENOG503NY2H	S:(S) Function unknown	GO_function: GO:0005515 - protein binding [Evidence IEA]
[truncated: 3,056 more rows]

## Sheet: Sheet1
Differentially Expressed Genes (DGEs) - days post-inoculation (dpi) vs to ungerminated spores
2 dpi		3 dpi		4 dpi		5 dpi		6 dpi
LFC	Pvalue	LFC	Pvalue	LFC	Pvalue	LFC	Pvalue	LFC	Pvalue
