# Supplementary material for: Host adaptation and genome evolution of the broad host range fungal rust pathogen, Austropuccinia psidii
Source: G3 (Bethesda). 2025 Oct 28;16(1):jkaf255. doi: 10.1093/g3journal/jkaf255 (PMC12774611; doi:10.1093/g3journal/jkaf255)
Supplement: jkaf255_Supplementary_Data [file jkaf255_supplementary_data.zip › Supplemental_Table_7_G3-2025-406293.xlsx]

## Sheet: Sheet1
Table S5: Austropuccinia psidii v3 predicted secretome and candidate effectors. Proteins with a Signal Peptide, and absence of glycosylphosphatidylinositol (GPI) anchors and transmembrane (TM) domains were considered secreted. Secreted proteins with evidence of expression in planta where considered as candidate effectors.
Gene	Chromosome	SignalP	GPI anchor (NetGPI)	TM domain (TMHMM)	Secreted	Localization	Shared (match)	Evidence expression	Candidate Effector	LFC - dpi (days post-inoculation) vs ungerminated urediniospores					Observation
										2	3	4	5	6
MK675_000018	AU3_HapB_CHR01	SP	No	No	Yes	mitochondria	MK676_000023	No	No	-	-	-	-	-
MK675_000061	AU3_HapB_CHR01	SP	No	No	Yes	extracellular	MK676_000079	No	No	-	-	-	-	-
MK675_000067	AU3_HapB_CHR01	SP	No	No	Yes	extracellular	MK676_000086	No	No	-	-	-	-	-
MK675_000070	AU3_HapB_CHR01	SP	No	No	Yes	mitochondria	MK676_000091	No	No	-	-	-	-	-
MK675_000080	AU3_HapB_CHR01	SP	No	No	Yes	extracellular	MK676_000103	Yes	Yes	-	-	-	-6.54401	-6.75232
MK675_000123	AU3_HapB_CHR01	SP	No	No	Yes	extracellular	MK676_000158	No	No	-	-	-	-	-
MK675_000128	AU3_HapB_CHR01	SP	No	No	Yes	extracellular	MK676_000165	No	No	-	-	-	-	-
MK675_000129	AU3_HapB_CHR01	SP	No	No	Yes	extracellular	Haplotype specific	No	No	-	-	-	-	-
MK675_000135	AU3_HapB_CHR01	SP	No	No	Yes	extracellular	MK676_000175	No	No	-	-	-	-	-
MK675_000142	AU3_HapB_CHR01	SP	No	No	Yes	extracellular	MK676_000168	No	No	-	-	-	-	-
MK675_000146	AU3_HapB_CHR01	SP	No	Yes	No	-	Haplotype specific	No	No	-	-	-	-	-
MK675_000153	AU3_HapB_CHR01	SP	No	No	Yes	extracellular	MK676_000199	Yes	Yes	-	-	-	-4.17356	-6.92305
MK675_000156	AU3_HapB_CHR01	SP	No	No	Yes	extracellular	MK676_000214	No	No	-	-	-	-	-
MK675_000178	AU3_HapB_CHR01	SP	No	No	Yes	extracellular	MK676_000243	No	No	-	-	-	-	-
MK675_000190	AU3_HapB_CHR01	SP	No	No	Yes	extracellular	MK676_000263	No	No	-	-	-	-	-
MK675_000192	AU3_HapB_CHR01	SP	No	No	Yes	nucleus	MK676_000265	Yes	Yes	-	-	-	-3.38933	-6.59761
MK675_000219	AU3_HapB_CHR01	SP	No	No	Yes	mitochondria	MK676_000293	Yes	Yes	5.93292	6.26522	-	8.14458	8.7683
MK675_000271	AU3_HapB_CHR01	SP	No	No	Yes	extracellular	MK676_000366	Yes	Yes	6.8515	-	5.81842	7.35674	6.61969
MK675_000272	AU3_HapB_CHR01	SP	No	No	Yes	extracellular	MK676_024560	Yes	Yes	4.95204	3.34508	5.0786	3.88781	2.98707
MK675_000289	AU3_HapB_CHR01	SP	No	Yes	No	-	Haplotype specific	No	No	-	-	-	-	-
MK675_000293	AU3_HapB_CHR01	SP	No	No	Yes	extracellular	Haplotype specific	Yes	Yes	-	-	7.03888	8.33449	8.62189
MK675_000298	AU3_HapB_CHR01	SP	No	No	Yes	mitochondria	MK676_000421	No	No	-	-	-	-	-
MK675_000321	AU3_HapB_CHR01	SP	No	No	Yes	extracellular	MK676_000459	No	No	-	-	-	-	-
MK675_000325	AU3_HapB_CHR01	SP	No	No	Yes	extracellular	MK676_000473	Yes	Yes	-	-	-	-	-6.09484
MK675_000329	AU3_HapB_CHR01	SP	No	No	Yes	extracellular	MK676_000473	No	No	-	-	-	-	-
MK675_000331	AU3_HapB_CHR01	SP	No	Yes	No	-	Haplotype specific	No	No	-	-	-	-	-
MK675_000385	AU3_HapB_CHR01	SP	No	No	Yes	mitochondria	MK676_000537	No	No	-	-	-	-	-
MK675_000390	AU3_HapB_CHR01	SP	No	No	Yes	extracellular	MK676_000543	No	No	-	-	-	-	-
MK675_000393	AU3_HapB_CHR01	SP	No	No	Yes	extracellular	MK676_000550	No	No	-	-	-	-	-
MK675_000428	AU3_HapB_CHR01	SP	No	No	Yes	mitochondria	MK676_000601	No	No	-	-	-	-	-
MK675_000433	AU3_HapB_CHR01	SP	No	No	Yes	peroxisome	MK676_000594	No	No	-	-	-	-	-
MK675_000438	AU3_HapB_CHR01	SP	No	No	Yes	extracellular	Haplotype specific	Yes	Yes	8.02663	10.3049	8.91431	13.0844	13.0242
MK675_000442	AU3_HapB_CHR01	SP	No	No	Yes	mitochondria	Haplotype specific	No	No	-	-	-	-	-
MK675_000450	AU3_HapB_CHR01	SP	No	No	Yes	extracellular	MK676_000620	Yes	Yes	8.15818	9.76281	10.1526	11.9958	11.4738
MK675_000460	AU3_HapB_CHR01	SP	No	No	Yes	extracellular	MK676_000638	No	No	-	-	-	-	-
MK675_000485	AU3_HapB_CHR01	SP	No	No	Yes	nucleus	MK676_000680	No	No	-	-	-	-	-
MK675_000488	AU3_HapB_CHR01	SP	No	No	Yes	extracellular	MK676_000687	No	No	-	-	-	-	-
MK675_000490	AU3_HapB_CHR01	SP	No	No	Yes	extracellular	MK676_000694	No	No	-	-	-	-	-
MK675_000496	AU3_HapB_CHR01	SP	No	No	Yes	extracellular	MK676_000700	No	No	-	-	-	-	-
MK675_000522	AU3_HapB_CHR01	SP	No	No	Yes	extracellular	MK676_000732	No	No	-	-	-	-	-
MK675_000533	AU3_HapB_CHR01	SP	No	No	Yes	nucleus	Haplotype specific	No	No	-	-	-	-	-
MK675_000536	AU3_HapB_CHR01	SP	No	Yes	No	-	Haplotype specific	No	No	-	-	-	-	-
MK675_000562	AU3_HapB_CHR01	SP	No	No	Yes	extracellular	MK676_000763	No	No	-	-	-	-	-
MK675_000573	AU3_HapB_CHR01	SP	No	No	Yes	extracellular	Haplotype specific	No	No	-	-	-	-	-
MK675_000593	AU3_HapB_CHR01	SP	No	No	Yes	nucleus	MK676_026121	No	No	-	-	-	-	-
MK675_000598	AU3_HapB_CHR01	SP	No	Yes	No	-	Haplotype specific	Yes	Yes	-	-11.2514	-	-	-
MK675_000606	AU3_HapB_CHR01	SP	No	No	Yes	peroxisome	MK676_000824	No	No	-	-	-	-	-
MK675_000612	AU3_HapB_CHR01	SP	No	Yes	No	-	Haplotype specific	No	No	-	-	-	-	-
MK675_000618	AU3_HapB_CHR01	SP	No	No	Yes	extracellular	MK676_000847	Yes	Yes	-	-	-	-4.05576	-6.79472
MK675_000624	AU3_HapB_CHR01	SP	No	No	Yes	extracellular	MK676_000852	Yes	Yes	-	-	-	-4.41843	-7.54275
MK675_000630	AU3_HapB_CHR01	SP	No	No	Yes	plasma membrane	MK676_016883	No	No	-	-	-	-	-
MK675_000632	AU3_HapB_CHR01	SP	No	No	Yes	mitochondria	MK676_000859	No	No	-	-	-	-	-
MK675_000717	AU3_HapB_CHR01	SP	No	No	Yes	extracellular	MK676_000967	No	No	-	-	-	-	-
MK675_000723	AU3_HapB_CHR01	SP	No	No	Yes	extracellular	MK676_000976	No	No	-	-	-	-	-
MK675_000729	AU3_HapB_CHR01	SP	No	No	Yes	mitochondria	MK676_001006	Yes	Yes	-	-	5.5241	10.4297	10.3365
MK675_000730	AU3_HapB_CHR01	SP	No	No	Yes	extracellular	MK676_000988	No	No	-	-	-	-	-
MK675_000744	AU3_HapB_CHR01	SP	No	No	Yes	mitochondria	MK676_001006	Yes	Yes	7.91791	10.8896	10.693	14.1626	14.0877
MK675_000748	AU3_HapB_CHR01	SP	No	No	Yes	extracellular	MK676_001012	No	No	-	-	-	-	-
MK675_000813	AU3_HapB_CHR01	SP	No	No	Yes	extracellular	Haplotype specific	Yes	Yes	8.95133	7.93399	7.361	7.94802	-
MK675_000814	AU3_HapB_CHR01	SP	No	No	Yes	extracellular	MK676_001108	Yes	Yes	6.07976	6.78662	7.79585	7.06656	-
MK675_000817	AU3_HapB_CHR01	SP	No	No	Yes	extracellular	Haplotype specific	Yes	Yes	-	-	-	-	-7.42302
MK675_000818	AU3_HapB_CHR01	SP	No	No	Yes	extracellular	MK676_001116	Yes	Yes	6.05139	3.71853	6.1633	4.01456	-
MK675_000828	AU3_HapB_CHR01	SP	No	No	Yes	extracellular	MK676_001130	No	No	-	-	-	-	-
MK675_000829	AU3_HapB_CHR01	SP	No	No	Yes	extracellular	MK676_001130	No	No	-	-	-	-	-
MK675_000854	AU3_HapB_CHR01	SP	No	No	Yes	mitochondria	MK676_001174	Yes	Yes	11.0737	9.29786	11.1751	12.2721	12.3291
MK675_000855	AU3_HapB_CHR01	SP	No	No	Yes	extracellular	Haplotype specific	No	No	-	-	-	-	-
MK675_000865	AU3_HapB_CHR01	SP	No	No	Yes	extracellular	MK676_001163	Yes	Yes	8.18126	7.85607	9.98835	9.25429	9.78695
MK675_000872	AU3_HapB_CHR01	SP	No	No	Yes	nucleus	MK676_001227	Yes	Yes	-	-11.9486	-	-2.31194	-
MK675_000877	AU3_HapB_CHR01	SP	No	No	Yes	mitochondria	MK676_001233	No	No	-	-	-	-	-
MK675_000926	AU3_HapB_CHR01	SP	No	No	Yes	extracellular	MK676_001296	No	No	-	-	-	-	-
MK675_000950	AU3_HapB_CHR01	SP	No	No	Yes	extracellular	MK676_001337	No	No	-	-	-	-	-
MK675_000952	AU3_HapB_CHR01	SP	No	No	Yes	nucleus	MK676_001344	Yes	Yes	-	-	-	-4.21259	-5.70462
MK675_000967	AU3_HapB_CHR01	SP	No	No	Yes	mitochondria	MK676_001362	No	No	-	-	-	-	-
MK675_000972	AU3_HapB_CHR01	SP	Yes		No	-	Haplotype specific	Yes	Yes	-	-	-	-	-2.15514
MK675_001002	AU3_HapB_CHR01	SP	No	No	Yes	extracellular	MK676_001415	No	No	-	-	-	-	-
MK675_001052	AU3_HapB_CHR01	SP	Yes		No	-	Haplotype specific	Yes	Yes	10.6079	10.2549	9.92416	4.73417	6.5566
MK675_001053	AU3_HapB_CHR01	SP	Yes		No	-	Haplotype specific	Yes	Yes	-	-	-	2.6862	2.82557
MK675_001058	AU3_HapB_CHR01	SP	No	No	Yes	peroxisome	MK676_001505	No	No	-	-	-	-	-
MK675_001065	AU3_HapB_CHR01	SP	No	No	Yes	extracellular	MK676_001510	No	No	-	-	-	-	-
MK675_001085	AU3_HapB_CHR01	SP	No	No	Yes	extracellular	MK676_001672	Yes	Yes	9.2554	7.62819	6.22282	8.93353	6.68639
MK675_001121	AU3_HapB_CHR01	SP	No	No	Yes	extracellular	MK676_001576	No	No	-	-	-	-	-
MK675_001148	AU3_HapB_CHR01	SP	No	No	Yes	extracellular	MK676_001610	No	No	-	-	-	-	-
MK675_001159	AU3_HapB_CHR01	SP	No	No	Yes	extracellular	MK676_001614	No	No	-	-	-	-	-
MK675_001173	AU3_HapB_CHR01	SP	No	No	Yes	plasma membrane	MK676_001626	Yes	Yes	8.85721	-	8.30511	7.40452	5.37575
MK675_001181	AU3_HapB_CHR01	SP	No	No	Yes	extracellular	MK676_001642	No	No	-	-	-	-	-
MK675_001186	AU3_HapB_CHR01	SP	No	No	Yes	extracellular	MK676_001654	No	No	-	-	-	-	-
MK675_001188	AU3_HapB_CHR01	SP	No	No	Yes	extracellular	MK676_001658	No	No	-	-	-	-	-
MK675_001192	AU3_HapB_CHR01	SP	No	No	Yes	extracellular	MK676_001664	Yes	Yes	9.1521	7.45383	10.8218	10.5279	9.74362
MK675_001193	AU3_HapB_CHR01	SP	No	No	Yes	extracellular	MK676_001672	Yes	Yes	-	-	-	8.13399	8.61708
MK675_001196	AU3_HapB_CHR01	SP	No	No	Yes	extracellular	MK676_001664	Yes	Yes	9.42751	9.28936	9.91309	10.9049	10.902
MK675_001201	AU3_HapB_CHR01	SP	No	No	Yes	extracellular	MK676_001668	No	No	-	-	-	-	-
MK675_001206	AU3_HapB_CHR01	SP	No	No	Yes	extracellular	MK676_001672	Yes	Yes	-	-	-	6.34187	6.41478
MK675_001215	AU3_HapB_CHR01	SP	No	No	Yes	extracellular	Haplotype specific	No	No	-	-	-	-	-
MK675_001218	AU3_HapB_CHR01	SP	No	No	Yes	nucleus	MK676_001687	No	No	-	-	-	-	-
MK675_001239	AU3_HapB_CHR01	SP	No	No	Yes	extracellular	MK676_001717	Yes	Yes	2.99055	2.33904	3.2058	3.38595	3.17657
MK675_001251	AU3_HapB_CHR01	SP	No	No	Yes	extracellular	MK676_001737	No	No	-	-	-	-	-
MK675_001257	AU3_HapB_CHR01	SP	No	No	Yes	extracellular	MK676_001742	No	No	-	-	-	-	-
MK675_001264	AU3_HapB_CHR01	SP		Yes	No	-	MK676_001752	Yes	Yes	-	-	-	-3.19901	-2.87093
MK675_001278	AU3_HapB_CHR01	SP	No	No	Yes	golgi apparatus	MK676_001775	No	No	-	-	-	-	-
MK675_001297	AU3_HapB_CHR01	SP	No	No	Yes	extracellular	MK676_001799	No	No	-	-	-	-	-
MK675_001309	AU3_HapB_CHR01	SP	No	No	Yes	extracellular	MK676_001814	Yes	Yes	-3.74252	-5.4899	-	-3.87147	-
MK675_001318	AU3_HapB_CHR01	SP	No	No	Yes	extracellular	MK676_001820	No	No	-	-	-	-	-
MK675_001333	AU3_HapB_CHR01	SP	No	No	Yes	nucleus	MK676_001835	No	No	-	-	-	-	-
MK675_001355	AU3_HapB_CHR01	SP	No	No	Yes	mitochondria	MK676_001864	No	No	-	-	-	-	-
MK675_001360	AU3_HapB_CHR01	SP	Yes		No	-	Haplotype specific	Yes	Yes	-	-	-	-4.36895	-8.6578
MK675_001362	AU3_HapB_CHR01	SP	No	No	Yes	extracellular	MK676_001883	No	No	-	-	-	-	-
MK675_001365	AU3_HapB_CHR01	SP	Yes		No	-	Haplotype specific	Yes	Yes	8.95751	8.05862	9.27224	9.70902	9.45254
MK675_001370	AU3_HapB_CHR01	SP	Yes		No	-	Haplotype specific	No	No	-	-	-	-	-
MK675_001371	AU3_HapB_CHR01	SP		Yes	No	-	Haplotype specific	No	No	-	-	-	-	-
MK675_001377	AU3_HapB_CHR01	SP	Yes		No	-	Haplotype specific	No	No	-	-	-	-	-
MK675_001394	AU3_HapB_CHR01	SP	No	No	Yes	mitochondria	MK676_001941	No	No	-	-	-	-	-
MK675_001396	AU3_HapB_CHR01	SP	Yes		No	-	Haplotype specific	Yes	Yes	-	-	-2.30522	-	-
MK675_001409	AU3_HapB_CHR01	SP	No	No	Yes	extracellular	Haplotype specific	No	No	-	-	-	-	-
MK675_001413	AU3_HapB_CHR01	SP	No	No	Yes	extracellular	MK676_001973	No	No	-	-	-	-	-
MK675_001415	AU3_HapB_CHR01	SP	No	No	Yes	extracellular	MK676_001973	Yes	Yes	7.85664	-	-	7.47359	-
MK675_001418	AU3_HapB_CHR01	SP	No	No	Yes	extracellular	MK676_001976	No	No	-	-	-	-	-
MK675_001433	AU3_HapB_CHR01	SP	No	No	Yes	extracellular	MK676_001997	Yes	Yes	4.80116	-	5.49208	5.71894	5.69653
MK675_001446	AU3_HapB_CHR01	SP	No	No	Yes	extracellular	Haplotype specific	No	No	-	-	-	-	-
MK675_001455	AU3_HapB_CHR01	SP	No	No	Yes	extracellular	MK676_002018	No	No	-	-	-	-	-
MK675_001465	AU3_HapB_CHR01	SP	No	No	Yes	extracellular	MK676_002018	No	No	-	-	-	-	-
MK675_001467	AU3_HapB_CHR01	SP	No	No	Yes	extracellular	MK676_002018	No	No	-	-	-	-	-
MK675_001468	AU3_HapB_CHR01	SP	No	No	Yes	extracellular	MK676_002018	Yes	Yes	-	-	9.32675	11.8215	10.0506
MK675_001484	AU3_HapB_CHR01	SP	No	No	Yes	extracellular	MK676_002045	Yes	Yes	8.65289	9.06092	9.33632	12.8058	12.938
MK675_001501	AU3_HapB_CHR01	SP	No	No	Yes	nucleus	MK676_002076	Yes	Yes	-	-	-	-	-2.04979
MK675_001515	AU3_HapB_CHR01	SP	No	No	Yes	nucleus	MK676_002085	No	No	-	-	-	-	-
MK675_001561	AU3_HapB_CHR02	SP	No	No	Yes	extracellular	MK676_002145	No	No	-	-	-	-	-
MK675_001564	AU3_HapB_CHR02	SP	No	No	Yes	peroxisome	MK676_002154	No	No	-	-	-	-	-
MK675_001603	AU3_HapB_CHR02	SP	Yes		No	-	Haplotype specific	No	No	-	-	-	-	-
MK675_001604	AU3_HapB_CHR02	SP	No	No	Yes	extracellular	MK676_002212	No	No	-	-	-	-	-
MK675_001608	AU3_HapB_CHR02	SP	No	No	Yes	extracellular	MK676_002216	No	No	-	-	-	-	-
MK675_001670	AU3_HapB_CHR02	SP	No	No	Yes	extracellular	MK676_002291	No	No	-	-	-	-	-
MK675_001678	AU3_HapB_CHR02	SP	No	No	Yes	extracellular	MK676_002299	No	No	-	-	-	-	-
MK675_001683	AU3_HapB_CHR02	SP	No	No	Yes	extracellular	MK676_002299	No	No	-	-	-	-	-
MK675_001722	AU3_HapB_CHR02	SP	No	No	Yes	plasma membrane	Haplotype specific	No	No	-	-	-	-	-
MK675_001740	AU3_HapB_CHR02	SP	No	No	Yes	extracellular	MK676_002351	No	No	-	-	-	-	-
MK675_001765	AU3_HapB_CHR02	SP	No	No	Yes	nucleus	MK676_002379	No	No	-	-	-	-	-
MK675_001772	AU3_HapB_CHR02	SP	No	No	Yes	mitochondria	MK676_002392	No	No	-	-	-	-	-
MK675_001781	AU3_HapB_CHR02	SP	No	No	Yes	mitochondria	MK676_002402	Yes	Yes	-	-	-	-7.79163	-6.22939
MK675_001798	AU3_HapB_CHR02	SP	No	No	Yes	extracellular	MK676_002426	No	No	-	-	-	-	-
MK675_001807	AU3_HapB_CHR02	SP	No	No	Yes	mitochondria	MK676_002436	No	No	-	-	-	-	-
MK675_001840	AU3_HapB_CHR02	SP	No	No	Yes	extracellular	Haplotype specific	No	No	-	-	-	-	-
MK675_001871	AU3_HapB_CHR02	SP	No	No	Yes	extracellular	Haplotype specific	No	No	-	-	-	-	-
MK675_001876	AU3_HapB_CHR02	SP	No	No	Yes	extracellular	Haplotype specific	No	No	-	-	-	-	-
MK675_001880	AU3_HapB_CHR02	SP	No	No	Yes	extracellular	MK676_002514	No	No	-	-	-	-	-
MK675_001882	AU3_HapB_CHR02	SP	Yes		No	-	Haplotype specific	Yes	Yes	7.91572	7.26487	7.87483	10.6235	10.6438
MK675_001886	AU3_HapB_CHR02	SP	Yes		No	-	Haplotype specific	Yes	Yes	9.76134	8.54148	10.9457	8.9011	-
MK675_001892	AU3_HapB_CHR02	SP	No	No	Yes	plasma membrane	Haplotype specific	No	No	-	-	-	-	-
MK675_001893	AU3_HapB_CHR02	SP	No	No	Yes	plasma membrane	Haplotype specific	No	No	-	-	-	-	-
MK675_001964	AU3_HapB_CHR02	SP	No	No	Yes	extracellular	MK676_002619	No	No	-	-	-	-	-
MK675_001974	AU3_HapB_CHR02	SP	No	No	Yes	extracellular	MK676_002626	Yes	Yes	-	6.95777	-	11.1423	12.656
MK675_001980	AU3_HapB_CHR02	SP	No	No	Yes	plasma membrane	Haplotype specific	Yes	Yes	-	-	-	2.59376	3.04141
MK675_001989	AU3_HapB_CHR02	SP	No	No	Yes	extracellular	MK676_002643	No	No	-	-	-	-	-
MK675_001998	AU3_HapB_CHR02	SP	No	No	Yes	extracellular	Haplotype specific	No	No	-	-	-	-	-
MK675_001999	AU3_HapB_CHR02	SP	No	No	Yes	extracellular	MK676_002662	No	No	-	-	-	-	-
MK675_002044	AU3_HapB_CHR02	SP	No	No	Yes	extracellular	Haplotype specific	Yes	Yes	6.48716	5.92387	6.80891	7.6286	6.94735
MK675_002061	AU3_HapB_CHR02	SP	No	No	Yes	extracellular	MK676_002732	Yes	Yes	3.51852	3.79745	4.5218	6.65129	7.16508
MK675_002074	AU3_HapB_CHR02	SP	No	No	Yes	extracellular	MK676_002758	Yes	Yes	6.93336	6.20575	6.66458	9.36916	9.08148
MK675_002079	AU3_HapB_CHR02	SP	No	No	Yes	extracellular	MK676_002761	Yes	Yes	3.43093	-	4.05216	-	-
MK675_002082	AU3_HapB_CHR02	SP	No	No	Yes	cytoplasm	MK676_002765	No	No	-	-	-	-	-
MK675_002084	AU3_HapB_CHR02	SP	No	No	Yes	mitochondria	MK676_002765	No	No	-	-	-	-	-
MK675_002108	AU3_HapB_CHR02	SP		Yes	No	-	Haplotype specific	No	No	-	-	-	-	-
MK675_002121	AU3_HapB_CHR02	SP	No	No	Yes	extracellular	MK676_002814	No	No	-	-	-	-	-
MK675_002130	AU3_HapB_CHR02	SP	No	No	Yes	mitochondria	MK676_002824	No	No	-	-	-	-	-
MK675_002177	AU3_HapB_CHR02	SP	No	No	Yes	extracellular	MK676_002897	No	No	-	-	-	-	-
MK675_002312	AU3_HapB_CHR02	SP	No	No	Yes	extracellular	MK676_003057	Yes	Yes	-	-	-	9.98381	10.5447
MK675_002333	AU3_HapB_CHR02	SP		Yes	No	-	Haplotype specific	No	No	-	-	-	-	-
MK675_002447	AU3_HapB_CHR02	SP	No	No	Yes	mitochondria	MK676_003289	Yes	Yes	6.87474	8.69121	7.19352	11.2172	11.0625
MK675_002457	AU3_HapB_CHR02	SP		Yes	No	-	Haplotype specific	No	No	-	-	-	-	-
MK675_002510	AU3_HapB_CHR02	SP	No	No	Yes	extracellular	MK676_003370	No	No	-	-	-	-	-
MK675_002513	AU3_HapB_CHR02	SP	No	No	Yes	extracellular	MK676_003374	No	No	-	-	-	-	-
MK675_002589	AU3_HapB_CHR02	SP	No	No	Yes	nucleus	Haplotype specific	No	No	-	-	-	-	-
MK675_002614	AU3_HapB_CHR02	SP	Yes		No	-	Haplotype specific	No	No	-	-	-	-	-
MK675_002672	AU3_HapB_CHR02	SP	No	No	Yes	peroxisome	MK676_003575	Yes	Yes	-	-	-	6.08555	7.43902
MK675_002758	AU3_HapB_CHR02	SP	No	No	Yes	endoplasmic reticulum	Haplotype specific	No	No	-	-	-	-	-
MK675_002763	AU3_HapB_CHR02	SP		Yes	No	-	Haplotype specific	Yes	Yes	-	-	-	-2.34212	-2.82885
MK675_002772	AU3_HapB_CHR02	SP	No	No	Yes	extracellular	MK676_003674	Yes	Yes	7.61067	6.70548	8.54213	5.88236	-
MK675_002777	AU3_HapB_CHR02	SP	No	No	Yes	peroxisome	MK676_003684	No	No	-	-	-	-	-
MK675_002779	AU3_HapB_CHR02	SP	No	No	Yes	extracellular	MK676_003690	Yes	Yes	-	7.15524	7.1508	10.4916	10.7939
MK675_002782	AU3_HapB_CHR02	SP	No	No	Yes	extracellular	MK676_003695	No	No	-	-	-	-	-
MK675_002841	AU3_HapB_CHR02	SP	No	No	Yes	extracellular	MK676_003775	Yes	Yes	-	12.1658	13.372	-	12.4759
MK675_002856	AU3_HapB_CHR02	SP	No	No	Yes	nucleus	MK676_003799	No	No	-	-	-	-	-
MK675_002859	AU3_HapB_CHR02	SP	No	No	Yes	nucleus	MK676_003799	No	No	-	-	-	-	-
MK675_002870	AU3_HapB_CHR02	SP	No	No	Yes	extracellular	MK676_003813	No	No	-	-	-	-	-
MK675_002899	AU3_HapB_CHR02	SP	No	No	Yes	extracellular	MK676_003855	Yes	Yes	7.42356	10.8326	8.73633	12.268	12.3591
MK675_002919	AU3_HapB_CHR02	SP	No	No	Yes	extracellular	MK676_019887	Yes	Yes	-	-	-	-4.30612	-7.04107
MK675_002933	AU3_HapB_CHR02	SP		Yes	No	-	Haplotype specific	Yes	Yes	-	-	-	-5.4356	-8.57548
MK675_002947	AU3_HapB_CHR02	SP	No	No	Yes	plasma membrane	MK676_003937	No	No	-	-	-	-	-
MK675_002965	AU3_HapB_CHR02	SP	No	No	Yes		MK676_003959	No	No	-	-	-	-	-
MK675_002971	AU3_HapB_CHR02	SP		Yes	No	-	Haplotype specific	No	No	-	-	-	-	-
MK675_002980	AU3_HapB_CHR02	SP	No	No	Yes	extracellular	MK676_003981	Yes	Yes	9.13603	-	8.69922	9.10841	7.83691
MK675_002981	AU3_HapB_CHR02	SP	Yes		No	-	Haplotype specific	Yes	Yes	-	-	-	-2.18636	-2.28553
MK675_002993	AU3_HapB_CHR02	SP	No	No	Yes	mitochondria	Haplotype specific	No	No	-	-	-	-	-
MK675_003008	AU3_HapB_CHR02	SP	No	No	Yes	cytoplasm	MK676_004026	No	No	-	-	-	-	-
MK675_003015	AU3_HapB_CHR02	SP		Yes	No	-	Haplotype specific	No	No	-	-	-	-	-
MK675_003029	AU3_HapB_CHR02	SP	No	No	Yes	extracellular	MK676_004063	Yes	Yes	-	13.3333	13.141	10.2127	-
MK675_003036	AU3_HapB_CHR02	SP	No	No	Yes	extracellular	MK676_004066	Yes	Yes	-	-	6.49302	8.49512	8.76088
MK675_003066	AU3_HapB_CHR02	SP	No	No	Yes	extracellular	MK676_004161	No	No	-	-	-	-	-
MK675_003078	AU3_HapB_CHR02	SP	No	No	Yes	extracellular	Haplotype specific	No	No	-	-	-	-	-
MK675_003090	AU3_HapB_CHR02	SP	No	No	Yes	mitochondria	MK676_004144	No	No	-	-	-	-	-
MK675_003225	AU3_HapB_CHR03	SP	No	No	Yes	golgi apparatus	MK676_004349	No	No	-	-	-	-	-
MK675_003231	AU3_HapB_CHR03	SP	No	No	Yes	nucleus	Haplotype specific	No	No	-	-	-	-	-
MK675_003238	AU3_HapB_CHR03	SP	No	No	Yes	extracellular	MK676_004338	No	No	-	-	-	-	-
MK675_003245	AU3_HapB_CHR03	SP	No	No	Yes	extracellular	MK676_004338	No	No	-	-	-	-	-
MK675_003248	AU3_HapB_CHR03	SP	No	No	Yes	golgi apparatus	MK676_004336	No	No	-	-	-	-	-
MK675_003283	AU3_HapB_CHR03	SP		Yes	No	-	Haplotype specific	Yes	Yes	-	-	-	-2.12108	-2.022
MK675_003296	AU3_HapB_CHR03	SP	No	No	Yes	extracellular	MK676_004338	No	No	-	-	-	-	-
MK675_003318	AU3_HapB_CHR03	SP	No	No	Yes	mitochondria	MK676_004250	Yes	Yes	9.56644	8.25577	10.6308	12.5677	12.4198
MK675_003362	AU3_HapB_CHR03	SP	No	No	Yes	extracellular	MK676_014125	No	No	-	-	-	-	-
MK675_003376	AU3_HapB_CHR03	SP	No	No	Yes	extracellular	MK676_004470	No	No	-	-	-	-	-
MK675_003453	AU3_HapB_CHR03	SP		Yes	No	-	Haplotype specific	No	No	-	-	-	-	-
MK675_003460	AU3_HapB_CHR03	SP	No	No	Yes	extracellular	Haplotype specific	No	No	-	-	-	-	-
MK675_003504	AU3_HapB_CHR03	SP	No	No	Yes	nucleus	MK676_004600	No	No	-	-	-	-	-
MK675_003515	AU3_HapB_CHR03	SP	No	No	Yes	nucleus	MK676_004607	No	No	-	-	-	-	-
MK675_003518	AU3_HapB_CHR03	SP	No	No	Yes	endoplasmic reticulum	MK676_004612	No	No	-	-	-	-	-
MK675_003526	AU3_HapB_CHR03	SP	No	No	Yes	nucleus	MK676_004667	No	No	-	-	-	-	-
MK675_003583	AU3_HapB_CHR03	SP	No	No	Yes	extracellular	MK676_004747	No	No	-	-	-	-	-
MK675_003602	AU3_HapB_CHR03	SP	No	No	Yes	nucleus	MK676_004774	No	No	-	-	-	-	-
MK675_003610	AU3_HapB_CHR03	SP	No	No	Yes	nucleus	MK676_004788	No	No	-	-	-	-	-
MK675_003623	AU3_HapB_CHR03	SP	No	No	Yes	extracellular	MK676_004807	No	No	-	-	-	-	-
MK675_003644	AU3_HapB_CHR03	SP	No	No	Yes	cytoplasm	Haplotype specific	No	No	-	-	-	-	-
MK675_003648	AU3_HapB_CHR03	SP	No	No	Yes	extracellular	MK676_004826	No	No	-	-	-	-	-
MK675_003674	AU3_HapB_CHR03	SP	No	No	Yes	extracellular	MK676_004860	No	No	-	-	-	-	-
MK675_003681	AU3_HapB_CHR03	SP	No	No	Yes	mitochondria	MK676_004876	No	No	-	-	-	-	-
MK675_003708	AU3_HapB_CHR03	SP	Yes		No	-	Haplotype specific	No	No	-	-	-	-	-
MK675_003718	AU3_HapB_CHR03	SP	No	No	Yes	extracellular	MK676_004947	Yes	Yes	9.60032	8.30829	8.62171	9.29033	9.40484
MK675_003724	AU3_HapB_CHR03	SP	No	No	Yes	extracellular	MK676_004935	Yes	Yes	10.0038	9.03803	10.5328	11.5694	11.4694
MK675_003728	AU3_HapB_CHR03	SP	No	No	Yes	extracellular	MK676_004956	No	No	-	-	-	-	-
MK675_003743	AU3_HapB_CHR03	SP	No	No	Yes	extracellular	MK676_004964	No	No	-	-	-	-	-
MK675_003751	AU3_HapB_CHR03	SP	No	No	Yes	extracellular	MK676_004976	No	No	-	-	-	-	-
MK675_003771	AU3_HapB_CHR03	SP	No	No	Yes	extracellular	MK676_005025	Yes	Yes	13.2914	11.5841	12.3798	11.4024	-
MK675_003843	AU3_HapB_CHR03	SP		Yes	No	-	Haplotype specific	No	No	-	-	-	-	-
MK675_003851	AU3_HapB_CHR03	SP	Yes	Yes	No	-	Haplotype specific	No	No	-	-	-	-	-
MK675_003891	AU3_HapB_CHR03	SP	No	No	Yes	extracellular	MK676_005139	No	No	-	-	-	-	-
MK675_003921	AU3_HapB_CHR03	SP	No	No	Yes	extracellular	MK676_005176	No	No	-	-	-	-	-
MK675_003929	AU3_HapB_CHR03	SP	Yes		No	-	Haplotype specific	Yes	Yes	-	-	-	-	-2.98489
MK675_003971	AU3_HapB_CHR03	SP	No	No	Yes	nucleus	MK676_005243	No	No	-	-	-	-	-
MK675_003980	AU3_HapB_CHR03	SP		Yes	No	-	Haplotype specific	No	No	-	-	-	-	-
MK675_004010	AU3_HapB_CHR03	SP	No	No	Yes	mitochondria	MK676_005282	No	No	-	-	-	-	-
MK675_004042	AU3_HapB_CHR03	SP	No	No	Yes	extracellular	MK676_005347	Yes	Yes	-	-	-	4.7459	4.74171
MK675_004067	AU3_HapB_CHR03	SP	Yes		No	-	Haplotype specific	No	No	-	-	-	-	-
MK675_004090	AU3_HapB_CHR03	SP		Yes	No	-	Haplotype specific	No	No	-	-	-	-	-
MK675_004117	AU3_HapB_CHR03	SP	No	No	Yes	peroxisome	MK676_005436	No	No	-	-	-	-	-
MK675_004123	AU3_HapB_CHR03	SP	No	No	Yes	extracellular	Haplotype specific	Yes	Yes	9.74035	9.72894	10.5546	14.2006	13.7359
MK675_004127	AU3_HapB_CHR03	SP	No	No	Yes	extracellular	MK676_005467	Yes	Yes	8.60841	6.62769	8.5435	7.26671	-
MK675_004200	AU3_HapB_CHR03	SP	No	No	Yes	mitochondria	MK676_005544	No	No	-	-	-	-	-
MK675_004225	AU3_HapB_CHR03	SP	No	No	Yes	peroxisome	MK676_005589	No	No	-	-	-	-	-
MK675_004251	AU3_HapB_CHR03	SP	No	No	Yes	extracellular	MK676_005614	No	No	-	-	-	-	-
MK675_004265	AU3_HapB_CHR03	SP	No	No	Yes	extracellular	MK676_005628	No	No	-	-	-	-	-
MK675_004267	AU3_HapB_CHR03	SP	No	No	Yes	extracellular	MK676_005630	No	No	-	-	-	-	-
MK675_004291	AU3_HapB_CHR03	SP	No	No	Yes	peroxisome	MK676_005648	Yes	Yes	-2.60108	-	-	-	-
MK675_004294	AU3_HapB_CHR03	SP	No	No	Yes	extracellular	MK676_005651	No	No	-	-	-	-	-
MK675_004303	AU3_HapB_CHR03	SP	No	No	Yes	extracellular	MK676_005671	No	No	-	-	-	-	-
MK675_004310	AU3_HapB_CHR03	SP	No	No	Yes	extracellular	MK676_005687	No	No	-	-	-	-	-
MK675_004314	AU3_HapB_CHR03	SP	No	No	Yes	extracellular	MK676_005697	Yes	Yes	-	-	-	-	6.01666
MK675_004349	AU3_HapB_CHR03	SP	No	No	Yes	extracellular	MK676_005739	No	No	-	-	-	-	-
MK675_004350	AU3_HapB_CHR03	SP	No	No	Yes	extracellular	Haplotype specific	No	No	-	-	-	-	-
MK675_004351	AU3_HapB_CHR03	SP	No	No	Yes	extracellular	Haplotype specific	No	No	-	-	-	-	-
MK675_004352	AU3_HapB_CHR03	SP	No	No	Yes	extracellular	MK676_005743	No	No	-	-	-	-	-
MK675_004354	AU3_HapB_CHR03	SP	No	No	Yes	nucleus	MK676_005747	No	No	-	-	-	-	-
MK675_004372	AU3_HapB_CHR03	SP		Yes	No	-	Haplotype specific	No	No	-	-	-	-	-
MK675_004398	AU3_HapB_CHR03	SP	No	No	Yes	extracellular	MK676_005790	Yes	Yes	3.80042	3.17744	4.53294	5.15004	5.23317
MK675_004402	AU3_HapB_CHR03	SP	No	No	Yes	extracellular	Haplotype specific	No	No	-	-	-	-	-
MK675_004418	AU3_HapB_CHR03	SP	No	No	Yes	mitochondria	MK676_005822	No	No	-	-	-	-	-
MK675_004431	AU3_HapB_CHR03	SP	No	No	Yes	extracellular	Haplotype specific	No	No	-	-	-	-	-
MK675_004445	AU3_HapB_CHR03	SP	No	No	Yes	mitochondria	MK676_005853	No	No	-	-	-	-	-
MK675_004452	AU3_HapB_CHR03	SP	No	No	Yes	extracellular	MK676_005865	No	No	-	-	-	-	-
MK675_004459	AU3_HapB_CHR03	SP	No	No	Yes	mitochondria	MK676_005878	No	No	-	-	-	-	-
MK675_004463	AU3_HapB_CHR03	SP	No	No	Yes	extracellular	MK676_005878	Yes	Yes	-	-	-	8.54494	7.70615
MK675_004465	AU3_HapB_CHR03	SP	No	No	Yes	extracellular	MK676_005878	Yes	Yes	6.68465	-	8.58404	12.555	11.7514
MK675_004466	AU3_HapB_CHR03	SP	No	No	Yes	extracellular	MK676_005878	Yes	Yes	-	-	7.74798	12.0437	10.8779
MK675_004472	AU3_HapB_CHR03	SP	No	No	Yes	extracellular	MK676_005882	Yes	Yes	-	-	-	8.37436	9.71074
MK675_004502	AU3_HapB_CHR03	SP	No	No	Yes	extracellular	MK676_005916	No	No	-	-	-	-	-
MK675_004529	AU3_HapB_CHR03	SP	No	No	Yes	mitochondria	MK676_005946	Yes	Yes	5.30822	5.78323	5.45631	8.15062	7.83636
MK675_004543	AU3_HapB_CHR03	SP	No	No	Yes	extracellular	MK676_005965	No	No	-	-	-	-	-
MK675_004554	AU3_HapB_CHR03	SP	No	No	Yes	extracellular	Haplotype specific	No	No	-	-	-	-	-
MK675_004562	AU3_HapB_CHR03	SP		Yes	No	-	Haplotype specific	No	No	-	-	-	-	-
MK675_004565	AU3_HapB_CHR03	SP	No	No	Yes	extracellular	MK676_005988	No	No	-	-	-	-	-
MK675_004567	AU3_HapB_CHR03	SP	No	No	Yes	nucleus	MK676_005992	No	No	-	-	-	-	-
MK675_004571	AU3_HapB_CHR03	SP		Yes	No	-	Haplotype specific	No	No	-	-	-	-	-
MK675_004581	AU3_HapB_CHR03	SP	No	No	Yes	extracellular	MK676_006006	Yes	Yes	-	-	-	-4.15966	-5.19327
MK675_004621	AU3_HapB_CHR03	SP	No	No	Yes	extracellular	MK676_006042	No	No	-	-	-	-	-
MK675_004635	AU3_HapB_CHR03	SP	No	No	Yes	extracellular	MK676_006063	Yes	Yes	-	-	-	-4.65093	-7.39595
MK675_004639	AU3_HapB_CHR03	SP	No	No	Yes	extracellular	MK676_006070	No	No	-	-	-	-	-
MK675_004682	AU3_HapB_CHR03	SP	No	No	Yes	mitochondria	Haplotype specific	No	No	-	-	-	-	-
MK675_004723	AU3_HapB_CHR03	SP	No	No	Yes	extracellular	Haplotype specific	No	No	-	-	-	-	-
MK675_004730	AU3_HapB_CHR03	SP	No	No	Yes	mitochondria	MK676_006178	Yes	Yes	-	-	-	4.57675	4.65409
MK675_004745	AU3_HapB_CHR03	SP	No	No	Yes	mitochondria	Haplotype specific	No	No	-	-	-	-	-
MK675_004758	AU3_HapB_CHR03	SP	No	No	Yes	nucleus	MK676_006224	No	No	-	-	-	-	-
MK675_004770	AU3_HapB_CHR03	SP	No	No	Yes	extracellular	MK676_006253	Yes	Yes	-	-	-	2.37923	2.89505
MK675_004777	AU3_HapB_CHR03	SP	No	No	Yes	extracellular	MK676_006252	No	No	-	-	-	-	-
MK675_004778	AU3_HapB_CHR03	SP	No	No	Yes	extracellular	MK676_006253	Yes	Yes	-	-	-	-4.94687	-8.38732
MK675_004780	AU3_HapB_CHR03	SP	No	No	Yes	extracellular	MK676_001883	No	No	-	-	-	-	-
MK675_004790	AU3_HapB_CHR03	SP	No	No	Yes	extracellular	MK676_006253	Yes	Yes	-	-	-	5.37864	6.26967
MK675_004808	AU3_HapB_CHR03	SP	No	No	Yes	extracellular	MK676_006288	No	No	-	-	-	-	-
MK675_004849	AU3_HapB_CHR03	SP	No	No	Yes	extracellular	MK676_006355	No	No	-	-	-	-	-
MK675_004851	AU3_HapB_CHR03	SP	No	No	Yes	extracellular	MK676_006358	No	No	-	-	-	-	-
MK675_004853	AU3_HapB_CHR03	SP	No	No	Yes	extracellular	MK676_006360	No	No	-	-	-	-	-
MK675_004866	AU3_HapB_CHR03	SP	No	No	Yes	extracellular	MK676_006371	No	No	-	-	-	-	-
MK675_004872	AU3_HapB_CHR03	SP	No	No	Yes	extracellular	MK676_006376	No	No	-	-	-	-	-
MK675_004920	AU3_HapB_CHR04	SP	No	No	Yes	extracellular	MK676_006432	Yes	Yes	4.64047	-	5.35771	8.15061	7.84241
MK675_004928	AU3_HapB_CHR04	SP	Yes		No	-	Haplotype specific	No	No	-	-	-	-	-
MK675_004948	AU3_HapB_CHR04	SP	No	No	Yes	extracellular	Haplotype specific	No	No	-	-	-	-	-
MK675_004953	AU3_HapB_CHR04	SP	No	No	Yes	mitochondria	MK676_006450	No	No	-	-	-	-	-
MK675_004955	AU3_HapB_CHR04	SP	No	No	Yes	mitochondria	MK676_006454	No	No	-	-	-	-	-
MK675_004963	AU3_HapB_CHR04	SP	No	No	Yes	mitochondria	MK676_006454	No	No	-	-	-	-	-
MK675_004976	AU3_HapB_CHR04	SP	No	No	Yes	nucleus	MK676_006472	No	No	-	-	-	-	-
MK675_005005	AU3_HapB_CHR04	SP	No	No	Yes	nucleus	MK676_006501	No	No	-	-	-	-	-
MK675_005014	AU3_HapB_CHR04	SP	No	No	Yes	nucleus	MK676_006507	No	No	-	-	-	-	-
MK675_005019	AU3_HapB_CHR04	SP	No	No	Yes	nucleus	MK676_006520	No	No	-	-	-	-	-
MK675_005056	AU3_HapB_CHR04	SP	No	No	Yes	extracellular	Haplotype specific	No	No	-	-	-	-	-
MK675_005062	AU3_HapB_CHR04	SP	Yes		No	-	Haplotype specific	No	No	-	-	-	-	-
MK675_005067	AU3_HapB_CHR04	SP	No	No	Yes	extracellular	Haplotype specific	No	No	-	-	-	-	-
MK675_005071	AU3_HapB_CHR04	SP	No	No	Yes	extracellular	MK676_006581	No	No	-	-	-	-	-
MK675_005111	AU3_HapB_CHR04	SP	No	No	Yes	extracellular	MK676_006651	No	No	-	-	-	-	-
MK675_005114	AU3_HapB_CHR04	SP	No	No	Yes	extracellular	MK676_006654	No	No	-	-	-	-	-
MK675_005116	AU3_HapB_CHR04	SP	No	No	Yes	extracellular	MK676_006655	Yes	Yes	-	-	-	-3.99652	-7.54726
MK675_005129	AU3_HapB_CHR04	SP	No	No	Yes	mitochondria	MK676_006669	No	No	-	-	-	-	-
MK675_005158	AU3_HapB_CHR04	SP	No	No	Yes	mitochondria	MK676_006710	No	No	-	-	-	-	-
MK675_005192	AU3_HapB_CHR04	SP		Yes	No	-	Haplotype specific	No	No	-	-	-	-	-
MK675_005197	AU3_HapB_CHR04	SP	No	No	Yes	extracellular	MK676_006763	No	No	-	-	-	-	-
MK675_005234	AU3_HapB_CHR04	SP	No	No	Yes	mitochondria	MK676_006813	No	No	-	-	-	-	-
MK675_005238	AU3_HapB_CHR04	SP	No	No	Yes	mitochondria	MK676_006818	No	No	-	-	-	-	-
MK675_005250	AU3_HapB_CHR04	SP	No	No	Yes	extracellular	MK676_006848	No	No	-	-	-	-	-
MK675_005314	AU3_HapB_CHR04	SP	No	No	Yes	mitochondria	MK676_006939	No	No	-	-	-	-	-
MK675_005337	AU3_HapB_CHR04	SP	No	No	Yes	extracellular	MK676_006975	No	No	-	-	-	-	-
MK675_005340	AU3_HapB_CHR04	SP	No	No	Yes	extracellular	MK676_006975	No	No	-	-	-	-	-
MK675_005408	AU3_HapB_CHR04	SP	Yes		No	-	Haplotype specific	No	No	-	-	-	-	-
MK675_005422	AU3_HapB_CHR04	SP	No	No	Yes	extracellular	MK676_007062	No	No	-	-	-	-	-
MK675_005458	AU3_HapB_CHR04	SP	No	No	Yes	mitochondria	MK676_007108	Yes	Yes	6.09314	5.50167	6.28942	8.15763	7.87881
MK675_005461	AU3_HapB_CHR04	SP	No	No	Yes	mitochondria	MK676_007112	No	No	-	-	-	-	-
MK675_005476	AU3_HapB_CHR04	SP	No	No	Yes	extracellular	MK676_007130	No	No	-	-	-	-	-
MK675_005494	AU3_HapB_CHR04	SP	No	No	Yes	mitochondria	Haplotype specific	No	No	-	-	-	-	-
MK675_005531	AU3_HapB_CHR04	SP	No	No	Yes	nucleus	Haplotype specific	No	No	-	-	-	-	-
MK675_005583	AU3_HapB_CHR04	SP	No	No	Yes	peroxisome	Haplotype specific	No	No	-	-	-	-	-
MK675_005593	AU3_HapB_CHR04	SP	No	No	Yes	extracellular	MK676_007276	No	No	-	-	-	-	-
MK675_005627	AU3_HapB_CHR04	SP	Yes		No	-	Haplotype specific	No	No	-	-	-	-	-
MK675_005628	AU3_HapB_CHR04	SP	Yes		No	-	Haplotype specific	No	No	-	-	-	-	-
MK675_005651	AU3_HapB_CHR04	SP	No	No	Yes	extracellular	MK676_007353	Yes	Yes	-	-	-	-3.31108	-5.52779
MK675_005735	AU3_HapB_CHR04	SP	No	No	Yes	extracellular	MK676_007450	No	No	-	-	-	-	-
MK675_005781	AU3_HapB_CHR04	SP	No	No	Yes	extracellular	MK676_007492	No	No	-	-	-	-	-
MK675_005805	AU3_HapB_CHR04	SP	No	No	Yes	extracellular	Haplotype specific	No	No	-	-	-	-	-
MK675_005815	AU3_HapB_CHR04	SP	No	No	Yes	extracellular	MK676_007534	No	No	-	-	-	-	-
MK675_005816	AU3_HapB_CHR04	SP	No	No	Yes	extracellular	MK676_007535	Yes	Yes	10.0943	10.1735	10.235	9.00384	4.22517
MK675_005825	AU3_HapB_CHR04	SP	No	No	Yes	extracellular	MK676_006458	No	No	-	-	-	-	-
MK675_005866	AU3_HapB_CHR04	SP	No	No	Yes	extracellular	MK676_006458	No	No	-	-	-	-	-
MK675_005889	AU3_HapB_CHR04	SP	No	No	Yes	plasma membrane	MK676_007635	No	No	-	-	-	-	-
MK675_005909	AU3_HapB_CHR04	SP	No	No	Yes	extracellular	MK676_007664	No	No	-	-	-	-	-
MK675_005978	AU3_HapB_CHR04	SP	No	No	Yes	extracellular	Haplotype specific	No	No	-	-	-	-	-
MK675_006035	AU3_HapB_CHR04	SP	No	No	Yes	plasma membrane	MK676_007777	No	No	-	-	-	-	-
MK675_006040	AU3_HapB_CHR04	SP	No	No	Yes	extracellular	MK676_007783	Yes	Yes	5.58961	4.97594	-	6.22722	5.98739
MK675_006060	AU3_HapB_CHR04	SP	No	No	Yes	extracellular	MK676_007809	No	No	-	-	-	-	-
MK675_006076	AU3_HapB_CHR04	SP	No	No	Yes	extracellular	MK676_007823	Yes	Yes	10.7364	9.4927	11.0989	11.0029	9.82381
MK675_006107	AU3_HapB_CHR04	SP	No	No	Yes	extracellular	MK676_007860	No	No	-	-	-	-	-
MK675_006112	AU3_HapB_CHR04	SP	No	No	Yes	extracellular	MK676_007868	No	No	-	-	-	-	-
MK675_006168	AU3_HapB_CHR04	SP	No	No	Yes	extracellular	MK676_007951	No	No	-	-	-	-	-
MK675_006189	AU3_HapB_CHR04	SP		Yes	No	-	Haplotype specific	No	No	-	-	-	-	-
MK675_006220	AU3_HapB_CHR04	SP		Yes	No	-	Haplotype specific	No	No	-	-	-	-	-
MK675_006231	AU3_HapB_CHR04	SP	No	No	Yes	extracellular	MK676_008033	Yes	Yes	12.6696	10.8848	12.2347	11.9037	11.3456
MK675_006243	AU3_HapB_CHR04	SP	No	No	Yes	extracellular	MK676_008060	No	No	-	-	-	-	-
MK675_006246	AU3_HapB_CHR04	SP	No	No	Yes	mitochondria	Haplotype specific	No	No	-	-	-	-	-
MK675_006253	AU3_HapB_CHR04	SP		Yes	No	-	Haplotype specific	No	No	-	-	-	-	-
MK675_006268	AU3_HapB_CHR04	SP	No	No	Yes	plasma membrane	MK676_008079	Yes	Yes	11.029	11.6035	9.91588	11.946	-
MK675_006274	AU3_HapB_CHR04	SP	No	No	Yes	extracellular	MK676_008084	No	No	-	-	-	-	-
MK675_006276	AU3_HapB_CHR04	SP	No	No	Yes	mitochondria	MK676_008090	No	No	-	-	-	-	-
MK675_006287	AU3_HapB_CHR04	SP	No	No	Yes	extracellular	MK676_008097	No	No	-	-	-	-	-
MK675_006310	AU3_HapB_CHR04	SP	No	No	Yes	extracellular	MK676_008143	Yes	Yes	10.0712	9.65571	10.2229	12.9262	12.8867
MK675_006330	AU3_HapB_CHR05	SP	No	No	Yes	mitochondria	MK676_008178	Yes	Yes	-	-	-	-3.27539	-4.13182
MK675_006434	AU3_HapB_CHR05	SP	No	No	Yes	nucleus	MK676_008328	No	No	-	-	-	-	-
MK675_006437	AU3_HapB_CHR05	SP	Yes		No	-	Haplotype specific	No	No	-	-	-	-	-
MK675_006445	AU3_HapB_CHR05	SP	No	No	Yes	mitochondria	MK676_008346	No	No	-	-	-	-	-
MK675_006456	AU3_HapB_CHR05	SP	No	No	Yes	mitochondria	MK676_008358	Yes	Yes	6.83284	6.68321	7.92051	7.8719	7.77787
MK675_006471	AU3_HapB_CHR05	SP	No	No	Yes	mitochondria	MK676_008379	No	No	-	-	-	-	-
MK675_006502	AU3_HapB_CHR05	SP	Yes		No	-	Haplotype specific	No	No	-	-	-	-	-
MK675_006531	AU3_HapB_CHR05	SP	No	No	Yes	extracellular	MK676_008447	No	No	-	-	-	-	-
MK675_006534	AU3_HapB_CHR05	SP	No	No	Yes	extracellular	MK676_008453	No	No	-	-	-	-	-
MK675_006550	AU3_HapB_CHR05	SP	No	No	Yes	nucleus	MK676_008475	No	No	-	-	-	-	-
MK675_006554	AU3_HapB_CHR05	SP	No	No	Yes	extracellular	MK676_008479	No	No	-	-	-	-	-
MK675_006599	AU3_HapB_CHR05	SP	No	No	Yes	extracellular	Haplotype specific	Yes	Yes	10.2265	7.87377	7.38914	11.1711	10.3167
MK675_006693	AU3_HapB_CHR05	SP	No	No	Yes	nucleus	MK676_008584	No	No	-	-	-	-	-
MK675_006696	AU3_HapB_CHR05	SP		Yes	No	-	Haplotype specific	No	No	-	-	-	-	-
MK675_006700	AU3_HapB_CHR05	SP	No	No	Yes	nucleus	MK676_008590	No	No	-	-	-	-	-
MK675_006703	AU3_HapB_CHR05	SP	No	No	Yes	extracellular	MK676_008594	No	No	-	-	-	-	-
MK675_006713	AU3_HapB_CHR05	SP	No	No	Yes	extracellular	MK676_008605	No	No	-	-	-	-	-
MK675_006770	AU3_HapB_CHR05	SP	No	No	Yes	extracellular	Haplotype specific	No	No	-	-	-	-	-
MK675_006773	AU3_HapB_CHR05	SP	No	No	Yes	extracellular	Haplotype specific	No	No	-	-	-	-	-
MK675_006832	AU3_HapB_CHR05	SP	No	No	Yes	extracellular	MK676_008856	Yes	Yes	7.41862	-	7.92646	10.1986	9.78326
MK675_006839	AU3_HapB_CHR05	SP	No	No	Yes	extracellular	MK676_008861	No	No	-	-	-	-	-
MK675_006898	AU3_HapB_CHR05	SP	No	No	Yes	extracellular	MK676_008939	No	No	-	-	-	-	-
MK675_006900	AU3_HapB_CHR05	SP	No	No	Yes	extracellular	MK676_008941	No	No	-	-	-	-	-
MK675_006945	AU3_HapB_CHR05	SP	No	No	Yes	extracellular	MK676_008978	No	No	-	-	-	-	-
MK675_006962	AU3_HapB_CHR05	SP	No	No	Yes	mitochondria	MK676_008999	Yes	Yes	-	8.26146	-	11.5039	12.1638
MK675_006985	AU3_HapB_CHR05	SP	No	No	Yes	extracellular	MK676_009028	Yes	Yes	6.68347	5.84648	7.32813	8.25841	8.06062
MK675_007001	AU3_HapB_CHR05	SP	No	No	Yes	extracellular	MK676_009052	No	No	-	-	-	-	-
MK675_007055	AU3_HapB_CHR05	SP	No	No	Yes	extracellular	MK676_009127	No	No	-	-	-	-	-
MK675_007067	AU3_HapB_CHR05	SP	No	No	Yes	extracellular	MK676_009137	No	No	-	-	-	-	-
MK675_007075	AU3_HapB_CHR05	SP	No	No	Yes	nucleus	MK676_009150	No	No	-	-	-	-	-
MK675_007078	AU3_HapB_CHR05	SP	No	No	Yes	mitochondria	MK676_009155	Yes	Yes	8.94972	9.54381	9.323	12.2696	12.7394
MK675_007079	AU3_HapB_CHR05	SP	No	No	Yes	mitochondria	MK676_009157	Yes	Yes	-	-	9.28437	12.3242	12.7801
MK675_007080	AU3_HapB_CHR05	SP	No	No	Yes	mitochondria	MK676_009157	Yes	Yes	-	-	-	10.5915	10.7602
MK675_007082	AU3_HapB_CHR05	SP	No	No	Yes	endoplasmic reticulum	MK676_009159	No	No	-	-	-	-	-
MK675_007166	AU3_HapB_CHR05	SP	No	No	Yes	extracellular	MK676_009230	No	No	-	-	-	-	-
MK675_007208	AU3_HapB_CHR05	SP	No	No	Yes	extracellular	MK676_009285	No	No	-	-	-	-	-
MK675_007217	AU3_HapB_CHR05	SP	No	No	Yes	extracellular	MK676_009296	Yes	Yes	-	-	-	-4.586	-6.22688
MK675_007255	AU3_HapB_CHR05	SP	No	No	Yes	extracellular	MK676_009325	No	No	-	-	-	-	-
MK675_007290	AU3_HapB_CHR05	SP	No	No	Yes	nucleus	MK676_009367	No	No	-	-	-	-	-
MK675_007298	AU3_HapB_CHR05	SP	No	No	Yes	endoplasmic reticulum	MK676_009380	Yes	Yes	-	-2.40298	-	-	-
MK675_007304	AU3_HapB_CHR05	SP	No	No	Yes	extracellular	MK676_009382	Yes	Yes	-	4.94477	5.33316	8.43433	9.12504
MK675_007336	AU3_HapB_CHR05	SP	No	No	Yes	extracellular	MK676_009423	No	No	-	-	-	-	-
MK675_007348	AU3_HapB_CHR05	SP	No	No	Yes	extracellular	MK676_009431	No	No	-	-	-	-	-
MK675_007350	AU3_HapB_CHR05	SP		Yes	No	-	Haplotype specific	Yes	Yes	-	-	-	-5.01868	-6.51062
MK675_007366	AU3_HapB_CHR05	SP	No	No	Yes	extracellular	Haplotype specific	No	No	-	-	-	-	-
MK675_007367	AU3_HapB_CHR05	SP	No	No	Yes	extracellular	MK676_009456	No	No	-	-	-	-	-
MK675_007408	AU3_HapB_CHR05	SP	No	No	Yes	extracellular	Haplotype specific	Yes	Yes	-	-2.23021	-	-6.72912	-6.40079
MK675_007454	AU3_HapB_CHR05	SP	No	No	Yes	extracellular	MK676_009518	No	No	-	-	-	-	-
MK675_007460	AU3_HapB_CHR05	SP	No	No	Yes	extracellular	MK676_009522	No	No	-	-	-	-	-
MK675_007464	AU3_HapB_CHR05	SP	No	No	Yes	extracellular	MK676_009523	No	No	-	-	-	-	-
MK675_007506	AU3_HapB_CHR05	SP	No	No	Yes	extracellular	MK676_009571	Yes	Yes	-	-	-2.21357	-2.80568	-
MK675_007512	AU3_HapB_CHR05	SP	No	No	Yes	extracellular	MK676_002477	No	No	-	-	-	-	-
MK675_007524	AU3_HapB_CHR05	SP	No	No	Yes	mitochondria	MK676_009592	Yes	Yes	9.86718	8.84705	10.3255	10.2425	9.42043
MK675_007528	AU3_HapB_CHR05	SP	No	No	Yes	extracellular	MK676_009599	No	No	-	-	-	-	-
MK675_007537	AU3_HapB_CHR05	SP	No	No	Yes	extracellular	MK676_009605	No	No	-	-	-	-	-
MK675_007546	AU3_HapB_CHR05	SP	No	No	Yes	peroxisome	MK676_002530	No	No	-	-	-	-	-
MK675_007560	AU3_HapB_CHR05	SP	No	No	Yes	extracellular	Haplotype specific	Yes	Yes	8.93253	8.22752	10.1366	13.14	13.0124
MK675_007590	AU3_HapB_CHR05	SP	No	No	Yes	mitochondria	Haplotype specific	No	No	-	-	-	-	-
MK675_007638	AU3_HapB_CHR06	SP	No	No	Yes	extracellular	MK676_009741	Yes	Yes	2.022	2.6778	-	3.26524	3.23402
MK675_007646	AU3_HapB_CHR06	SP	No	No	Yes	extracellular	MK676_009752	No	No	-	-	-	-	-
MK675_007685	AU3_HapB_CHR06	SP	No	No	Yes	extracellular	MK676_009827	No	No	-	-	-	-	-
MK675_007690	AU3_HapB_CHR06	SP	No	No	Yes	extracellular	MK676_009832	No	No	-	-	-	-	-
MK675_007706	AU3_HapB_CHR06	SP		Yes	No	-	Haplotype specific	Yes	Yes	-	-3.46705	-2.43528	-	-
MK675_007708	AU3_HapB_CHR06	SP	No	No	Yes	extracellular	Haplotype specific	No	No	-	-	-	-	-
MK675_007710	AU3_HapB_CHR06	SP	No	No	Yes	extracellular	MK676_009847	No	No	-	-	-	-	-
MK675_007765	AU3_HapB_CHR06	SP	No	No	Yes	extracellular	MK676_009915	Yes	Yes	-	8.85338	7.33879	11.9265	11.9464
MK675_007767	AU3_HapB_CHR06	SP	No	No	Yes	mitochondria	MK676_009921	No	No	-	-	-	-	-
MK675_007778	AU3_HapB_CHR06	SP	No	No	Yes	extracellular	MK676_009974	Yes	Yes	10.0011	10.5416	10.9078	14.0276	14.0165
MK675_007780	AU3_HapB_CHR06	SP	No	No	Yes	extracellular	MK676_009911	Yes	Yes	-	11.5268	9.82401	14.1127	14.1837
MK675_007807	AU3_HapB_CHR06	SP	No	No	Yes	nucleus	MK676_011249	No	No	-	-	-	-	-
MK675_007808	AU3_HapB_CHR06	SP	No	No	Yes	extracellular	MK676_010015	No	No	-	-	-	-	-
MK675_007835	AU3_HapB_CHR06	SP		Yes	No	-	Haplotype specific	No	No	-	-	-	-	-
MK675_007843	AU3_HapB_CHR06	SP	Yes		No	-	Haplotype specific	No	No	-	-	-	-	-
MK675_007848	AU3_HapB_CHR06	SP	No	No	Yes	cytoplasm	Haplotype specific	No	No	-	-	-	-	-
MK675_007897	AU3_HapB_CHR06	SP	Yes		No	-	Haplotype specific	No	No	-	-	-	-	-
MK675_007898	AU3_HapB_CHR06	SP	Yes		No	-	Haplotype specific	Yes	Yes	12.4442	11.3803	-	12.2774	-
MK675_007906	AU3_HapB_CHR06	SP	Yes		No	-	Haplotype specific	Yes	Yes	-	-	-	-4.66956	-5.04148
MK675_007913	AU3_HapB_CHR06	SP	No	No	Yes	extracellular	MK676_010140	No	No	-	-	-	-	-
MK675_007923	AU3_HapB_CHR06	SP	No	No	Yes	extracellular	MK676_010160	Yes	Yes	-2.33883	-	-	-	-
MK675_007925	AU3_HapB_CHR06	SP	No	No	Yes	extracellular	MK676_010164	Yes	Yes	7.72312	7.77862	8.1869	11.4733	11.485
MK675_007926	AU3_HapB_CHR06	SP	No	No	Yes	extracellular	MK676_010166	No	No	-	-	-	-	-
MK675_007928	AU3_HapB_CHR06	SP	No	No	Yes	extracellular	MK676_010167	No	No	-	-	-	-	-
MK675_007931	AU3_HapB_CHR06	SP	No	No	Yes	golgi apparatus	MK676_010175	No	No	-	-	-	-	-
MK675_007934	AU3_HapB_CHR06	SP	No	No	Yes	extracellular	MK676_010181	No	No	-	-	-	-	-
MK675_007937	AU3_HapB_CHR06	SP	No	No	Yes	golgi apparatus	MK676_010184	No	No	-	-	-	-	-
MK675_007956	AU3_HapB_CHR06	SP	No	No	Yes	extracellular	MK676_010209	Yes	Yes	8.11124	12.3787	13.1044	9.57964	-
MK675_007969	AU3_HapB_CHR06	SP	No	No	Yes	extracellular	MK676_010217	Yes	Yes	6.53381	5.17663	5.32524	4.71608	-
MK675_008004	AU3_HapB_CHR06	SP	No	No	Yes	plasma membrane	MK676_010264	No	No	-	-	-	-	-
MK675_008072	AU3_HapB_CHR06	SP	No	No	Yes	extracellular	MK676_010343	No	No	-	-	-	-	-
MK675_008084	AU3_HapB_CHR06	SP	No	No	Yes	extracellular	MK676_010365	No	No	-	-	-	-	-
MK675_008091	AU3_HapB_CHR06	SP	No	No	Yes	extracellular	MK676_010367	No	No	-	-	-	-	-
MK675_008092	AU3_HapB_CHR06	SP	No	No	Yes	extracellular	MK676_010371	No	No	-	-	-	-	-
MK675_008104	AU3_HapB_CHR06	SP	No	No	Yes	extracellular	MK676_010385	No	No	-	-	-	-	-
MK675_008107	AU3_HapB_CHR06	SP	No	No	Yes	extracellular	MK676_010389	No	No	-	-	-	-	-
MK675_008140	AU3_HapB_CHR06	SP		Yes	No	-	Haplotype specific	No	No	-	-	-	-	-
MK675_008143	AU3_HapB_CHR06	SP	No	No	Yes	mitochondria	MK676_010422	No	No	-	-	-	-	-
MK675_008212	AU3_HapB_CHR06	SP	No	No	Yes	extracellular	Haplotype specific	No	No	-	-	-	-	-
MK675_008306	AU3_HapB_CHR06	SP	No	No	Yes	mitochondria	MK676_010589	No	No	-	-	-	-	-
MK675_008331	AU3_HapB_CHR06	SP	No	No	Yes	extracellular	MK676_010610	No	No	-	-	-	-	-
MK675_008333	AU3_HapB_CHR06	SP	No	No	Yes	extracellular	MK676_010613	No	No	-	-	-	-	-
MK675_008367	AU3_HapB_CHR06	SP	No	No	Yes	extracellular	Haplotype specific	No	No	-	-	-	-	-
MK675_008386	AU3_HapB_CHR06	SP		Yes	No	-	Haplotype specific	No	No	-	-	-	-	-
MK675_008413	AU3_HapB_CHR06	SP	No	No	Yes	plasma membrane	MK676_010693	No	No	-	-	-	-	-
MK675_008419	AU3_HapB_CHR06	SP	No	No	Yes	extracellular	MK676_010698	Yes	Yes	-	-	-	9.17768	8.76908
MK675_008423	AU3_HapB_CHR06	SP	Yes		No	-	Haplotype specific	No	No	-	-	-	-	-
MK675_008440	AU3_HapB_CHR06	SP	No	No	Yes	extracellular	MK676_010727	Yes	Yes	-	8.13055	-	11.8587	12.1143
MK675_008454	AU3_HapB_CHR06	SP	No	No	Yes	extracellular	MK676_010745	No	No	-	-	-	-	-
MK675_008460	AU3_HapB_CHR06	SP	No	No	Yes	extracellular	Haplotype specific	No	No	-	-	-	-	-
MK675_008495	AU3_HapB_CHR06	SP	No	No	Yes	extracellular	MK676_010795	No	No	-	-	-	-	-
MK675_008516	AU3_HapB_CHR06	SP		Yes	No	-	Haplotype specific	Yes	Yes	6.81906	9.41613	6.74732	11.028	11.2756
MK675_008531	AU3_HapB_CHR06	SP	Yes		No	-	Haplotype specific	No	No	-	-	-	-	-
MK675_008561	AU3_HapB_CHR06	SP	No	No	Yes	mitochondria	Haplotype specific	No	No	-	-	-	-	-
MK675_008562	AU3_HapB_CHR06	SP		Yes	No	-	Haplotype specific	No	No	-	-	-	-	-
MK675_008589	AU3_HapB_CHR06	SP	No	No	Yes	extracellular	MK676_010888	No	No	-	-	-	-	-
MK675_008596	AU3_HapB_CHR06	SP	No	No	Yes	extracellular	MK676_010898	No	No	-	-	-	-	-
MK675_008604	AU3_HapB_CHR06	SP		Yes	No	-	Haplotype specific	Yes	Yes	-2.40739	-	-	-5.30093	-7.14554
MK675_008606	AU3_HapB_CHR06	SP	No	No	Yes	mitochondria	MK676_010913	No	No	-	-	-	-	-
MK675_008609	AU3_HapB_CHR06	SP	Yes		No	-	Haplotype specific	Yes	Yes	-	-	-	-2.07771	-
MK675_008617	AU3_HapB_CHR06	SP	No	No	Yes	extracellular	MK676_011005	No	No	-	-	-	-	-
MK675_008633	AU3_HapB_CHR06	SP	No	No	Yes	extracellular	MK676_010983	No	No	-	-	-	-	-
MK675_008639	AU3_HapB_CHR06	SP	No	No	Yes	mitochondria	MK676_010971	No	No	-	-	-	-	-
MK675_008652	AU3_HapB_CHR06	SP	No	No	Yes	mitochondria	MK676_010958	No	No	-	-	-	-	-
MK675_008694	AU3_HapB_CHR06	SP	No	No	Yes	extracellular	MK676_011025	Yes	Yes	4.98381	-	5.65237	7.38924	7.20196
MK675_008695	AU3_HapB_CHR06	SP	No	No	Yes	extracellular	MK676_011034	Yes	Yes	4.4709	-	2.68423	6.03531	5.83135
MK675_008707	AU3_HapB_CHR06	SP	No	No	Yes	extracellular	MK676_011054	Yes	Yes	7.62504	6.331	6.36038	10.4722	10.5992
MK675_008744	AU3_HapB_CHR06	SP	No	No	Yes	extracellular	MK676_011131	No	No	-	-	-	-	-
MK675_008745	AU3_HapB_CHR06	SP	No	No	Yes	extracellular	MK676_011133	No	No	-	-	-	-	-
MK675_008800	AU3_HapB_CHR06	SP	No	No	Yes	extracellular	MK676_011213	No	No	-	-	-	-	-
MK675_008804	AU3_HapB_CHR06	SP	No	No	Yes	extracellular	Haplotype specific	No	No	-	-	-	-	-
MK675_008818	AU3_HapB_CHR06	SP	No	No	Yes	extracellular	MK676_011238	No	No	-	-	-	-	-
MK675_008827	AU3_HapB_CHR06	SP	No	No	Yes	extracellular	MK676_011254	No	No	-	-	-	-	-
MK675_008830	AU3_HapB_CHR06	SP	No	No	Yes	extracellular	Haplotype specific	No	No	-	-	-	-	-
MK675_008870	AU3_HapB_CHR06	SP	No	No	Yes	extracellular	MK676_011343	No	No	-	-	-	-	-
MK675_008871	AU3_HapB_CHR06	SP	No	No	Yes	mitochondria	MK676_011344	No	No	-	-	-	-	-
MK675_008878	AU3_HapB_CHR06	SP	No	No	Yes	extracellular	MK676_011351	No	No	-	-	-	-	-
MK675_008916	AU3_HapB_CHR07	SP	No	No	Yes	nucleus	MK676_011409	No	No	-	-	-	-	-
MK675_008931	AU3_HapB_CHR07	SP	No	No	Yes	golgi apparatus	MK676_011442	Yes	Yes	10.5444	-	11.0871	7.93659	3.73981
MK675_008947	AU3_HapB_CHR07	SP	No	No	Yes	extracellular	MK676_011460	No	No	-	-	-	-	-
MK675_008950	AU3_HapB_CHR07	SP	No	No	Yes	extracellular	MK676_011460	No	No	-	-	-	-	-
MK675_008975	AU3_HapB_CHR07	SP	No	No	Yes	extracellular	MK676_011500	No	No	-	-	-	-	-
MK675_008978	AU3_HapB_CHR07	SP	No	No	Yes	mitochondria	MK676_011503	No	No	-	-	-	-	-
MK675_009016	AU3_HapB_CHR07	SP		Yes	No	-	Haplotype specific	No	No	-	-	-	-	-
MK675_009033	AU3_HapB_CHR07	SP	No	No	Yes	mitochondria	MK676_011566	No	No	-	-	-	-	-
MK675_009038	AU3_HapB_CHR07	SP	No	No	Yes	mitochondria	MK676_011574	No	No	-	-	-	-	-
MK675_009055	AU3_HapB_CHR07	SP	No	No	Yes	extracellular	MK676_011603	Yes	Yes	12.7828	12.1406	13.1353	13.2953	12.5531
MK675_009057	AU3_HapB_CHR07	SP	No	No	Yes	extracellular	MK676_011608	Yes	Yes	-	7.5407	5.92194	8.49444	9.29309
MK675_009078	AU3_HapB_CHR07	SP	No	No	Yes	extracellular	Haplotype specific	No	No	-	-	-	-	-
MK675_009095	AU3_HapB_CHR07	SP		Yes	No	-	Haplotype specific	No	No	-	-	-	-	-
MK675_009096	AU3_HapB_CHR07	SP	No	No	Yes	plasma membrane	MK676_011671	Yes	Yes	-	-	-	-2.16079	-
MK675_009120	AU3_HapB_CHR07	SP	No	No	Yes	extracellular	MK676_011711	No	No	-	-	-	-	-
MK675_009122	AU3_HapB_CHR07	SP		Yes	No	-	Haplotype specific	No	No	-	-	-	-	-
MK675_009125	AU3_HapB_CHR07	SP	No	No	Yes	extracellular	MK676_011711	No	No	-	-	-	-	-
MK675_009156	AU3_HapB_CHR07	SP	No	No	Yes	extracellular	MK676_011734	No	No	-	-	-	-	-
MK675_009174	AU3_HapB_CHR07	SP	No	No	Yes	plasma membrane	Haplotype specific	No	No	-	-	-	-	-
MK675_009181	AU3_HapB_CHR07	SP	No	No	Yes	nucleus	Haplotype specific	No	No	-	-	-	-	-
MK675_009205	AU3_HapB_CHR07	SP	No	No	Yes	extracellular	Haplotype specific	No	No	-	-	-	-	-
MK675_009212	AU3_HapB_CHR07	SP	No	No	Yes	mitochondria	MK676_011827	No	No	-	-	-	-	-
MK675_009253	AU3_HapB_CHR07	SP	No	No	Yes	extracellular	MK676_011890	No	No	-	-	-	-	-
MK675_009292	AU3_HapB_CHR07	SP	Yes		No	-	Haplotype specific	No	No	-	-	-	-	-
MK675_009410	AU3_HapB_CHR07	SP	No	No	Yes	nucleus	MK676_012114	Yes	Yes	8.93679	7.55156	7.57947	7.07483	-
MK675_009412	AU3_HapB_CHR07	SP	No	No	Yes	extracellular	MK676_012116	No	No	-	-	-	-	-
MK675_009443	AU3_HapB_CHR07	SP	No	No	Yes	extracellular	MK676_012158	Yes	Yes	10.8241	10.5901	11.8611	13.6263	13.4857
MK675_009445	AU3_HapB_CHR07	SP	No	No	Yes	extracellular	MK676_012158	Yes	Yes	10.5246	8.9631	10.9618	12.6088	12.3374
MK675_009453	AU3_HapB_CHR07	SP	No	No	Yes	extracellular	MK676_012158	Yes	Yes	10.3258	9.91654	10.4962	12.9488	12.8903
MK675_009455	AU3_HapB_CHR07	SP	No	No	Yes	extracellular	MK676_012205	Yes	Yes	10.0835	9.83455	10.6459	12.5847	12.3874
MK675_009456	AU3_HapB_CHR07	SP	No	No	Yes	extracellular	Haplotype specific	No	No	-	-	-	-	-
MK675_009461	AU3_HapB_CHR07	SP	No	No	Yes	extracellular	MK676_000557	No	No	-	-	-	-	-
MK675_009477	AU3_HapB_CHR07	SP	No	No	Yes	extracellular	MK676_012158	Yes	Yes	10.909	11.0877	10.4063	10.5243	9.40236
MK675_009480	AU3_HapB_CHR07	SP	No	No	Yes	extracellular	MK676_012207	No	No	-	-	-	-	-
MK675_009540	AU3_HapB_CHR07	SP	No	No	Yes	nucleus	Haplotype specific	No	No	-	-	-	-	-
MK675_009579	AU3_HapB_CHR07	SP	No	No	Yes	extracellular	MK676_012335	No	No	-	-	-	-	-
MK675_009580	AU3_HapB_CHR07	SP	No	No	Yes	extracellular	MK676_012337	No	No	-	-	-	-	-
MK675_009584	AU3_HapB_CHR07	SP	No	No	Yes	extracellular	MK676_012339	Yes	Yes	5.65324	5.39018	6.81454	10.0306	9.67788
MK675_009593	AU3_HapB_CHR07	SP	No	No	Yes	extracellular	MK676_012345	No	No	-	-	-	-	-
MK675_009597	AU3_HapB_CHR07	SP	No	No	Yes	extracellular	MK676_012350	No	No	-	-	-	-	-
MK675_009611	AU3_HapB_CHR07	SP	No	No	Yes	extracellular	MK676_012370	No	No	-	-	-	-	-
MK675_009618	AU3_HapB_CHR07	SP	No	No	Yes	extracellular	MK676_012384	Yes	Yes	-	-3.22895	-	-	-
MK675_009619	AU3_HapB_CHR07	SP	No	No	Yes	extracellular	MK676_012387	Yes	Yes	-	-	-	-3.31143	-6.67308
MK675_009648	AU3_HapB_CHR07	SP	No	No	Yes	extracellular	Haplotype specific	No	No	-	-	-	-	-
MK675_009652	AU3_HapB_CHR07	SP	No	No	Yes	extracellular	MK676_012426	Yes	Yes	-	-	-	-4.9612	-6.91054
MK675_009653	AU3_HapB_CHR07	SP	No	No	Yes	extracellular	MK676_012427	No	No	-	-	-	-	-
MK675_009663	AU3_HapB_CHR07	SP	No	No	Yes	extracellular	MK676_012437	No	No	-	-	-	-	-
MK675_009689	AU3_HapB_CHR07	SP	No	No	Yes	nucleus	MK676_012458	No	No	-	-	-	-	-
MK675_009697	AU3_HapB_CHR07	SP	No	No	Yes	mitochondria	MK676_012458	No	No	-	-	-	-	-
MK675_009738	AU3_HapB_CHR07	SP	No	No	Yes	extracellular	MK676_012523	Yes	Yes	-	-	7.98801	9.02432	9.81479
MK675_009745	AU3_HapB_CHR07	SP	No	No	Yes	mitochondria	MK676_012529	No	No	-	-	-	-	-
MK675_009752	AU3_HapB_CHR07	SP	No	No	Yes	extracellular	MK676_012540	No	No	-	-	-	-	-
MK675_009757	AU3_HapB_CHR07	SP	No	No	Yes	extracellular	MK676_012549	No	No	-	-	-	-	-
MK675_009789	AU3_HapB_CHR07	SP	No	No	Yes	extracellular	Haplotype specific	No	No	-	-	-	-	-
MK675_009791	AU3_HapB_CHR07	SP	No	No	Yes	extracellular	MK676_012799	No	No	-	-	-	-	-
MK675_009792	AU3_HapB_CHR07	SP	No	No	Yes	extracellular	MK676_012797	No	No	-	-	-	-	-
MK675_009819	AU3_HapB_CHR07	SP	No	No	Yes	cytoplasm	MK676_012742	Yes	Yes	11.1975	-	11.5177	10.7999	-
MK675_009823	AU3_HapB_CHR07	SP	No	No	Yes	cytoplasm	MK676_012742	Yes	Yes	-	9.36658	12.6698	5.98353	-
MK675_009832	AU3_HapB_CHR07	SP	No	No	Yes	mitochondria	MK676_012734	No	No	-	-	-	-	-
MK675_009843	AU3_HapB_CHR07	SP	No	No	Yes	extracellular	Haplotype specific	No	No	-	-	-	-	-
MK675_009868	AU3_HapB_CHR07	SP	No	No	Yes	extracellular	MK676_012670	Yes	Yes	-	-	-	-3.41926	-6.63506
MK675_009871	AU3_HapB_CHR07	SP	Yes		No	-	Haplotype specific	Yes	Yes	-	-	-	-3.00319	-4.87371
MK675_009896	AU3_HapB_CHR07	SP	No	No	Yes	extracellular	MK676_012642	No	No	-	-	-	-	-
MK675_009941	AU3_HapB_CHR07	SP	No	No	Yes	nucleus	MK676_012847	No	No	-	-	-	-	-
MK675_009976	AU3_HapB_CHR08	SP	No	No	Yes	extracellular	MK676_012876	Yes	Yes	2.18919	-	3.13216	3.94502	4.07745
MK675_009979	AU3_HapB_CHR08	SP	No	No	Yes	extracellular	MK676_012883	No	No	-	-	-	-	-
MK675_009984	AU3_HapB_CHR08	SP	No	No	Yes	extracellular	MK676_012890	Yes	Yes	2.42066	2.64237	2.66589	4.2467	3.88565
MK675_009994	AU3_HapB_CHR08	SP	No	No	Yes	extracellular	MK676_012897	No	No	-	-	-	-	-
MK675_009996	AU3_HapB_CHR08	SP	No	No	Yes	extracellular	Haplotype specific	No	No	-	-	-	-	-
MK675_010049	AU3_HapB_CHR08	SP	No	No	Yes	mitochondria	MK676_012984	No	No	-	-	-	-	-
MK675_010067	AU3_HapB_CHR08	SP	No	No	Yes	nucleus	MK676_006511	No	No	-	-	-	-	-
MK675_010088	AU3_HapB_CHR08	SP	No	No	Yes	extracellular	MK676_013046	No	No	-	-	-	-	-
MK675_010106	AU3_HapB_CHR08	SP	No	No	Yes	extracellular	MK676_013072	Yes	Yes	-	-	-	-4.29231	-5.29154
MK675_010132	AU3_HapB_CHR08	SP	No	No	Yes	mitochondria	MK676_013109	No	No	-	-	-	-	-
MK675_010193	AU3_HapB_CHR08	SP	No	No	Yes	extracellular	MK676_002477	No	No	-	-	-	-	-
MK675_010212	AU3_HapB_CHR08	SP	No	No	Yes	mitochondria	MK676_013236	No	No	-	-	-	-	-
MK675_010216	AU3_HapB_CHR08	SP	No	No	Yes	mitochondria	MK676_013247	No	No	-	-	-	-	-
MK675_010236	AU3_HapB_CHR08	SP	No	No	Yes	extracellular	Haplotype specific	No	No	-	-	-	-	-
MK675_010256	AU3_HapB_CHR08	SP	No	No	Yes	extracellular	MK676_013301	No	No	-	-	-	-	-
MK675_010261	AU3_HapB_CHR08	SP	No	No	Yes	extracellular	MK676_013304	No	No	-	-	-	-	-
MK675_010282	AU3_HapB_CHR08	SP	No	No	Yes	mitochondria	MK676_013335	No	No	-	-	-	-	-
MK675_010306	AU3_HapB_CHR08	SP	No	No	Yes	mitochondria	MK676_013366	No	No	-	-	-	-	-
MK675_010340	AU3_HapB_CHR08	SP	No	No	Yes	extracellular	MK676_013415	Yes	Yes	-	-	-	-6.65123	-7.78345
MK675_010342	AU3_HapB_CHR08	SP	No	No	Yes	nucleus	MK676_013416	No	No	-	-	-	-	-
MK675_010343	AU3_HapB_CHR08	SP	No	No	Yes	extracellular	MK676_013422	No	No	-	-	-	-	-
MK675_010398	AU3_HapB_CHR08	SP	No	No	Yes	extracellular	MK676_013490	No	No	-	-	-	-	-
MK675_010401	AU3_HapB_CHR08	SP	No	No	Yes	peroxisome	MK676_013498	Yes	Yes	2.03445	-	-	-	-
MK675_010434	AU3_HapB_CHR08	SP	No	No	Yes	nucleus	MK676_013543	No	No	-	-	-	-	-
MK675_010446	AU3_HapB_CHR08	SP	No	No	Yes	nucleus	MK676_013566	No	No	-	-	-	-	-
MK675_010448	AU3_HapB_CHR08	SP	No	No	Yes	nucleus	MK676_013566	No	No	-	-	-	-	-
MK675_010450	AU3_HapB_CHR08	SP	No	No	Yes	nucleus	MK676_013559	No	No	-	-	-	-	-
MK675_010452	AU3_HapB_CHR08	SP	No	No	Yes	extracellular	Haplotype specific	No	No	-	-	-	-	-
MK675_010463	AU3_HapB_CHR08	SP	No	No	Yes	peroxisome	MK676_013592	No	No	-	-	-	-	-
MK675_010480	AU3_HapB_CHR08	SP	No	No	Yes	nucleus	MK676_013611	No	No	-	-	-	-	-
MK675_010489	AU3_HapB_CHR08	SP	No	No	Yes	mitochondria	MK676_013627	No	No	-	-	-	-	-
MK675_010507	AU3_HapB_CHR08	SP	No	No	Yes	extracellular	MK676_013652	Yes	Yes	4.55491	4.09967	4.66967	6.07314	5.93833
MK675_010514	AU3_HapB_CHR08	SP	No	No	Yes	nucleus	MK676_013661	No	No	-	-	-	-	-
MK675_010522	AU3_HapB_CHR08	SP	No	No	Yes	nucleus	MK676_013672	No	No	-	-	-	-	-
MK675_010530	AU3_HapB_CHR08	SP	No	No	Yes	mitochondria	Haplotype specific	No	No	-	-	-	-	-
MK675_010558	AU3_HapB_CHR08	SP	No	No	Yes	extracellular	MK676_013713	No	No	-	-	-	-	-
MK675_010561	AU3_HapB_CHR08	SP	No	No	Yes	extracellular	MK676_013716	No	No	-	-	-	-	-
MK675_010562	AU3_HapB_CHR08	SP	No	No	Yes	extracellular	MK676_013717	No	No	-	-	-	-	-
MK675_010713	AU3_HapB_CHR08	SP	No	No	Yes	extracellular	MK676_013907	No	No	-	-	-	-	-
MK675_010726	AU3_HapB_CHR08	SP	No	No	Yes	golgi apparatus	MK676_013917	No	No	-	-	-	-	-
MK675_010736	AU3_HapB_CHR08	SP	No	No	Yes	mitochondria	MK676_013928	No	No	-	-	-	-	-
MK675_010738	AU3_HapB_CHR08	SP	No	No	Yes	cyto_nucleus	Haplotype specific	No	No	-	-	-	-	-
MK675_010745	AU3_HapB_CHR08	SP		Yes	No	-	Haplotype specific	No	No	-	-	-	-	-
MK675_010775	AU3_HapB_CHR08	SP	No	No	Yes	extracellular	MK676_013988	No	No	-	-	-	-	-
MK675_010778	AU3_HapB_CHR08	SP	No	No	Yes	extracellular	MK676_013998	Yes	Yes	-	-	-	-4.03197	-6.47246
MK675_010793	AU3_HapB_CHR08	SP	No	No	Yes	extracellular	MK676_014015	No	No	-	-	-	-	-
MK675_010801	AU3_HapB_CHR08	SP	No	No	Yes	extracellular	MK676_014015	No	No	-	-	-	-	-
MK675_010802	AU3_HapB_CHR08	SP	No	No	Yes	extracellular	MK676_014019	No	No	-	-	-	-	-
MK675_010837	AU3_HapB_CHR08	SP		Yes	No	-	Haplotype specific	Yes	Yes	-	-	-3.61675	-	-
MK675_010838	AU3_HapB_CHR08	SP	Yes		No	-	MK676_014067	Yes	Yes	-	-	-	-2.64401	-6.73689
MK675_010851	AU3_HapB_CHR08	SP	No	No	Yes	plasma membrane	MK676_020118	No	No	-	-	-	-	-
MK675_010890	AU3_HapB_CHR08	SP	No	No	Yes	extracellular	MK676_014123	Yes	Yes	-	-	-	-	-4.33047
MK675_010892	AU3_HapB_CHR08	SP	No	No	Yes	extracellular	MK676_014125	Yes	Yes	3.93761	3.86786	3.92596	5.93866	5.69805
MK675_010898	AU3_HapB_CHR08	SP	No	No	Yes	extracellular	MK676_014133	No	No	-	-	-	-	-
MK675_010903	AU3_HapB_CHR08	SP	Yes	Yes	No	-	Haplotype specific	No	No	-	-	-	-	-
MK675_010904	AU3_HapB_CHR08	SP		Yes	No	-	Haplotype specific	No	No	-	-	-	-	-
MK675_010915	AU3_HapB_CHR08	SP	No	No	Yes	nucleus	MK676_014155	No	No	-	-	-	-	-
MK675_010917	AU3_HapB_CHR08	SP	No	No	Yes	mitochondria	MK676_014157	No	No	-	-	-	-	-
MK675_010923	AU3_HapB_CHR08	SP	No	No	Yes	extracellular	MK676_014164	No	No	-	-	-	-	-
MK675_010947	AU3_HapB_CHR08	SP	No	No	Yes	mitochondria	MK676_014200	No	No	-	-	-	-	-
MK675_010949	AU3_HapB_CHR08	SP	Yes		No	-	Haplotype specific	Yes	Yes	-	-	-10.526	-	-
MK675_010956	AU3_HapB_CHR08	SP	No	No	Yes	extracellular	MK676_014213	Yes	Yes	-2.2489	-	-	-	-
MK675_010992	AU3_HapB_CHR08	SP	No	No	Yes	nucleus	MK676_007783	No	No	-	-	-	-	-
MK675_010994	AU3_HapB_CHR08	SP	No	No	Yes	cyto_nucleus	MK676_007783	No	No	-	-	-	-	-
MK675_010997	AU3_HapB_CHR08	SP	No	No	Yes	extracellular	Haplotype specific	Yes	Yes	-	-	-	-2.16042	-2.3712
MK675_010999	AU3_HapB_CHR08	SP	Yes		No	-	Haplotype specific	Yes	Yes	-	-	-	-	-2.08005
MK675_011008	AU3_HapB_CHR08	SP	No	No	Yes	mitochondria	Haplotype specific	No	No	-	-	-	-	-
MK675_011041	AU3_HapB_CHR08	SP	No	No	Yes	extracellular	MK676_014301	Yes	Yes	9.30344	-	-	10.1866	10.303
MK675_011042	AU3_HapB_CHR08	SP	No	No	Yes	extracellular	MK676_014301	Yes	Yes	8.17867	-	9.75794	11.5523	11.2155
MK675_011051	AU3_HapB_CHR08	SP	No	No	Yes	extracellular	MK676_014310	No	No	-	-	-	-	-
MK675_011079	AU3_HapB_CHR08	SP	No	No	Yes	mitochondria	MK676_014357	No	No	-	-	-	-	-
MK675_011083	AU3_HapB_CHR08	SP	No	No	Yes	mitochondria	Haplotype specific	No	No	-	-	-	-	-
MK675_011087	AU3_HapB_CHR08	SP	No	No	Yes	extracellular	MK676_014368	No	No	-	-	-	-	-
MK675_011091	AU3_HapB_CHR08	SP	No	No	Yes	extracellular	MK676_014375	Yes	Yes	-	-	-	-7.31119	-6.65477
MK675_011099	AU3_HapB_CHR08	SP	No	No	Yes	extracellular	Haplotype specific	No	No	-	-	-	-	-
MK675_011123	AU3_HapB_CHR08	SP	No	No	Yes	extracellular	MK676_014412	No	No	-	-	-	-	-
MK675_011126	AU3_HapB_CHR08	SP	No	No	Yes	extracellular	MK676_014413	No	No	-	-	-	-	-
MK675_011128	AU3_HapB_CHR08	SP	No	No	Yes	extracellular	MK676_014421	No	No	-	-	-	-	-
MK675_011136	AU3_HapB_CHR08	SP	No	No	Yes	extracellular	MK676_014428	Yes	Yes	-	-	-	4.01376	3.86261
MK675_011152	AU3_HapB_CHR08	SP	No	No	Yes	extracellular	MK676_014450	No	No	-	-	-	-	-
MK675_011164	AU3_HapB_CHR09	SP	Yes		No	-	Haplotype specific	No	No	-	-	-	-	-
MK675_011181	AU3_HapB_CHR09	SP	No	No	Yes	extracellular	MK676_014481	Yes	Yes	-	-	-	-3.80826	-6.87633
MK675_011190	AU3_HapB_CHR09	SP	No	No	Yes	extracellular	Haplotype specific	No	No	-	-	-	-	-
MK675_011230	AU3_HapB_CHR09	SP	No	No	Yes	extracellular	MK676_014529	No	No	-	-	-	-	-
MK675_011232	AU3_HapB_CHR09	SP	No	No	Yes	extracellular	MK676_014533	No	No	-	-	-	-	-
MK675_011248	AU3_HapB_CHR09	SP	Yes		No	-	Haplotype specific	No	No	-	-	-	-	-
MK675_011296	AU3_HapB_CHR09	SP	No	No	Yes	extracellular	MK676_014597	No	No	-	-	-	-	-
MK675_011299	AU3_HapB_CHR09	SP	No	No	Yes	extracellular	MK676_016155	No	No	-	-	-	-	-
MK675_011307	AU3_HapB_CHR09	SP	No	No	Yes	extracellular	MK676_014609	Yes	Yes	-	-	-	-3.7304	-7.3528
MK675_011316	AU3_HapB_CHR09	SP	No	No	Yes	extracellular	MK676_014614	No	No	-	-	-	-	-
MK675_011317	AU3_HapB_CHR09	SP	No	No	Yes	extracellular	MK676_014615	No	No	-	-	-	-	-
MK675_011343	AU3_HapB_CHR09	SP	No	No	Yes	extracellular	Haplotype specific	No	No	-	-	-	-	-
MK675_011363	AU3_HapB_CHR09	SP	No	No	Yes	extracellular	MK676_014665	No	No	-	-	-	-	-
MK675_011369	AU3_HapB_CHR09	SP	No	No	Yes	extracellular	MK676_014671	No	No	-	-	-	-	-
MK675_011377	AU3_HapB_CHR09	SP	No	No	Yes	nucleus	MK676_014682	No	No	-	-	-	-	-
MK675_011397	AU3_HapB_CHR09	SP	No	No	Yes	extracellular	MK676_014699	No	No	-	-	-	-	-
MK675_011404	AU3_HapB_CHR09	SP	No	No	Yes	extracellular	MK676_014707	No	No	-	-	-	-	-
MK675_011405	AU3_HapB_CHR09	SP	No	No	Yes	extracellular	MK676_014708	No	No	-	-	-	-	-
MK675_011414	AU3_HapB_CHR09	SP	No	No	Yes	nucleus	MK676_014717	No	No	-	-	-	-	-
MK675_011554	AU3_HapB_CHR09	SP	No	No	Yes	extracellular	MK676_014880	Yes	Yes	7.44416	-	8.33572	11.3959	11.1924
MK675_011574	AU3_HapB_CHR09	SP		Yes	No	-	Haplotype specific	No	No	-	-	-	-	-
MK675_011577	AU3_HapB_CHR09	SP	No	No	Yes	mitochondria	MK676_014915	Yes	Yes	-	-	-	-2.74305	-3.49291	APSI_P008.17121.t1 (DOI: 10.1094/PHYTO-04-24-0138-R)
MK675_011597	AU3_HapB_CHR09	SP	No	No	Yes	extracellular	MK676_014949	No	No	-	-	-	-	-
MK675_011601	AU3_HapB_CHR09	SP	No	No	Yes	extracellular	MK676_014949	No	No	-	-	-	-	-
MK675_011607	AU3_HapB_CHR09	SP	No	No	Yes	mitochondria	MK676_014953	Yes	Yes	-	2.67168	-	5.26288	5.18908
MK675_011608	AU3_HapB_CHR09	SP	No	No	Yes	extracellular	MK676_014962	No	No	-	-	-	-	-
MK675_011613	AU3_HapB_CHR09	SP	No	No	Yes	extracellular	MK676_015034	Yes	Yes	11.0362	9.74484	10.7292	12.1557	11.7651	APSI_P005.10948.t1 (DOI: 10.1094/PHYTO-04-24-0138-R)
MK675_011614	AU3_HapB_CHR09	SP	No	No	Yes	nucleus	Haplotype specific	No	No	-	-	-	-	-
MK675_011618	AU3_HapB_CHR09	SP	No	No	Yes	extracellular	MK676_014978	Yes	Yes	11.7528	10.5429	11.737	12.564	12.0437
MK675_011626	AU3_HapB_CHR09	SP	No	No	Yes	extracellular	MK676_014978	Yes	Yes	12.7157	11.3327	12.6486	14.1365	14.1708	APSI_P005.10948.t1 (DOI: 10.1094/PHYTO-04-24-0138-R)
MK675_011650	AU3_HapB_CHR09	SP		Yes	No	-	Haplotype specific	Yes	Yes	-	-	-12.3973	-	-
MK675_011662	AU3_HapB_CHR09	SP	No	No	Yes	extracellular	Haplotype specific	No	No	-	-	-	-	-
MK675_011663	AU3_HapB_CHR09	SP	No	No	Yes	extracellular	Haplotype specific	No	No	-	-	-	-	-
MK675_011672	AU3_HapB_CHR09	SP	No	No	Yes	extracellular	Haplotype specific	No	No	-	-	-	-	-
MK675_011673	AU3_HapB_CHR09	SP	No	No	Yes	extracellular	Haplotype specific	No	No	-	-	-	-	-
MK675_011699	AU3_HapB_CHR09	SP	No	No	Yes	mitochondria	MK676_015064	Yes	Yes	7.15622	8.45466	7.99797	9.03698	8.48204
MK675_011717	AU3_HapB_CHR09	SP	No	No	Yes	mitochondria	Haplotype specific	No	No	-	-	-	-	-
MK675_011787	AU3_HapB_CHR09	SP	No	No	Yes	mitochondria	Haplotype specific	No	No	-	-	-	-	-
MK675_011791	AU3_HapB_CHR09	SP	No	No	Yes	extracellular	MK676_015158	Yes	Yes	-	-	-	-3.81772	-6.51136
MK675_011838	AU3_HapB_CHR09	SP	No	No	Yes	extracellular	MK676_015212	No	No	-	-	-	-	-
MK675_011841	AU3_HapB_CHR09	SP	No	No	Yes	extracellular	MK676_015215	No	No	-	-	-	-	-
MK675_011848	AU3_HapB_CHR09	SP	No	No	Yes	extracellular	MK676_015228	No	No	-	-	-	-	-
MK675_011850	AU3_HapB_CHR09	SP	No	No	Yes	extracellular	MK676_015232	No	No	-	-	-	-	-
MK675_011857	AU3_HapB_CHR09	SP	No	No	Yes	extracellular	MK676_015240	Yes	Yes	-	9.66914	9.33081	11.5799	12.5099
MK675_011858	AU3_HapB_CHR09	SP	No	No	Yes	extracellular	MK676_015240	Yes	Yes	-	10.4541	8.30526	12.0408	12.7667
MK675_011868	AU3_HapB_CHR09	SP	No	No	Yes	extracellular	MK676_015249	No	No	-	-	-	-	-
MK675_011920	AU3_HapB_CHR09	SP	No	No	Yes	extracellular	MK676_015312	Yes	Yes	7.02477	7.29743	7.33949	10.9759	11.1679
MK675_011926	AU3_HapB_CHR09	SP	No	No	Yes	extracellular	MK676_015316	No	No	-	-	-	-	-
MK675_011927	AU3_HapB_CHR09	SP	No	No	Yes	extracellular	MK676_015319	Yes	Yes	10.2699	9.37861	10.6664	11.3802	11.0792
MK675_011952	AU3_HapB_CHR09	SP	No	No	Yes	extracellular	MK676_015337	No	No	-	-	-	-	-
MK675_011955	AU3_HapB_CHR09	SP	No	No	Yes	extracellular	MK676_015344	No	No	-	-	-	-	-
MK675_011966	AU3_HapB_CHR09	SP		Yes	No	-	Haplotype specific	No	No	-	-	-	-	-
MK675_011969	AU3_HapB_CHR09	SP	No	No	Yes	mitochondria	MK676_015361	No	No	-	-	-	-	-
MK675_011989	AU3_HapB_CHR09	SP	No	No	Yes	plasma membrane	MK676_015389	Yes	Yes	-	-	-	4.88745	5.71003
MK675_012000	AU3_HapB_CHR09	SP	No	No	Yes	extracellular	MK676_015401	Yes	Yes	-	-	-	8.40474	8.39582
MK675_012003	AU3_HapB_CHR09	SP	No	No	Yes	extracellular	MK676_015407	No	No	-	-	-	-	-
MK675_012016	AU3_HapB_CHR09	SP	No	No	Yes	mitochondria	MK676_020650	No	No	-	-	-	-	-
MK675_012032	AU3_HapB_CHR09	SP	No	No	Yes	extracellular	MK676_015454	No	No	-	-	-	-	-
MK675_012036	AU3_HapB_CHR09	SP	No	No	Yes	extracellular	MK676_015461	No	No	-	-	-	-	-
MK675_012041	AU3_HapB_CHR09	SP	No	No	Yes	extracellular	MK676_006610	No	No	-	-	-	-	-
MK675_012064	AU3_HapB_CHR09	SP	No	No	Yes	extracellular	MK676_015489	No	No	-	-	-	-	-
MK675_012081	AU3_HapB_CHR09	SP	No	No	Yes	mitochondria	MK676_015503	Yes	Yes	-	2.27887	2.62905	4.19805	3.8312
MK675_012104	AU3_HapB_CHR09	SP	No	No	Yes	extracellular	Haplotype specific	No	No	-	-	-	-	-
MK675_012108	AU3_HapB_CHR09	SP	No	No	Yes	extracellular	MK676_015548	Yes	Yes	-	-	-2.05835	-6.64083	-6.70224
MK675_012115	AU3_HapB_CHR09	SP	No	No	Yes	extracellular	Haplotype specific	Yes	Yes	8.07082	8.31411	8.97663	11.5029	11.8114
MK675_012116	AU3_HapB_CHR09	SP	No	No	Yes	extracellular	Haplotype specific	No	No	-	-	-	-	-
MK675_012118	AU3_HapB_CHR09	SP		Yes	No	-	Haplotype specific	Yes	Yes	-	-	-	2.05794	2.0731
MK675_012131	AU3_HapB_CHR09	SP	No	No	Yes	mitochondria	MK676_015578	No	No	-	-	-	-	-
MK675_012150	AU3_HapB_CHR09	SP	No	No	Yes	nucleus	MK676_015613	No	No	-	-	-	-	-
MK675_012153	AU3_HapB_CHR09	SP	No	No	Yes	nucleus	Haplotype specific	No	No	-	-	-	-	-
MK675_012193	AU3_HapB_CHR09	SP		Yes	No	-	Haplotype specific	No	No	-	-	-	-	-
MK675_012261	AU3_HapB_CHR09	SP	No	No	Yes	cyto_mitochondria	MK676_015769	No	No	-	-	-	-	-
MK675_012264	AU3_HapB_CHR09	SP	No	No	Yes	endoplasmic reticulum	Haplotype specific	No	No	-	-	-	-	-
MK675_012296	AU3_HapB_CHR09	SP	No	No	Yes	extracellular	MK676_015815	No	No	-	-	-	-	-
MK675_012298	AU3_HapB_CHR09	SP	No	No	Yes	mitochondria	MK676_015819	No	No	-	-	-	-	-
MK675_012308	AU3_HapB_CHR09	SP	No	No	Yes	extracellular	MK676_015830	No	No	-	-	-	-	-
MK675_012318	AU3_HapB_CHR09	SP		Yes	No	-	Haplotype specific	No	No	-	-	-	-	-
MK675_012327	AU3_HapB_CHR09	SP	No	No	Yes	nucleus	MK676_015860	No	No	-	-	-	-	-
MK675_012331	AU3_HapB_CHR09	SP	No	No	Yes	peroxisome	MK676_015865	No	No	-	-	-	-	-
MK675_012400	AU3_HapB_CHR10	SP	No	No	Yes	mitochondria	MK676_015938	No	No	-	-	-	-	-
MK675_012404	AU3_HapB_CHR10	SP	No	No	Yes	mitochondria	Haplotype specific	No	No	-	-	-	-	-
MK675_012412	AU3_HapB_CHR10	SP	No	No	Yes	extracellular	MK676_015938	No	No	-	-	-	-	-
MK675_012422	AU3_HapB_CHR10	SP		Yes	No	-	Haplotype specific	No	No	-	-	-	-	-
MK675_012427	AU3_HapB_CHR10	SP	No	No	Yes	nucleus	Haplotype specific	Yes	Yes	7.2278	6.51529	-	10.5089	10.9939
MK675_012429	AU3_HapB_CHR10	SP	No	No	Yes	extracellular	MK676_015966	No	No	-	-	-	-	-
MK675_012467	AU3_HapB_CHR10	SP	No	No	Yes	mitochondria	Haplotype specific	No	No	-	-	-	-	-
MK675_012479	AU3_HapB_CHR10	SP	No	No	Yes	extracellular	MK676_016033	No	No	-	-	-	-	-
MK675_012519	AU3_HapB_CHR10	SP	No	No	Yes	extracellular	MK676_016092	No	No	-	-	-	-	-
MK675_012522	AU3_HapB_CHR10	SP	No	No	Yes	extracellular	MK676_016094	No	No	-	-	-	-	-
MK675_012533	AU3_HapB_CHR10	SP	No	No	Yes	extracellular	MK676_016107	No	No	-	-	-	-	-
MK675_012534	AU3_HapB_CHR10	SP	No	No	Yes	extracellular	MK676_016110	No	No	-	-	-	-	-
MK675_012547	AU3_HapB_CHR10	SP	No	No	Yes	extracellular	MK676_016138	No	No	-	-	-	-	-
MK675_012559	AU3_HapB_CHR10	SP	No	No	Yes	extracellular	MK676_016169	No	No	-	-	-	-	-
MK675_012573	AU3_HapB_CHR10	SP	No	No	Yes	extracellular	MK676_016180	Yes	Yes	6.70066	5.33819	6.61112	8.03302	7.94771
MK675_012578	AU3_HapB_CHR10	SP	No	No	Yes	extracellular	MK676_016169	No	No	-	-	-	-	-
MK675_012582	AU3_HapB_CHR10	SP	No	No	Yes	extracellular	MK676_016193	No	No	-	-	-	-	-
MK675_012587	AU3_HapB_CHR10	SP	No	No	Yes	mitochondria	MK676_016202	No	No	-	-	-	-	-
MK675_012619	AU3_HapB_CHR10	SP	No	No	Yes	extracellular	MK676_016242	No	No	-	-	-	-	-
MK675_012654	AU3_HapB_CHR10	SP	No	No	Yes	extracellular	Haplotype specific	No	No	-	-	-	-	-
MK675_012665	AU3_HapB_CHR10	SP	No	No	Yes	extracellular	MK676_016242	Yes	Yes	-	7.02389	-	10.128	10.4189
MK675_012673	AU3_HapB_CHR10	SP	No	No	Yes	extracellular	Haplotype specific	No	No	-	-	-	-	-
MK675_012679	AU3_HapB_CHR10	SP	No	No	Yes	mitochondria	Haplotype specific	No	No	-	-	-	-	-
MK675_012804	AU3_HapB_CHR10	SP	No	No	Yes	extracellular	MK676_016433	No	No	-	-	-	-	-
MK675_012817	AU3_HapB_CHR10	SP	No	No	Yes	extracellular	Haplotype specific	No	No	-	-	-	-	-
MK675_012825	AU3_HapB_CHR10	SP	No	No	Yes	mitochondria	MK676_003727	No	No	-	-	-	-	-
MK675_012881	AU3_HapB_CHR10	SP	No	No	Yes	extracellular	MK676_016534	No	No	-	-	-	-	-
MK675_012911	AU3_HapB_CHR10	SP		Yes	No	-	Haplotype specific	No	No	-	-	-	-	-
MK675_012913	AU3_HapB_CHR10	SP		Yes	No	-	Haplotype specific	No	No	-	-	-	-	-
MK675_012919	AU3_HapB_CHR10	SP		Yes	No	-	Haplotype specific	No	No	-	-	-	-	-
MK675_012922	AU3_HapB_CHR10	SP		Yes	No	-	Haplotype specific	No	No	-	-	-	-	-
MK675_012925	AU3_HapB_CHR10	SP	No	No	Yes	nucleus	Haplotype specific	No	No	-	-	-	-	-
MK675_012931	AU3_HapB_CHR10	SP	No	No	Yes	nucleus	MK676_016602	No	No	-	-	-	-	-
MK675_012933	AU3_HapB_CHR10	SP	No	No	Yes	mitochondria	MK676_016607	No	No	-	-	-	-	-
MK675_012984	AU3_HapB_CHR10	SP	No	No	Yes	mitochondria	MK676_016661	No	No	-	-	-	-	-
MK675_012987	AU3_HapB_CHR10	SP	No	No	Yes	extracellular	MK676_016678	Yes	Yes	9.42918	6.74209	10.337	11.5086	11.537
MK675_012992	AU3_HapB_CHR10	SP	No	No	Yes	mitochondria	Haplotype specific	Yes	Yes	11.1089	9.0849	10.0477	11.4112	10.786	APSI_P006.9913.t1 (DOI: 10.1094/PHYTO-04-24-0138-R)
MK675_013007	AU3_HapB_CHR10	SP	No	No	Yes	mitochondria	MK676_016696	No	No	-	-	-	-	-
MK675_013008	AU3_HapB_CHR10	SP	No	No	Yes	extracellular	MK676_016700	No	No	-	-	-	-	-
MK675_013028	AU3_HapB_CHR10	SP	No	No	Yes	mitochondria	MK676_016725	No	No	-	-	-	-	-
MK675_013036	AU3_HapB_CHR10	SP	No	No	Yes	extracellular	MK676_016744	No	No	-	-	-	-	-
MK675_013060	AU3_HapB_CHR10	SP	No	No	Yes	mitochondria	MK676_016763	Yes	Yes	6.85477	-	6.69517	8.51032	8.62245
MK675_013067	AU3_HapB_CHR10	SP	Yes		No	-	Haplotype specific	Yes	Yes	-	-	-	-3.58897	-7.40728
MK675_013073	AU3_HapB_CHR10	SP	No	No	Yes	nucleus	MK676_016772	No	No	-	-	-	-	-
MK675_013175	AU3_HapB_CHR10	SP	No	No	Yes	nucleus	MK676_016908	No	No	-	-	-	-	-
MK675_013196	AU3_HapB_CHR10	SP	No	No	Yes	extracellular	MK676_016947	No	No	-	-	-	-	-
MK675_013217	AU3_HapB_CHR10	SP	No	No	Yes	extracellular	MK676_016972	No	No	-	-	-	-	-
MK675_013230	AU3_HapB_CHR10	SP	No	No	Yes	extracellular	MK676_016987	No	No	-	-	-	-	-
MK675_013239	AU3_HapB_CHR10	SP		Yes	No	-	Haplotype specific	No	No	-	-	-	-	-
MK675_013242	AU3_HapB_CHR10	SP	No	No	Yes	extracellular	MK676_016997	No	No	-	-	-	-	-
MK675_013250	AU3_HapB_CHR10	SP	No	No	Yes	peroxisome	MK676_017015	No	No	-	-	-	-	-
MK675_013255	AU3_HapB_CHR10	SP	No	No	Yes	peroxisome	MK676_017015	No	No	-	-	-	-	-
MK675_013292	AU3_HapB_CHR10	SP	No	No	Yes	mitochondria	MK676_017065	No	No	-	-	-	-	-
MK675_013309	AU3_HapB_CHR10	SP	No	No	Yes	extracellular	MK676_017083	No	No	-	-	-	-	-
MK675_013334	AU3_HapB_CHR10	SP	No	No	Yes	mitochondria	MK676_017104	No	No	-	-	-	-	-
MK675_013335	AU3_HapB_CHR10	SP		Yes	No	-	Haplotype specific	No	No	-	-	-	-	-
MK675_013338	AU3_HapB_CHR10	SP	No	No	Yes	nucleus	MK676_017112	No	No	-	-	-	-	-
MK675_013343	AU3_HapB_CHR10	SP	No	No	Yes	extracellular	MK676_017118	No	No	-	-	-	-	-
MK675_013348	AU3_HapB_CHR10	SP	No	No	Yes	extracellular	Haplotype specific	No	No	-	-	-	-	-
MK675_013378	AU3_HapB_CHR10	SP	No	No	Yes	extracellular	Haplotype specific	Yes	Yes	-	-	-11.6147	-5.43465	-6.7743
MK675_013399	AU3_HapB_CHR10	SP		Yes	No	-	Haplotype specific	No	No	-	-	-	-	-
MK675_013429	AU3_HapB_CHR11	SP	No	No	Yes	extracellular	MK676_017219	No	No	-	-	-	-	-
MK675_013436	AU3_HapB_CHR11	SP	No	No	Yes	extracellular	MK676_017228	No	No	-	-	-	-	-
MK675_013438	AU3_HapB_CHR11	SP	No	No	Yes	extracellular	MK676_017231	No	No	-	-	-	-	-
MK675_013444	AU3_HapB_CHR11	SP	No	No	Yes	extracellular	MK676_017237	Yes	Yes	3.56784	-	-	-	-3.79953
MK675_013470	AU3_HapB_CHR11	SP	No	No	Yes	extracellular	MK676_017268	No	No	-	-	-	-	-
MK675_013471	AU3_HapB_CHR11	SP	No	No	Yes	plasma membrane	Haplotype specific	No	No	-	-	-	-	-
MK675_013474	AU3_HapB_CHR11	SP	No	No	Yes	nucleus	MK676_018531	No	No	-	-	-	-	-
MK675_013476	AU3_HapB_CHR11	SP	No	No	Yes	mitochondria	MK676_017270	No	No	-	-	-	-	-
MK675_013488	AU3_HapB_CHR11	SP		Yes	No	-	Haplotype specific	No	No	-	-	-	-	-
MK675_013502	AU3_HapB_CHR11	SP	No	No	Yes	mitochondria	MK676_017309	Yes	Yes	-	-	-	-4.72696	-6.40663
MK675_013503	AU3_HapB_CHR11	SP	No	No	Yes	extracellular	MK676_017310	No	No	-	-	-	-	-
MK675_013513	AU3_HapB_CHR11	SP	No	No	Yes	nucleus	MK676_017325	No	No	-	-	-	-	-
MK675_013544	AU3_HapB_CHR11	SP	No	No	Yes	extracellular	MK676_017353	No	No	-	-	-	-	-
MK675_013589	AU3_HapB_CHR11	SP	No	No	Yes	extracellular	MK676_017401	No	No	-	-	-	-	-
MK675_013607	AU3_HapB_CHR11	SP	No	No	Yes	extracellular	MK676_017417	No	No	-	-	-	-	-
MK675_013608	AU3_HapB_CHR11	SP	No	No	Yes	extracellular	MK676_017418	No	No	-	-	-	-	-
MK675_013638	AU3_HapB_CHR11	SP	No	No	Yes	cyto_mitochondria	MK676_017454	No	No	-	-	-	-	-
MK675_013668	AU3_HapB_CHR11	SP	No	No	Yes	extracellular	MK676_017517	No	No	-	-	-	-	-
MK675_013669	AU3_HapB_CHR11	SP	No	No	Yes	extracellular	MK676_017519	No	No	-	-	-	-	-
MK675_013716	AU3_HapB_CHR11	SP	No	No	Yes	extracellular	Haplotype specific	No	No	-	-	-	-	-
MK675_013833	AU3_HapB_CHR11	SP	No	No	Yes	mitochondria	MK676_017694	No	No	-	-	-	-	-
MK675_013844	AU3_HapB_CHR11	SP	No	No	Yes	golgi apparatus	MK676_017705	No	No	-	-	-	-	-
MK675_013845	AU3_HapB_CHR11	SP	No	No	Yes	extracellular	Haplotype specific	No	No	-	-	-	-	-
MK675_013846	AU3_HapB_CHR11	SP	No	No	Yes	extracellular	MK676_017711	Yes	Yes	-	-	-	5.68173	5.10769
MK675_013850	AU3_HapB_CHR11	SP	No	No	Yes	extracellular	MK676_017716	Yes	Yes	-	-2.28646	-	-4.86381	-4.50444
MK675_013857	AU3_HapB_CHR11	SP	No	No	Yes	mitochondria	MK676_017720	No	No	-	-	-	-	-
MK675_013858	AU3_HapB_CHR11	SP	No	No	Yes	extracellular	MK676_017722	No	No	-	-	-	-	-
MK675_013889	AU3_HapB_CHR11	SP	No	No	Yes	extracellular	MK676_017763	No	No	-	-	-	-	-
MK675_013891	AU3_HapB_CHR11	SP	No	No	Yes	mitochondria	MK676_017771	No	No	-	-	-	-	-
MK675_013903	AU3_HapB_CHR11	SP		Yes	No	-	Haplotype specific	No	No	-	-	-	-	-
MK675_013962	AU3_HapB_CHR11	SP	No	No	Yes	extracellular	MK676_017867	No	No	-	-	-	-	-
MK675_014007	AU3_HapB_CHR11	SP	No	No	Yes	cytoplasm	MK676_017922	No	No	-	-	-	-	-
MK675_014020	AU3_HapB_CHR11	SP	No	No	Yes	mitochondria	MK676_017943	No	No	-	-	-	-	-
MK675_014049	AU3_HapB_CHR11	SP	No	No	Yes	extracellular	MK676_017980	No	No	-	-	-	-	-
MK675_014064	AU3_HapB_CHR11	SP	No	No	Yes	extracellular	MK676_017996	No	No	-	-	-	-	-
MK675_014132	AU3_HapB_CHR11	SP		Yes	No	-	Haplotype specific	No	No	-	-	-	-	-
MK675_014141	AU3_HapB_CHR11	SP	No	No	Yes	mitochondria	MK676_018119	Yes	Yes	-	-	-3.1179	-7.26006	-6.28654
MK675_014174	AU3_HapB_CHR11	SP	No	No	Yes	extracellular	MK676_018170	Yes	Yes	-	-	-	4.43691	4.92454
MK675_014180	AU3_HapB_CHR11	SP	No	No	Yes	mitochondria	MK676_018180	Yes	Yes	8.17273	-	8.75888	7.65859	7.61855
MK675_014191	AU3_HapB_CHR11	SP		Yes	No	-	Haplotype specific	Yes	Yes	-2.74315	-	-	-	-
MK675_014198	AU3_HapB_CHR11	SP	No	No	Yes	extracellular	MK676_002477	No	No	-	-	-	-	-
MK675_014211	AU3_HapB_CHR11	SP	No	No	Yes	extracellular	MK676_018216	Yes	Yes	-	-	-	3.06206	2.89864
MK675_014214	AU3_HapB_CHR11	SP	No	No	Yes	extracellular	MK676_018221	No	No	-	-	-	-	-
MK675_014264	AU3_HapB_CHR11	SP	No	No	Yes	extracellular	MK676_018279	Yes	Yes	-	-	8.30205	11.2086	11.9727
MK675_014267	AU3_HapB_CHR11	SP	No	No	Yes	extracellular	MK676_018284	No	No	-	-	-	-	-
MK675_014274	AU3_HapB_CHR11	SP	No	No	Yes	extracellular	MK676_018289	No	No	-	-	-	-	-
MK675_014327	AU3_HapB_CHR11	SP	No	No	Yes	nucleus	MK676_018353	No	No	-	-	-	-	-
MK675_014341	AU3_HapB_CHR11	SP	No	No	Yes	nucleus	MK676_018364	No	No	-	-	-	-	-
MK675_014359	AU3_HapB_CHR11	SP	No	No	Yes	extracellular	MK676_018386	No	No	-	-	-	-	-
MK675_014363	AU3_HapB_CHR11	SP	No	No	Yes	cytoplasm	Haplotype specific	No	No	-	-	-	-	-
MK675_014369	AU3_HapB_CHR11	SP	No	No	Yes	nucleus	MK676_018427	No	No	-	-	-	-	-
MK675_014379	AU3_HapB_CHR11	SP	No	No	Yes	extracellular	MK676_018442	Yes	Yes	-	-	-	-3.85909	-7.02453
MK675_014380	AU3_HapB_CHR11	SP	No	No	Yes	extracellular	MK676_018444	No	No	-	-	-	-	-
MK675_014390	AU3_HapB_CHR11	SP	No	No	Yes	extracellular	MK676_018458	No	No	-	-	-	-	-
MK675_014395	AU3_HapB_CHR11	SP	No	No	Yes	mitochondria	MK676_018464	No	No	-	-	-	-	-
MK675_014397	AU3_HapB_CHR11	SP	Yes		No	-	Haplotype specific	No	No	-	-	-	-	-
MK675_014406	AU3_HapB_CHR11	SP	No	No	Yes	extracellular	MK676_018480	No	No	-	-	-	-	-
MK675_014441	AU3_HapB_CHR11	SP	No	No	Yes	extracellular	MK676_018525	No	No	-	-	-	-	-
MK675_014487	AU3_HapB_CHR12	SP	No	No	Yes	extracellular	MK676_018663	Yes	Yes	-	-	-11.9032	-	-
MK675_014499	AU3_HapB_CHR12	SP	No	No	Yes	extracellular	MK676_018677	No	No	-	-	-	-	-
MK675_014513	AU3_HapB_CHR12	SP	No	No	Yes	nucleus	MK676_018686	No	No	-	-	-	-	-
MK675_014529	AU3_HapB_CHR12	SP	No	No	Yes	cytoplasm	MK676_018707	No	No	-	-	-	-	-
MK675_014542	AU3_HapB_CHR12	SP	No	No	Yes	extracellular	MK676_008971	No	No	-	-	-	-	-
MK675_014654	AU3_HapB_CHR12	SP	No	No	Yes	extracellular	MK676_018825	No	No	-	-	-	-	-
MK675_014669	AU3_HapB_CHR12	SP	No	No	Yes	extracellular	Haplotype specific	No	No	-	-	-	-	-
MK675_014675	AU3_HapB_CHR12	SP	No	No	Yes	extracellular	MK676_018849	No	No	-	-	-	-	-
MK675_014686	AU3_HapB_CHR12	SP	No	No	Yes	extracellular	MK676_018640	No	No	-	-	-	-	-
MK675_014689	AU3_HapB_CHR12	SP	No	No	Yes	extracellular	MK676_018862	No	No	-	-	-	-	-
MK675_014693	AU3_HapB_CHR12	SP	No	No	Yes	extracellular	MK676_018867	No	No	-	-	-	-	-
MK675_014714	AU3_HapB_CHR12	SP	No	No	Yes	peroxisome	Haplotype specific	No	No	-	-	-	-	-
MK675_014750	AU3_HapB_CHR12	SP	No	No	Yes	extracellular	MK676_018933	Yes	Yes	-	-	-	-4.81068	-6.72718
MK675_014759	AU3_HapB_CHR12	SP	No	No	Yes	mitochondria	MK676_018942	No	No	-	-	-	-	-
MK675_014772	AU3_HapB_CHR12	SP	Yes		No	-	Haplotype specific	No	No	-	-	-	-	-
MK675_014813	AU3_HapB_CHR12	SP	No	No	Yes	extracellular	MK676_019000	No	No	-	-	-	-	-
MK675_014816	AU3_HapB_CHR12	SP	No	No	Yes	golgi apparatus	MK676_019006	Yes	Yes	-	-	7.37329	10.9798	11.1017
MK675_014916	AU3_HapB_CHR12	SP	No	No	Yes	plasma membrane	Haplotype specific	No	No	-	-	-	-	-
MK675_015011	AU3_HapB_CHR12	SP	No	No	Yes	nucleus	MK676_019246	No	No	-	-	-	-	-
MK675_015028	AU3_HapB_CHR12	SP	No	No	Yes	extracellular	Haplotype specific	No	No	-	-	-	-	-
MK675_015034	AU3_HapB_CHR12	SP	No	No	Yes	extracellular	MK676_019263	No	No	-	-	-	-	-
MK675_015035	AU3_HapB_CHR12	SP		Yes	No	-	Haplotype specific	No	No	-	-	-	-	-
MK675_015071	AU3_HapB_CHR12	SP	No	No	Yes	nucleus	MK676_019294	Yes	Yes	-	-	-2.09053	-	-
MK675_015091	AU3_HapB_CHR12	SP	No	No	Yes	extracellular	MK676_019324	No	No	-	-	-	-	-
MK675_015144	AU3_HapB_CHR12	SP	No	No	Yes	extracellular	MK676_019408	Yes	Yes	-	-	5.60138	9.41903	9.02984
MK675_015192	AU3_HapB_CHR12	SP	No	No	Yes	extracellular	MK676_019476	No	No	-	-	-	-	-
MK675_015210	AU3_HapB_CHR12	SP	No	No	Yes	extracellular	MK676_019499	Yes	Yes	-	-	-	9.02927	9.1612
MK675_015233	AU3_HapB_CHR12	SP	No	No	Yes	mitochondria	MK676_019530	No	No	-	-	-	-	-
MK675_015238	AU3_HapB_CHR12	SP	No	No	Yes	extracellular	MK676_019537	No	No	-	-	-	-	-
MK675_015290	AU3_HapB_CHR12	SP		Yes	No	-	Haplotype specific	No	No	-	-	-	-	-
MK675_015343	AU3_HapB_CHR12	SP	No	No	Yes	nucleus	Haplotype specific	No	No	-	-	-	-	-
MK675_015352	AU3_HapB_CHR12	SP	No	No	Yes	extracellular	MK676_019665	No	No	-	-	-	-	-
MK675_015353	AU3_HapB_CHR12	SP	No	No	Yes	extracellular	MK676_019669	No	No	-	-	-	-	-
MK675_015354	AU3_HapB_CHR12	SP	No	No	Yes	extracellular	MK676_019669	No	No	-	-	-	-	-
MK675_015363	AU3_HapB_CHR12	SP	No	No	Yes	extracellular	MK676_019682	No	No	-	-	-	-	-
MK675_015386	AU3_HapB_CHR12	SP	No	No	Yes	mitochondria	MK676_019711	No	No	-	-	-	-	-
MK675_015388	AU3_HapB_CHR12	SP		Yes	No	-	Haplotype specific	Yes	Yes	-	-3.24477	-	-	-3.50998
MK675_015399	AU3_HapB_CHR12	SP	No	No	Yes	extracellular	MK676_019729	No	No	-	-	-	-	-
MK675_015411	AU3_HapB_CHR12	SP		Yes	No	-	Haplotype specific	No	No	-	-	-	-	-
MK675_015431	AU3_HapB_CHR12	SP	No	No	Yes	extracellular	MK676_019767	Yes	Yes	9.4322	8.68445	9.64297	12.4648	11.9748
MK675_015432	AU3_HapB_CHR12	SP	No	No	Yes	extracellular	MK676_019770	Yes	Yes	9.86128	10.0324	9.10547	11.898	11.6045	APSI_P002.15557.t1 (DOI: 10.1094/PHYTO-04-24-0138-R)
MK675_015437	AU3_HapB_CHR12	SP	No	No	Yes	extracellular	MK676_019773	Yes	Yes	12.1898	10.3132	12.1273	10.9073	6.74025
MK675_015449	AU3_HapB_CHR12	SP	No	No	Yes	extracellular	MK676_019780	No	No	-	-	-	-	-
MK675_015473	AU3_HapB_CHR12	SP	Yes		No	-	Haplotype specific	No	No	-	-	-	-	-
MK675_015487	AU3_HapB_CHR12	SP	No	No	Yes	extracellular	MK676_019829	Yes	Yes	5.63066	6.46094	5.96267	8.84593	9.18181
MK675_015500	AU3_HapB_CHR12	SP	No	No	Yes	nucleus	Haplotype specific	No	No	-	-	-	-	-
MK675_015502	AU3_HapB_CHR12	SP	No	No	Yes	mitochondria	MK676_001173	Yes	Yes	6.41569	5.13643	6.47522	7.81328	8.31461
MK675_015513	AU3_HapB_CHR13	SP		Yes	No	-	Haplotype specific	Yes	Yes	-11.3365	-11.3365	-	-	-
MK675_015527	AU3_HapB_CHR13	SP	No	No	Yes	extracellular	MK676_019868	No	No	-	-	-	-	-
MK675_015538	AU3_HapB_CHR13	SP	No	No	Yes	extracellular	MK676_019880	No	No	-	-	-	-	-
MK675_015542	AU3_HapB_CHR13	SP	No	No	Yes	extracellular	MK676_019892	Yes	Yes	-	-	-	-4.15813	-7.07023
MK675_015548	AU3_HapB_CHR13	SP	No	No	Yes	extracellular	MK676_019887	Yes	Yes	-	-	-	-3.67932	-7.30042
MK675_015558	AU3_HapB_CHR13	SP	No	No	Yes	extracellular	MK676_019892	Yes	Yes	-	-	-	-	-5.19526
MK675_015561	AU3_HapB_CHR13	SP	No	No	Yes	extracellular	MK676_019892	Yes	Yes	-	-	-	-5.2722	-8.81223
MK675_015609	AU3_HapB_CHR13	SP	No	No	Yes	extracellular	Haplotype specific	No	No	-	-	-	-	-
MK675_015627	AU3_HapB_CHR13	SP	No	No	Yes	extracellular	MK676_019988	Yes	Yes	8.87568	9.28492	9.21089	11.0013	10.3263
MK675_015631	AU3_HapB_CHR13	SP	No	No	Yes	extracellular	MK676_019997	Yes	Yes	7.80406	6.69716	7.88632	8.0491	7.5967	APSI_P001.6786.t1 (DOI: 10.1094/PHYTO-04-24-0138-R)
MK675_015667	AU3_HapB_CHR13	SP	No	No	Yes	extracellular	MK676_020045	Yes	Yes	7.48957	9.18043	8.26754	11.9969	12.1005	APSI_P001.6831.t1 (DOI: 10.1094/PHYTO-04-24-0138-R)
MK675_015710	AU3_HapB_CHR13	SP	No	No	Yes	extracellular	Haplotype specific	No	No	-	-	-	-	-
MK675_015712	AU3_HapB_CHR13	SP	No	No	Yes	extracellular	Haplotype specific	No	No	-	-	-	-	-
MK675_015723	AU3_HapB_CHR13	SP	No	No	Yes	extracellular	MK676_016129	No	No	-	-	-	-	-
MK675_015746	AU3_HapB_CHR13	SP		Yes	No	-	Haplotype specific	Yes	Yes	-	-	-10.9128	-	-
MK675_015764	AU3_HapB_CHR13	SP	No	No	Yes	mitochondria	MK676_020156	No	No	-	-	-	-	-
MK675_015769	AU3_HapB_CHR13	SP	No	No	Yes	extracellular	MK676_020164	No	No	-	-	-	-	-
MK675_015774	AU3_HapB_CHR13	SP		Yes	No	-	Haplotype specific	No	No	-	-	-	-	-
MK675_015778	AU3_HapB_CHR13	SP		Yes	No	-	Haplotype specific	No	No	-	-	-	-	-
MK675_015780	AU3_HapB_CHR13	SP	No	No	Yes	nucleus	MK676_020177	No	No	-	-	-	-	-
MK675_015785	AU3_HapB_CHR13	SP	No	No	Yes	extracellular	MK676_020164	No	No	-	-	-	-	-
MK675_015787	AU3_HapB_CHR13	SP		Yes	No	-	Haplotype specific	No	No	-	-	-	-	-
MK675_015790	AU3_HapB_CHR13	SP	No	No	Yes	mitochondria	MK676_020197	No	No	-	-	-	-	-
MK675_015801	AU3_HapB_CHR13	SP	No	No	Yes	extracellular	MK676_020217	No	No	-	-	-	-	-
MK675_015803	AU3_HapB_CHR13	SP	No	No	Yes	extracellular	MK676_020217	No	No	-	-	-	-	-
MK675_015831	AU3_HapB_CHR13	SP	No	No	Yes	mitochondria	MK676_020261	No	No	-	-	-	-	-
MK675_015847	AU3_HapB_CHR13	SP	No	No	Yes	extracellular	MK676_020278	No	No	-	-	-	-	-
MK675_015849	AU3_HapB_CHR13	SP	No	No	Yes	extracellular	MK676_020211	No	No	-	-	-	-	-
MK675_015861	AU3_HapB_CHR13	SP	No	No	Yes	extracellular	MK676_020304	Yes	Yes	-2.99872	-3.63303	-	-	-
MK675_015862	AU3_HapB_CHR13	SP	No	No	Yes	extracellular	MK676_020305	Yes	Yes	-	-	-	-5.39068	-7.60062
MK675_015864	AU3_HapB_CHR13	SP	No	No	Yes	mitochondria	Haplotype specific	No	No	-	-	-	-	-
MK675_015865	AU3_HapB_CHR13	SP	No	No	Yes	extracellular	MK676_020323	No	No	-	-	-	-	-
MK675_015879	AU3_HapB_CHR13	SP		Yes	No	-	Haplotype specific	No	No	-	-	-	-	-
MK675_015936	AU3_HapB_CHR13	SP	No	No	Yes	extracellular	MK676_020406	Yes	Yes	-	-	-	-	-3.32035
MK675_015942	AU3_HapB_CHR13	SP	No	No	Yes	mitochondria	MK676_020411	No	No	-	-	-	-	-
MK675_015947	AU3_HapB_CHR13	SP	No	No	Yes	plasma membrane	MK676_020420	No	No	-	-	-	-	-
MK675_015949	AU3_HapB_CHR13	SP	No	No	Yes	nucleus	MK676_020422	No	No	-	-	-	-	-
MK675_015951	AU3_HapB_CHR13	SP	No	No	Yes	nucleus	MK676_020422	No	No	-	-	-	-	-
MK675_015954	AU3_HapB_CHR13	SP	No	No	Yes	mitochondria	MK676_020422	No	No	-	-	-	-	-
MK675_015962	AU3_HapB_CHR13	SP	Yes		No	-	Haplotype specific	Yes	Yes	-	-	-	3.13856	3.1475
MK675_016009	AU3_HapB_CHR13	SP	No	No	Yes	mitochondria	MK676_020497	No	No	-	-	-	-	-
MK675_016046	AU3_HapB_CHR13	SP		Yes	No	-	Haplotype specific	No	No	-	-	-	-	-
MK675_016073	AU3_HapB_CHR13	SP	No	No	Yes	extracellular	MK676_020577	No	No	-	-	-	-	-
MK675_016092	AU3_HapB_CHR13	SP	No	No	Yes	mitochondria	MK676_020605	No	No	-	-	-	-	-
MK675_016119	AU3_HapB_CHR13	SP	No	No	Yes	extracellular	MK676_020640	No	No	-	-	-	-	-
MK675_016150	AU3_HapB_CHR13	SP	No	No	Yes	mitochondria	MK676_020691	No	No	-	-	-	-	-
MK675_016164	AU3_HapB_CHR13	SP	No	No	Yes	extracellular	Haplotype specific	No	No	-	-	-	-	-
MK675_016197	AU3_HapB_CHR13	SP	No	No	Yes	mitochondria	MK676_020770	No	No	-	-	-	-	-
MK675_016200	AU3_HapB_CHR13	SP	No	No	Yes	extracellular	MK676_020776	No	No	-	-	-	-	-
MK675_016210	AU3_HapB_CHR13	SP	No	No	Yes	extracellular	MK676_020788	Yes	Yes	7.48801	-	-	-	-
MK675_016243	AU3_HapB_CHR13	SP	No	No	Yes	nucleus	MK676_020838	No	No	-	-	-	-	-
MK675_016248	AU3_HapB_CHR13	SP	No	No	Yes	extracellular	MK676_020843	No	No	-	-	-	-	-
MK675_016281	AU3_HapB_CHR13	SP	No	No	Yes	extracellular	Haplotype specific	No	No	-	-	-	-	-
MK675_016290	AU3_HapB_CHR13	SP	No	No	Yes	mitochondria	MK676_020887	No	No	-	-	-	-	-
MK675_016291	AU3_HapB_CHR13	SP	No	No	Yes	golgi apparatus	MK676_020888	Yes	Yes	-3.94449	-	-	-4.08937	-4.30641
MK675_016300	AU3_HapB_CHR13	SP	Yes		No	-	Haplotype specific	Yes	Yes	-	-	-	-4.85786	-7.33036
MK675_016327	AU3_HapB_CHR15	SP	Yes		No	-	Haplotype specific	No	No	-	-	-	-	-
MK675_016329	AU3_HapB_CHR15	SP	No	No	Yes	extracellular	MK676_022960	Yes	Yes	-	-	-	3.69736	3.78274
MK675_016336	AU3_HapB_CHR15	SP	No	No	Yes	extracellular	MK676_022973	No	No	-	-	-	-	-
MK675_016344	AU3_HapB_CHR15	SP	No	No	Yes	extracellular	MK676_022981	Yes	Yes	-	-	-	7.51137	9.21137
MK675_016345	AU3_HapB_CHR15	SP	No	No	Yes	extracellular	MK676_022982	No	No	-	-	-	-	-
MK675_016348	AU3_HapB_CHR15	SP	No	No	Yes	extracellular	MK676_022984	Yes	Yes	-	-	-	-5.31467	-5.68493
MK675_016350	AU3_HapB_CHR15	SP	No	No	Yes	extracellular	MK676_022985	No	No	-	-	-	-	-
MK675_016355	AU3_HapB_CHR15	SP	Yes		No	-	Haplotype specific	No	No	-	-	-	-	-
MK675_016389	AU3_HapB_CHR15	SP	Yes		No	-	Haplotype specific	Yes	Yes	-	-	-	-	-4.98414
MK675_016393	AU3_HapB_CHR15	SP	No	No	Yes	nucleus	Haplotype specific	Yes	Yes	6.12178	6.45165	5.61377	-	-
MK675_016396	AU3_HapB_CHR15	SP		Yes	No	-	Haplotype specific	No	No	-	-	-	-	-
MK675_016397	AU3_HapB_CHR15	SP	No	No	Yes	extracellular	MK676_023044	No	No	-	-	-	-	-
MK675_016402	AU3_HapB_CHR15	SP	No	No	Yes	mitochondria	MK676_023051	No	No	-	-	-	-	-
MK675_016406	AU3_HapB_CHR15	SP	No	No	Yes	mitochondria	MK676_023058	No	No	-	-	-	-	-
MK675_016418	AU3_HapB_CHR15	SP	No	No	Yes	nucleus	MK676_023078	No	No	-	-	-	-	-
MK675_016461	AU3_HapB_CHR15	SP	No	No	Yes	extracellular	MK676_011428	No	No	-	-	-	-	-
MK675_016462	AU3_HapB_CHR15	SP	No	No	Yes	nucleus	MK676_011428	No	No	-	-	-	-	-
MK675_016464	AU3_HapB_CHR15	SP		Yes	No	-	Haplotype specific	No	No	-	-	-	-	-
MK675_016467	AU3_HapB_CHR15	SP		Yes	No	-	Haplotype specific	No	No	-	-	-	-	-
MK675_016468	AU3_HapB_CHR15	SP		Yes	No	-	Haplotype specific	No	No	-	-	-	-	-
MK675_016494	AU3_HapB_CHR15	SP		Yes	No	-	Haplotype specific	No	No	-	-	-	-	-
MK675_016497	AU3_HapB_CHR15	SP	No	No	Yes	nucleus	MK676_023134	No	No	-	-	-	-	-
MK675_016523	AU3_HapB_CHR15	SP	No	No	Yes	extracellular	MK676_023157	No	No	-	-	-	-	-
MK675_016543	AU3_HapB_CHR15	SP	No	No	Yes	extracellular	MK676_023178	Yes	Yes	10.791	9.55243	10.6975	10.4552	10.2386
MK675_016544	AU3_HapB_CHR15	SP	No	No	Yes	nucleus	Haplotype specific	Yes	Yes	10.387	9.78601	10.2475	10.4953	10.1974
MK675_016562	AU3_HapB_CHR15	SP	No	No	Yes	extracellular	MK676_023206	Yes	Yes	-	-	-	-4.42522	-7.22766
MK675_016565	AU3_HapB_CHR15	SP	No	No	Yes	golgi apparatus	MK676_023214	No	No	-	-	-	-	-
MK675_016567	AU3_HapB_CHR15	SP	No	No	Yes	extracellular	MK676_023226	No	No	-	-	-	-	-
MK675_016576	AU3_HapB_CHR15	SP	No	No	Yes	mitochondria	MK676_023246	No	No	-	-	-	-	-
MK675_016580	AU3_HapB_CHR15	SP	No	No	Yes	mitochondria	MK676_023251	No	No	-	-	-	-	-
MK675_016584	AU3_HapB_CHR15	SP	No	No	Yes	extracellular	MK676_023255	No	No	-	-	-	-	-
MK675_016601	AU3_HapB_CHR15	SP	No	No	Yes	mitochondria	MK676_014733	No	No	-	-	-	-	-
MK675_016618	AU3_HapB_CHR15	SP	No	No	Yes	nucleus	MK676_023290	No	No	-	-	-	-	-
MK675_016675	AU3_HapB_CHR15	SP	No	No	Yes	mitochondria	MK676_024885	No	No	-	-	-	-	-
MK675_016678	AU3_HapB_CHR15	SP	No	No	Yes	cytoplasm	MK676_023360	Yes	Yes	-	-	-	2.40256	2.37217
MK675_016783	AU3_HapB_CHR15	SP	No	No	Yes	extracellular	MK676_023475	No	No	-	-	-	-	-
MK675_016811	AU3_HapB_CHR15	SP	No	No	Yes	extracellular	MK676_023504	No	No	-	-	-	-	-
MK675_016823	AU3_HapB_CHR15	SP		Yes	No	-	Haplotype specific	No	No	-	-	-	-	-
MK675_016832	AU3_HapB_CHR15	SP	No	No	Yes	extracellular	MK676_008971	No	No	-	-	-	-	-
MK675_016873	AU3_HapB_CHR15	SP	No	No	Yes	plasma membrane	MK676_023611	No	No	-	-	-	-	-
MK675_016874	AU3_HapB_CHR15	SP	No	No	Yes	plasma membrane	MK676_023611	Yes	Yes	-	-	-	-	6.65955
MK675_016879	AU3_HapB_CHR15	SP	No	No	Yes	plasma membrane	MK676_023611	No	No	-	-	-	-	-
MK675_016880	AU3_HapB_CHR15	SP	No	No	Yes	plasma membrane	MK676_023611	Yes	Yes	3.7281	-	-	3.72951	6.94964
MK675_016883	AU3_HapB_CHR15	SP	No	No	Yes	plasma membrane	MK676_023611	No	No	-	-	-	-	-
MK675_016885	AU3_HapB_CHR15	SP	No	No	Yes	plasma membrane	MK676_023611	No	No	-	-	-	-	-
MK675_016896	AU3_HapB_CHR15	SP	No	No	Yes	extracellular	MK676_023583	No	No	-	-	-	-	-
MK675_016898	AU3_HapB_CHR15	SP	No	No	Yes	extracellular	MK676_023585	Yes	Yes	-	-	9.30533	11.3698	11.4266
MK675_016902	AU3_HapB_CHR15	SP	No	No	Yes	extracellular	MK676_023591	Yes	Yes	-	-	-	2.25437	2.18291
MK675_016912	AU3_HapB_CHR15	SP	No	No	Yes	plasma membrane	MK676_023570	No	No	-	-	-	-	-
MK675_016933	AU3_HapB_CHR15	SP	No	No	Yes	mitochondria	MK676_023631	No	No	-	-	-	-	-
MK675_016944	AU3_HapB_CHR15	SP	Yes		No	-	Haplotype specific	Yes	Yes	7.06022	6.32647	7.46838	9.21793	9.0936
MK675_016945	AU3_HapB_CHR15	SP	Yes		No	-	Haplotype specific	No	No	-	-	-	-	-
MK675_017023	AU3_HapB_CHR15	SP	No	No	Yes	extracellular	MK676_023751	No	No	-	-	-	-	-
MK675_017024	AU3_HapB_CHR15	SP	No	No	Yes	extracellular	Haplotype specific	No	No	-	-	-	-	-
MK675_017040	AU3_HapB_CHR15	SP	No	No	Yes	extracellular	MK676_023771	Yes	Yes	7.4532	10.2161	10.0847	14.0194	14.3874
MK675_017049	AU3_HapB_CHR15	SP	No	No	Yes	mitochondria	MK676_023785	No	No	-	-	-	-	-
MK675_017067	AU3_HapB_CHR15	SP	No	No	Yes	extracellular	MK676_023809	No	No	-	-	-	-	-
MK675_017131	AU3_HapB_CHR15	SP	No	No	Yes	extracellular	MK676_023897	No	No	-	-	-	-	-
MK675_017137	AU3_HapB_CHR15	SP		Yes	No	-	Haplotype specific	No	No	-	-	-	-	-
MK675_017223	AU3_HapB_CHR16	SP	No	No	Yes	extracellular	MK676_023992	Yes	Yes	-	-	2.29349	-	-
MK675_017229	AU3_HapB_CHR16	SP		Yes	No	-	Haplotype specific	No	No	-	-	-	-	-
MK675_017247	AU3_HapB_CHR16	SP	Yes		No	-	Haplotype specific	No	No	-	-	-	-	-
MK675_017248	AU3_HapB_CHR16	SP	Yes		No	-	Haplotype specific	No	No	-	-	-	-	-
MK675_017260	AU3_HapB_CHR16	SP	Yes		No	-	Haplotype specific	Yes	Yes	-	3.34765	-	4.89251	4.9151
MK675_017262	AU3_HapB_CHR16	SP	No	No	Yes	extracellular	MK676_024049	No	No	-	-	-	-	-
MK675_017270	AU3_HapB_CHR16	SP	No	No	Yes	extracellular	MK676_024059	No	No	-	-	-	-	-
MK675_017273	AU3_HapB_CHR16	SP	No	No	Yes	extracellular	MK676_024060	No	No	-	-	-	-	-
MK675_017290	AU3_HapB_CHR16	SP	No	No	Yes	nucleus	Haplotype specific	No	No	-	-	-	-	-
MK675_017295	AU3_HapB_CHR16	SP	No	No	Yes	extracellular	MK676_024080	No	No	-	-	-	-	-
MK675_017306	AU3_HapB_CHR16	SP		Yes	No	-	Haplotype specific	Yes	Yes	-	-	-2.00932	-	-
MK675_017308	AU3_HapB_CHR16	SP	No	No	Yes	extracellular	MK676_024092	No	No	-	-	-	-	-
MK675_017313	AU3_HapB_CHR16	SP	No	No	Yes	extracellular	MK676_024097	No	No	-	-	-	-	-
MK675_017315	AU3_HapB_CHR16	SP	No	No	Yes	extracellular	MK676_024099	No	No	-	-	-	-	-
MK675_017329	AU3_HapB_CHR16	SP	No	No	Yes	extracellular	MK676_024111	No	No	-	-	-	-	-
MK675_017342	AU3_HapB_CHR16	SP	No	No	Yes	extracellular	MK676_024126	No	No	-	-	-	-	-
MK675_017371	AU3_HapB_CHR16	SP	No	No	Yes	extracellular	MK676_024172	No	No	-	-	-	-	-
MK675_017379	AU3_HapB_CHR16	SP	No	No	Yes	extracellular	MK676_024189	Yes	Yes	-	-	-	-4.74474	-3.82771
MK675_017383	AU3_HapB_CHR16	SP	No	No	Yes	plasma membrane	MK676_024193	No	No	-	-	-	-	-
MK675_017406	AU3_HapB_CHR16	SP	No	No	Yes	mitochondria	MK676_024201	No	No	-	-	-	-	-
MK675_017408	AU3_HapB_CHR16	SP	No	No	Yes	extracellular	MK676_024206	No	No	-	-	-	-	-
MK675_017418	AU3_HapB_CHR16	SP	No	No	Yes	endoplasmic reticulum	MK676_024221	No	No	-	-	-	-	-
MK675_017423	AU3_HapB_CHR16	SP	No	No	Yes	golgi apparatus	MK676_024221	No	No	-	-	-	-	-
MK675_017441	AU3_HapB_CHR16	SP	No	No	Yes	nucleus	MK676_024245	No	No	-	-	-	-	-
MK675_017464	AU3_HapB_CHR16	SP	No	No	Yes	mitochondria	MK676_024286	No	No	-	-	-	-	-
MK675_017465	AU3_HapB_CHR16	SP	No	No	Yes	extracellular	MK676_024290	No	No	-	-	-	-	-
MK675_017471	AU3_HapB_CHR16	SP	Yes		No	-	Haplotype specific	No	No	-	-	-	-	-
MK675_017493	AU3_HapB_CHR16	SP	No	No	Yes	mitochondria	MK676_024335	Yes	Yes	-	-	-	7.96648	8.26925
MK675_017494	AU3_HapB_CHR16	SP	No	No	Yes	nucleus	MK676_024339	No	No	-	-	-	-	-
MK675_017502	AU3_HapB_CHR16	SP	No	No	Yes	mitochondria	MK676_024357	No	No	-	-	-	-	-
MK675_017505	AU3_HapB_CHR16	SP	No	No	Yes	nucleus	MK676_024363	No	No	-	-	-	-	-
MK675_017576	AU3_HapB_CHR16	SP	No	No	Yes	mitochondria	MK676_024470	No	No	-	-	-	-	-
MK675_017614	AU3_HapB_CHR16	SP	No	No	Yes	extracellular	MK676_024510	No	No	-	-	-	-	-
MK675_017629	AU3_HapB_CHR16	SP	No	No	Yes	extracellular	Haplotype specific	No	No	-	-	-	-	-
MK675_017639	AU3_HapB_CHR16	SP	No	No	Yes	plasma membrane	MK676_024570	No	No	-	-	-	-	-
MK675_017666	AU3_HapB_CHR16	SP	No	No	Yes	extracellular	Haplotype specific	No	No	-	-	-	-	-
MK675_017674	AU3_HapB_CHR16	SP	No	No	Yes	extracellular	MK676_024618	No	No	-	-	-	-	-
MK675_017690	AU3_HapB_CHR16	SP	No	No	Yes	nucleus	MK676_024632	No	No	-	-	-	-	-
MK675_017706	AU3_HapB_CHR16	SP	No	No	Yes	extracellular	Haplotype specific	No	No	-	-	-	-	-
MK675_017726	AU3_HapB_CHR16	SP	No	No	Yes	extracellular	MK676_024667	Yes	Yes	-	-	-	3.51073	3.36653
MK675_017739	AU3_HapB_CHR16	SP	No	No	Yes	mitochondria	MK676_024675	Yes	Yes	-	3.76169	4.76729	7.12537	6.96034
MK675_017745	AU3_HapB_CHR16	SP	No	No	Yes	extracellular	MK676_024685	No	No	-	-	-	-	-
MK675_017746	AU3_HapB_CHR16	SP	No	No	Yes	extracellular	MK676_024682	No	No	-	-	-	-	-
MK675_017749	AU3_HapB_CHR16	SP	No	No	Yes	plasma membrane	MK676_024690	No	No	-	-	-	-	-
MK675_017758	AU3_HapB_CHR16	SP	No	No	Yes	extracellular	MK676_024698	No	No	-	-	-	-	-
MK675_017828	AU3_HapB_CHR16	SP	No	No	Yes	plasma membrane	Haplotype specific	No	No	-	-	-	-	-
MK675_017831	AU3_HapB_CHR16	SP	No	No	Yes	nucleus	MK676_024785	No	No	-	-	-	-	-
MK675_017860	AU3_HapB_CHR16	SP	No	No	Yes	plasma membrane	MK676_024828	No	No	-	-	-	-	-
MK675_017904	AU3_HapB_CHR17	SP	No	No	Yes	mitochondria	MK676_024888	No	No	-	-	-	-	-
MK675_017920	AU3_HapB_CHR17	SP	No	No	Yes	extracellular	Haplotype specific	No	No	-	-	-	-	-
MK675_017947	AU3_HapB_CHR17	SP	No	No	Yes	mitochondria	MK676_024929	No	No	-	-	-	-	-
MK675_017960	AU3_HapB_CHR17	SP	No	No	Yes	mitochondria	MK676_024948	No	No	-	-	-	-	-
MK675_018017	AU3_HapB_CHR17	SP	No	No	Yes	extracellular	MK676_025021	Yes	Yes	6.32278	6.98799	6.6181	4.69947	-
MK675_018020	AU3_HapB_CHR17	SP	No	No	Yes	nucleus	MK676_025024	No	No	-	-	-	-	-
MK675_018022	AU3_HapB_CHR17	SP	No	No	Yes	mitochondria	Haplotype specific	No	No	-	-	-	-	-
MK675_018043	AU3_HapB_CHR17	SP	No	No	Yes	mitochondria	Haplotype specific	No	No	-	-	-	-	-
MK675_018049	AU3_HapB_CHR17	SP	No	No	Yes	extracellular	MK676_025063	Yes	Yes	9.23405	6.2211	5.17976	7.06473	-
MK675_018051	AU3_HapB_CHR17	SP	No	No	Yes	extracellular	MK676_025064	Yes	Yes	-	-	6.43095	9.22422	8.34869
MK675_018053	AU3_HapB_CHR17	SP	Yes		No	-	Haplotype specific	Yes	Yes	-2.36856	-	-	-	-
MK675_018184	AU3_HapB_CHR17	SP	No	No	Yes	extracellular	MK676_025188	Yes	Yes	-	-	-	-4.46616	-6.93759
MK675_018248	AU3_HapB_CHR17	SP	No	No	Yes	extracellular	MK676_025264	No	No	-	-	-	-	-
MK675_018250	AU3_HapB_CHR17	SP	No	No	Yes	nucleus	Haplotype specific	No	No	-	-	-	-	-
MK675_018289	AU3_HapB_CHR17	SP	No	No	Yes	extracellular	MK676_025298	Yes	Yes	-2.14683	-	-	-	-
MK675_018292	AU3_HapB_CHR17	SP	No	No	Yes	extracellular	MK676_025302	No	No	-	-	-	-	-
MK675_018299	AU3_HapB_CHR17	SP	No	No	Yes	extracellular	MK676_025311	No	No	-	-	-	-	-
MK675_018301	AU3_HapB_CHR17	SP	No	No	Yes	extracellular	MK676_025312	No	No	-	-	-	-	-
MK675_018304	AU3_HapB_CHR17	SP	No	No	Yes	extracellular	MK676_025313	No	No	-	-	-	-	-
MK675_018311	AU3_HapB_CHR17	SP	No	No	Yes	extracellular	Haplotype specific	No	No	-	-	-	-	-
MK675_018318	AU3_HapB_CHR17	SP		Yes	No	-	Haplotype specific	No	No	-	-	-	-	-
MK675_018346	AU3_HapB_CHR17	SP	No	No	Yes	mitochondria	Haplotype specific	Yes	Yes	-	-	-	-2.84471	-6.14807
MK675_018350	AU3_HapB_CHR17	SP	No	No	Yes	mitochondria	Haplotype specific	Yes	Yes	-	-	-	-	-5.63713
MK675_018351	AU3_HapB_CHR17	SP	No	No	Yes	extracellular	MK676_025362	No	No	-	-	-	-	-
MK675_018352	AU3_HapB_CHR17	SP	No	No	Yes	extracellular	MK676_025362	No	No	-	-	-	-	-
MK675_018356	AU3_HapB_CHR17	SP	No	No	Yes	extracellular	MK676_025372	No	No	-	-	-	-	-
MK675_018365	AU3_HapB_CHR17	SP	No	No	Yes	extracellular	MK676_025386	No	No	-	-	-	-	-
MK675_018367	AU3_HapB_CHR17	SP	No	No	Yes	extracellular	MK676_025391	No	No	-	-	-	-	-
MK675_018392	AU3_HapB_CHR17	SP	No	No	Yes	mitochondria	MK676_025416	No	No	-	-	-	-	-
MK675_018402	AU3_HapB_CHR17	SP	No	No	Yes	extracellular	MK676_025431	No	No	-	-	-	-	-
MK675_018425	AU3_HapB_CHR17	SP	No	No	Yes	extracellular	MK676_025456	No	No	-	-	-	-	-
MK675_018543	AU3_HapB_CHR18	SP	No	No	Yes	nucleus	MK676_025582	No	No	-	-	-	-	-
MK675_018548	AU3_HapB_CHR18	SP	No	No	Yes	plasma membrane	MK676_025585	No	No	-	-	-	-	-
MK675_018550	AU3_HapB_CHR18	SP	No	No	Yes	nucleus	MK676_025587	No	No	-	-	-	-	-
MK675_018559	AU3_HapB_CHR18	SP	No	No	Yes	extracellular	MK676_025595	No	No	-	-	-	-	-
MK675_018560	AU3_HapB_CHR18	SP	Yes		No	-	Haplotype specific	No	No	-	-	-	-	-
MK675_018567	AU3_HapB_CHR18	SP	Yes		No	-	Haplotype specific	No	No	-	-	-	-	-
MK675_018671	AU3_HapB_CHR18	SP	No	No	Yes	extracellular	MK676_025713	Yes	Yes	-	-	-2.81372	-	-
MK675_018673	AU3_HapB_CHR18	SP	No	No	Yes	extracellular	MK676_025718	No	No	-	-	-	-	-
MK675_018683	AU3_HapB_CHR18	SP	No	No	Yes	extracellular	MK676_025733	Yes	Yes	8.96677	9.34625	9.90011	11.6028	11.0005
MK675_018688	AU3_HapB_CHR18	SP	No	No	Yes	extracellular	MK676_025738	No	No	-	-	-	-	-
MK675_018704	AU3_HapB_CHR18	SP	No	No	Yes	nucleus	MK676_025761	No	No	-	-	-	-	-
MK675_018706	AU3_HapB_CHR18	SP	No	No	Yes	extracellular	MK676_025764	No	No	-	-	-	-	-
MK675_018712	AU3_HapB_CHR18	SP	No	No	Yes	extracellular	MK676_025775	No	No	-	-	-	-	-
MK675_018714	AU3_HapB_CHR18	SP	No	No	Yes	extracellular	MK676_025778	Yes	Yes	-	-	-	-3.8487	-6.87301
MK675_018716	AU3_HapB_CHR18	SP	No	No	Yes	nucleus	MK676_025781	No	No	-	-	-	-	-
MK675_018737	AU3_HapB_CHR18	SP	No	No	Yes	extracellular	MK676_025805	Yes	Yes	5.17486	4.16902	-	7.35235	7.25327
MK675_018744	AU3_HapB_CHR18	SP	Yes		No	-	Haplotype specific	Yes	Yes	-	-	-	-4.67892	-7.6358
MK675_018756	AU3_HapB_CHR18	SP	No	No	Yes	extracellular	MK676_025835	No	No	-	-	-	-	-
MK675_018801	AU3_HapB_CHR18	SP	No	No	Yes	extracellular	MK676_025890	No	No	-	-	-	-	-
MK675_018803	AU3_HapB_CHR18	SP	No	No	Yes	extracellular	MK676_025892	Yes	Yes	-	-	-	-3.86111	-5.78714
MK675_018813	AU3_HapB_CHR18	SP	No	No	Yes	extracellular	MK676_025904	No	No	-	-	-	-	-
MK675_018853	AU3_HapB_CHR18	SP	No	No	Yes	extracellular	MK676_025947	No	No	-	-	-	-	-
MK675_018855	AU3_HapB_CHR18	SP	No	No	Yes	extracellular	Haplotype specific	No	No	-	-	-	-	-
MK675_018866	AU3_HapB_CHR18	SP	No	No	Yes	extracellular	MK676_025962	Yes	Yes	-	8.43753	-	10.0799	10.6801
MK675_018904	AU3_HapB_CHR18	SP	No	No	Yes	extracellular	MK676_026006	No	No	-	-	-	-	-
MK675_018914	AU3_HapB_CHR18	SP	No	No	Yes	mitochondria	MK676_026017	No	No	-	-	-	-	-
MK675_018922	AU3_HapB_CHR18	SP	No	No	Yes	extracellular	MK676_026025	Yes	Yes	4.23451	4.47196	5.01409	6.8663	5.71477
MK675_018935	AU3_HapB_CHR18	SP	No	No	Yes	mitochondria	MK676_026040	Yes	Yes	-	6.88832	7.50841	9.60441	9.60716
MK675_018962	AU3_HapB_CHR18	SP	No	No	Yes	extracellular	MK676_026089	No	No	-	-	-	-	-
MK675_018963	AU3_HapB_CHR18	SP	No	No	Yes	mitochondria	MK676_026069	Yes	Yes	-	-	-	-11.7075	-6.55579
MK675_018983	AU3_HapB_CHR18	SP	No	No	Yes	extracellular	MK676_026089	No	No	-	-	-	-	-
MK675_018988	AU3_HapB_CHR18	SP	No	No	Yes	extracellular	MK676_026096	Yes	Yes	12.2262	11.2316	11.2571	11.8728	10.5824
MK675_018992	AU3_HapB_CHR18	SP	No	No	Yes	extracellular	MK676_026096	No	No	-	-	-	-	-
MK675_019079	AU3_HapB_CHR09	SP	No	No	Yes	mitochondria	MK676_015819	No	No	-	-	-	-	-
MK676_000023	AU3_HapA_CHR01	SP	No	No	Yes	mitochondria	MK675_000018	No	No	-	-	-	-	-
MK676_000079	AU3_HapA_CHR01	SP	No	No	Yes	extracellular	MK675_000061	No	No	-	-	-	-	-
MK676_000086	AU3_HapA_CHR01	SP	No	No	Yes	extracellular	MK675_000067	No	No	-	-	-	-	-
MK676_000091	AU3_HapA_CHR01	SP	No	No	Yes	mitochondria	MK675_000070	No	No	-	-	-	-	-
MK676_000103	AU3_HapA_CHR01	SP	Yes		No	-	Haplotype specific	Yes	Yes	-	-	-	-6.76854	-7.35539
MK676_000105	AU3_HapA_CHR01	SP	No	No	Yes	extracellular	Haplotype specific	Yes	Yes	-	8.28976	9.30262	12.1064	12.1376
MK676_000158	AU3_HapA_CHR01	SP	No	No	Yes	extracellular	MK675_000123	No	No	-	-	-	-	-
MK676_000165	AU3_HapA_CHR01	SP	No	No	Yes	extracellular	MK675_000128	No	No	-	-	-	-	-
MK676_000175	AU3_HapA_CHR01	SP	No	No	Yes	extracellular	MK675_000135	Yes	Yes	-	-	-2.33508	-	-
MK676_000184	AU3_HapA_CHR01	SP	No	No	Yes	mitochondria	Haplotype specific	No	No	-	-	-	-	-
MK676_000186	AU3_HapA_CHR01	SP	No	No	Yes	extracellular	Haplotype specific	Yes	Yes	-	-2.15989	-2.08879	-7.2802	-7.44564
MK676_000190	AU3_HapA_CHR01	SP	No	No	Yes	extracellular	Haplotype specific	No	No	-	-	-	-	-
MK676_000191	AU3_HapA_CHR01	SP	No	No	Yes	nucleus	MK675_000146	No	No	-	-	-	-	-
MK676_000200	AU3_HapA_CHR01	SP	No	No	Yes	extracellular	Haplotype specific	No	No	-	-	-	-	-
MK676_000214	AU3_HapA_CHR01	SP	No	No	Yes	extracellular	MK675_000156	No	No	-	-	-	-	-
MK676_000243	AU3_HapA_CHR01	SP	No	No	Yes	extracellular	MK675_000178	No	No	-	-	-	-	-
MK676_000263	AU3_HapA_CHR01	SP	No	No	Yes	extracellular	MK675_000190	Yes	Yes	-	-	-	4.46242	6.60585
MK676_000265	AU3_HapA_CHR01	SP	No	No	Yes	extracellular	MK675_000192	Yes	Yes	-	-	-	-3.26657	-6.96076
MK676_000293	AU3_HapA_CHR01	SP	No	No	Yes	mitochondria	MK675_000219	Yes	Yes	-	-	-	8.16244	8.68672
MK676_000338	AU3_HapA_CHR01	SP	No	No	Yes	extracellular	MK675_016467	No	No	-	-	-	-	-
MK676_000366	AU3_HapA_CHR01	SP	No	No	Yes	extracellular	MK675_000271	No	No	-	-	-	-	-
MK676_000372	AU3_HapA_CHR01	SP	No	No	Yes	extracellular	MK675_000271	No	No	-	-	-	-	-
MK676_000387	AU3_HapA_CHR01	SP	No	No	Yes	mitochondria	MK675_000289	No	No	-	-	-	-	-
MK676_000404	AU3_HapA_CHR01	SP	No	No	Yes	extracellular	Haplotype specific	No	No	-	-	-	-	-
MK676_000407	AU3_HapA_CHR01	SP	No	No	Yes	extracellular	Haplotype specific	No	No	-	-	-	-	-
MK676_000421	AU3_HapA_CHR01	SP	No	No	Yes	mitochondria	MK675_000298	No	No	-	-	-	-	-
MK676_000444	AU3_HapA_CHR01	SP	No	No	Yes	mitochondria	MK675_000489	No	No	-	-	-	-	-
MK676_000447	AU3_HapA_CHR01	SP	No	No	Yes	mitochondria	MK675_000489	No	No	-	-	-	-	-
MK676_000451	AU3_HapA_CHR01	SP	No	No	Yes	mitochondria	MK675_000489	No	No	-	-	-	-	-
MK676_000459	AU3_HapA_CHR01	SP	No	No	Yes	extracellular	MK675_000321	No	No	-	-	-	-	-
MK676_000470	AU3_HapA_CHR01	SP	No	No	Yes	extracellular	MK675_000325	No	No	-	-	-	-	-
MK676_000473	AU3_HapA_CHR01	SP	No	No	Yes	extracellular	MK675_000325	No	No	-	-	-	-	-
MK676_000475	AU3_HapA_CHR01	SP	No	No	Yes	plasma membrane	MK675_000331	No	No	-	-	-	-	-
MK676_000537	AU3_HapA_CHR01	SP	No	No	Yes	mitochondria	MK675_000385	No	No	-	-	-	-	-
MK676_000543	AU3_HapA_CHR01	SP	No	No	Yes	extracellular	MK675_000390	No	No	-	-	-	-	-
MK676_000550	AU3_HapA_CHR01	SP	No	No	Yes	extracellular	MK675_000393	No	No	-	-	-	-	-
MK676_000594	AU3_HapA_CHR01	SP	No	No	Yes	peroxisome	MK675_000433	No	No	-	-	-	-	-
MK676_000601	AU3_HapA_CHR01	SP	No	No	Yes	mitochondria	MK675_000428	No	No	-	-	-	-	-
MK676_000620	AU3_HapA_CHR01	SP	No	No	Yes	extracellular	MK675_000450	Yes	Yes	11.2205	-	7.93341	9.34796	-
MK676_000638	AU3_HapA_CHR01	SP	No	No	Yes	extracellular	MK675_000460	Yes	Yes	-	-	-	-3.98728	-7.16036
MK676_000680	AU3_HapA_CHR01	SP	No	No	Yes	nucleus	MK675_000485	Yes	Yes	-	-	-	-	2.63268
MK676_000687	AU3_HapA_CHR01	SP	No	No	Yes	extracellular	MK675_000488	No	No	-	-	-	-	-
MK676_000694	AU3_HapA_CHR01	SP	No	No	Yes	extracellular	MK675_000490	No	No	-	-	-	-	-
MK676_000700	AU3_HapA_CHR01	SP	No	No	Yes	extracellular	MK675_000496	Yes	Yes	-	-	-	-	3.78085
MK676_000732	AU3_HapA_CHR01	SP	No	No	Yes	extracellular	MK675_000522	No	No	-	-	-	-	-
MK676_000741	AU3_HapA_CHR01	SP	No	No	Yes	plasma membrane	MK675_000536	No	No	-	-	-	-	-
MK676_000763	AU3_HapA_CHR01	SP	No	No	Yes	extracellular	MK675_000562	Yes	Yes	-	-	-	-4.1931	-7.67843
MK676_000801	AU3_HapA_CHR01	SP	No	No	Yes	extracellular	MK675_001446	No	No	-	-	-	-	-
MK676_000808	AU3_HapA_CHR01	SP	No	No	Yes	nucleus	MK675_000598	No	No	-	-	-	-	-
MK676_000834	AU3_HapA_CHR01	SP	No	No	Yes	nucleus	Haplotype specific	Yes	Yes	-	-	-	-4.8911	-5.315
MK676_000835	AU3_HapA_CHR01	SP	No	No	Yes		MK675_000612	No	No	-	-	-	-	-
MK676_000847	AU3_HapA_CHR01	SP	No	No	Yes	extracellular	MK675_000624	Yes	Yes	-	-	-	-4.12228	-7.10121
MK676_000852	AU3_HapA_CHR01	SP	No	No	Yes	extracellular	MK675_000624	Yes	Yes	-	-	-	-4.69117	-7.07645
MK676_000859	AU3_HapA_CHR01	SP	No	No	Yes	plasma membrane	MK675_000632	No	No	-	-	-	-	-
MK676_000956	AU3_HapA_CHR01	SP	No	No	Yes	mitochondria	MK675_000704	No	No	-	-	-	-	-
MK676_000967	AU3_HapA_CHR01	SP	No	No	Yes	extracellular	MK675_000717	No	No	-	-	-	-	-
MK676_000976	AU3_HapA_CHR01	SP	No	No	Yes	extracellular	MK675_000723	No	No	-	-	-	-	-
MK676_000988	AU3_HapA_CHR01	SP	No	No	Yes	extracellular	MK675_000730	No	No	-	-	-	-	-
MK676_001006	AU3_HapA_CHR01	SP	No	No	Yes	mitochondria	MK675_000729	Yes	Yes	7.34397	8.70093	6.56608	11.5604	11.4842
MK676_001012	AU3_HapA_CHR01	SP	No	No	Yes	extracellular	MK675_000748	No	No	-	-	-	-	-
MK676_001105	AU3_HapA_CHR01	SP	No	No	Yes	extracellular	Haplotype specific	No	No	-	-	-	-	-
MK676_001108	AU3_HapA_CHR01	SP	No	No	Yes	extracellular	MK675_000814	Yes	Yes	9.35916	8.85843	9.24755	8.08855	-
MK676_001113	AU3_HapA_CHR01	SP	No	No	Yes	extracellular	Haplotype specific	Yes	Yes	-	-	-	-4.01479	-6.72899
MK676_001116	AU3_HapA_CHR01	SP	No	No	Yes	extracellular	MK675_000818	No	No	-	-	-	-	-
MK676_001130	AU3_HapA_CHR01	SP	No	No	Yes	extracellular	MK675_000828	No	No	-	-	-	-	-
MK676_001149	AU3_HapA_CHR01	SP	No	No	Yes	extracellular	Haplotype specific	No	No	-	-	-	-	-
MK676_001174	AU3_HapA_CHR01	SP	No	No	Yes	mitochondria	MK675_000854	Yes	Yes	11.1135	10.2834	10.3381	12.8479	12.9209
MK676_001177	AU3_HapA_CHR01	SP	No	No	Yes	extracellular	MK675_001065	No	No	-	-	-	-	-
MK676_001210	AU3_HapA_CHR01	SP	No	No	Yes	mitochondria	MK675_015502	No	No	-	-	-	-	-
MK676_001285	AU3_HapA_CHR01	SP	Yes		No	-	Haplotype specific	No	No	-	-	-	-	-
MK676_001296	AU3_HapA_CHR01	SP	No	No	Yes	extracellular	MK675_000926	Yes	Yes	-3.54503	-4.25586	-2.64894	-7.37382	-12.5303
MK676_001337	AU3_HapA_CHR01	SP	No	No	Yes	extracellular	MK675_000950	No	No	-	-	-	-	-
MK676_001344	AU3_HapA_CHR01	SP	No	No	Yes	nucleus	MK675_000952	No	No	-	-	-	-	-
MK676_001362	AU3_HapA_CHR01	SP	No	No	Yes	mitochondria	MK675_000967	No	No	-	-	-	-	-
MK676_001371	AU3_HapA_CHR01	SP	Yes		No	-	Haplotype specific	Yes	Yes	-	-	-	-2.49356	-2.10836
MK676_001415	AU3_HapA_CHR01	SP	No	No	Yes	extracellular	MK675_001002	No	No	-	-	-	-	-
MK676_001482	AU3_HapA_CHR01	SP	No	No	Yes	mitochondria	MK675_014623	No	No	-	-	-	-	-
MK676_001491	AU3_HapA_CHR01	SP	Yes		No	-	Haplotype specific	Yes	Yes	-	-11.9902	-	-	-6.52733
MK676_001494	AU3_HapA_CHR01	SP	Yes		No	-	Haplotype specific	Yes	Yes	-	-	-	2.96607	3.12382
MK676_001502	AU3_HapA_CHR01	SP	Yes		No	-	Haplotype specific	Yes	Yes	-	-	-	-3.58076	-6.02565
MK676_001510	AU3_HapA_CHR01	SP	No	No	Yes	extracellular	MK675_001065	No	No	-	-	-	-	-
MK676_001576	AU3_HapA_CHR01	SP	No	No	Yes	extracellular	MK675_001121	No	No	-	-	-	-	-
MK676_001585	AU3_HapA_CHR01	SP	No	No	Yes	extracellular	MK675_001128	No	No	-	-	-	-	-
MK676_001610	AU3_HapA_CHR01	SP	No	No	Yes	extracellular	MK675_001148	No	No	-	-	-	-	-
MK676_001614	AU3_HapA_CHR01	SP	No	No	Yes	extracellular	MK675_001159	No	No	-	-	-	-	-
MK676_001617	AU3_HapA_CHR01	SP	No	No	Yes	extracellular	Haplotype specific	No	No	-	-	-	-	-
MK676_001626	AU3_HapA_CHR01	SP	No	No	Yes	plasma membrane	MK675_001173	No	No	-	-	-	-	-
MK676_001638	AU3_HapA_CHR01	SP	No	No	Yes	extracellular	MK675_001180	No	No	-	-	-	-	-
MK676_001642	AU3_HapA_CHR01	SP	No	No	Yes	extracellular	MK675_001181	No	No	-	-	-	-	-
MK676_001654	AU3_HapA_CHR01	SP	No	No	Yes	extracellular	MK675_001186	No	No	-	-	-	-	-
MK676_001658	AU3_HapA_CHR01	SP	No	No	Yes	extracellular	MK675_001188	Yes	Yes	10.5071	11.0198	11.0523	14.3397	14.0769
MK676_001664	AU3_HapA_CHR01	SP	No	No	Yes	extracellular	MK675_001192	No	No	-	-	-	-	-
MK676_001668	AU3_HapA_CHR01	SP	No	No	Yes	extracellular	MK675_001201	Yes	Yes	10.7054	8.64742	10.3372	11.5685	9.90683
MK676_001672	AU3_HapA_CHR01	SP	No	No	Yes	extracellular	MK675_001206	Yes	Yes	8.55685	7.9335	6.92601	9.63849	9.86043
MK676_001687	AU3_HapA_CHR01	SP	No	No	Yes	nucleus	MK675_001218	No	No	-	-	-	-	-
MK676_001712	AU3_HapA_CHR01	SP	No	No	Yes	mitochondria	Haplotype specific	No	No	-	-	-	-	-
MK676_001717	AU3_HapA_CHR01	SP	No	No	Yes	mitochondria	MK675_001239	Yes	Yes	14.1324	14.0718	14.8341	14.3772	13.1691
MK676_001737	AU3_HapA_CHR01	SP	No	No	Yes	extracellular	MK675_001251	No	No	-	-	-	-	-
MK676_001742	AU3_HapA_CHR01	SP	No	No	Yes	extracellular	MK675_001257	No	No	-	-	-	-	-
MK676_001750	AU3_HapA_CHR01	SP	No	No	Yes	mitochondria	MK675_001263	No	No	-	-	-	-	-
MK676_001752	AU3_HapA_CHR01	SP	No	No	Yes	mitochondria	MK675_001264	Yes	Yes	-	-	-	-2.6743	-2.90529
MK676_001775	AU3_HapA_CHR01	SP	No	No	Yes	endoplasmic reticulum	MK675_001278	No	No	-	-	-	-	-
MK676_001778	AU3_HapA_CHR01	SP	No	No	Yes	golgi apparatus	MK675_001280	No	No	-	-	-	-	-
MK676_001799	AU3_HapA_CHR01	SP	No	No	Yes	extracellular	MK675_001297	Yes	Yes	9.6722	9.41914	8.50401	8.47332	7.3255
MK676_001814	AU3_HapA_CHR01	SP	No	No	Yes	extracellular	MK675_001309	No	No	-	-	-	-	-
MK676_001820	AU3_HapA_CHR01	SP	No	No	Yes	extracellular	MK675_001318	No	No	-	-	-	-	-
MK676_001835	AU3_HapA_CHR01	SP	No	No	Yes	nucleus	MK675_001333	No	No	-	-	-	-	-
MK676_001864	AU3_HapA_CHR01	SP	No	No	Yes	extracellular	MK675_001355	Yes	Yes	3.7021	4.17074	5.03372	4.07636	3.56189
MK676_001876	AU3_HapA_CHR01	SP	Yes		No	-	Haplotype specific	Yes	Yes	-	-	-	-3.96325	-6.50057
MK676_001883	AU3_HapA_CHR01	SP	No	No	Yes	extracellular	MK675_001362	No	No	-	-	-	-	-
MK676_001890	AU3_HapA_CHR01	SP	Yes		No	-	Haplotype specific	Yes	Yes	9.65484	8.2137	10.2603	11.198	10.7504
MK676_001895	AU3_HapA_CHR01	SP	Yes		No	-	Haplotype specific	Yes	Yes	5.29688	3.73704	5.80863	4.21632	-
MK676_001898	AU3_HapA_CHR01	SP	Yes		No	-	Haplotype specific	No	No	-	-	-	-	-
MK676_001902	AU3_HapA_CHR01	SP	No	No	Yes	golgi apparatus	MK675_001371	Yes	Yes	-	-11.0338	-2.73521	-	-
MK676_001905	AU3_HapA_CHR01	SP	No	No	Yes	extracellular	Haplotype specific	No	No	-	-	-	-	-
MK676_001909	AU3_HapA_CHR01	SP	Yes		No	-	Haplotype specific	No	No	-	-	-	-	-
MK676_001928	AU3_HapA_CHR01	SP	No	No	Yes	extracellular	Haplotype specific	Yes	Yes	9.05361	9.07862	8.78786	9.41663	8.65928
MK676_001941	AU3_HapA_CHR01	SP	No	No	Yes	mitochondria	MK675_001394	No	No	-	-	-	-	-
MK676_001946	AU3_HapA_CHR01	SP	No	No	Yes	extracellular	MK675_001396	No	No	-	-	-	-	-
MK676_001973	AU3_HapA_CHR01	SP	No	No	Yes	extracellular	MK675_001415	Yes	Yes	4.23485	3.84638	5.89009	3.94976	-
MK676_001997	AU3_HapA_CHR01	SP	No	No	Yes	extracellular	MK675_001433	Yes	Yes	2.87431	-	3.94043	4.10422	3.94625
MK676_002012	AU3_HapA_CHR01	SP	No	No	Yes	extracellular	MK675_016464	No	No	-	-	-	-	-
MK676_002017	AU3_HapA_CHR01	SP	No	No	Yes	extracellular	MK675_001468	No	No	-	-	-	-	-
MK676_002018	AU3_HapA_CHR01	SP	No	No	Yes	extracellular	MK675_001468	No	No	-	-	-	-	-
MK676_002045	AU3_HapA_CHR01	SP	No	No	Yes	extracellular	MK675_001484	Yes	Yes	8.86074	9.45821	9.55066	13.4461	13.5622
MK676_002048	AU3_HapA_CHR01	SP	No	No	Yes	extracellular	MK675_001486	Yes	Yes	6.87358	7.39294	7.634	11.6438	11.8246
MK676_002076	AU3_HapA_CHR01	SP	No	No	Yes	nucleus	MK675_001501	Yes	Yes	-	-	-	-2.29784	-
MK676_002077	AU3_HapA_CHR01	SP	Yes		No	-	Haplotype specific	No	No	-	-	-	-	-
MK676_002140	AU3_HapA_CHR02	SP	No	No	Yes	mitochondria	Haplotype specific	Yes	Yes	-	-	-	11.0361	11.0434
MK676_002145	AU3_HapA_CHR02	SP	No	No	Yes	extracellular	MK675_001561	No	No	-	-	-	-	-
MK676_002154	AU3_HapA_CHR02	SP	No	No	Yes	peroxisome	MK675_001564	No	No	-	-	-	-	-
MK676_002211	AU3_HapA_CHR02	SP	Yes		No	-	Haplotype specific	No	No	-	-	-	-	-
MK676_002212	AU3_HapA_CHR02	SP	No	No	Yes	extracellular	MK675_001604	No	No	-	-	-	-	-
MK676_002216	AU3_HapA_CHR02	SP	No	No	Yes	extracellular	MK675_001608	No	No	-	-	-	-	-
MK676_002291	AU3_HapA_CHR02	SP	No	No	Yes	extracellular	MK675_001670	No	No	-	-	-	-	-
MK676_002299	AU3_HapA_CHR02	SP	No	No	Yes	extracellular	MK675_001678	No	No	-	-	-	-	-
MK676_002351	AU3_HapA_CHR02	SP	No	No	Yes	extracellular	MK675_001740	No	No	-	-	-	-	-
MK676_002379	AU3_HapA_CHR02	SP	No	No	Yes	nucleus	MK675_001765	No	No	-	-	-	-	-
MK676_002383	AU3_HapA_CHR02	SP	No	No	Yes	mitochondria	Haplotype specific	No	No	-	-	-	-	-
MK676_002402	AU3_HapA_CHR02	SP	No	No	Yes	mitochondria	MK675_001781	No	No	-	-	-	-	-
MK676_002407	AU3_HapA_CHR02	SP	No	No	Yes	nucleus	MK675_001781	No	No	-	-	-	-	-
MK676_002426	AU3_HapA_CHR02	SP	No	No	Yes	extracellular	MK675_001798	No	No	-	-	-	-	-
MK676_002436	AU3_HapA_CHR02	SP	No	No	Yes	mitochondria	MK675_001807	No	No	-	-	-	-	-
MK676_002477	AU3_HapA_CHR02	SP	No	No	Yes	extracellular	MK675_007512	No	No	-	-	-	-	-
MK676_002503	AU3_HapA_CHR02	SP	No	No	Yes	extracellular	MK675_001876	No	No	-	-	-	-	-
MK676_002506	AU3_HapA_CHR02	SP	No	No	Yes	extracellular	MK675_001876	No	No	-	-	-	-	-
MK676_002516	AU3_HapA_CHR02	SP	Yes		No	-	Haplotype specific	Yes	Yes	7.98981	8.00332	8.5734	11.0494	11.2825
MK676_002524	AU3_HapA_CHR02	SP	Yes		No	-	Haplotype specific	Yes	Yes	10.0982	7.45156	8.26118	-	-
MK676_002530	AU3_HapA_CHR02	SP	No	No	Yes	extracellular	MK675_001893	No	No	-	-	-	-	-
MK676_002568	AU3_HapA_CHR02	SP	No	No	Yes	extracellular	Haplotype specific	Yes	Yes	6.09389	3.42526	5.87452	4.85591	2.67688
MK676_002626	AU3_HapA_CHR02	SP	No	No	Yes	extracellular	MK675_001974	Yes	Yes	-	-	9.92611	11.5351	-
MK676_002628	AU3_HapA_CHR02	SP	No	No	Yes	plasma membrane	Haplotype specific	No	No	-	-	-	-	-
MK676_002643	AU3_HapA_CHR02	SP	No	No	Yes	extracellular	MK675_001989	No	No	-	-	-	-	-
MK676_002662	AU3_HapA_CHR02	SP	No	No	Yes	extracellular	MK675_001999	No	No	-	-	-	-	-
MK676_002686	AU3_HapA_CHR02	SP	No	No	Yes	extracellular	MK675_002012	No	No	-	-	-	-	-
MK676_002706	AU3_HapA_CHR02	SP	No	No	Yes	extracellular	Haplotype specific	No	No	-	-	-	-	-
MK676_002732	AU3_HapA_CHR02	SP	No	No	Yes	extracellular	MK675_002061	Yes	Yes	4.50922	3.08035	4.46131	5.46793	6.34118
MK676_002744	AU3_HapA_CHR02	SP	No	No	Yes	extracellular	Haplotype specific	No	No	-	-	-	-	-
MK676_002758	AU3_HapA_CHR02	SP	No	No	Yes	extracellular	MK675_002074	Yes	Yes	-	5.96423	-	8.60344	8.41284
MK676_002761	AU3_HapA_CHR02	SP	No	No	Yes	mitochondria	MK675_002079	Yes	Yes	8.03961	6.13197	8.52274	6.87797	-
MK676_002765	AU3_HapA_CHR02	SP	No	No	Yes	cytoplasm	MK675_002082	No	No	-	-	-	-	-
MK676_002789	AU3_HapA_CHR02	SP	No	No	Yes	plasma membrane	MK675_002108	No	No	-	-	-	-	-
MK676_002814	AU3_HapA_CHR02	SP	No	No	Yes	extracellular	MK675_002121	No	No	-	-	-	-	-
MK676_002817	AU3_HapA_CHR02	SP	No	No	Yes	extracellular	Haplotype specific	No	No	-	-	-	-	-
MK676_002824	AU3_HapA_CHR02	SP	No	No	Yes	mitochondria	MK675_002130	No	No	-	-	-	-	-
MK676_002897	AU3_HapA_CHR02	SP	No	No	Yes	extracellular	MK675_002177	No	No	-	-	-	-	-
MK676_002998	AU3_HapA_CHR02	SP	No	No	Yes	mitochondria	Haplotype specific	Yes	Yes	7.4583	8.77038	6.77217	11.7046	12.3415
MK676_003057	AU3_HapA_CHR02	SP	No	No	Yes	extracellular	MK675_002312	No	No	-	-	-	-	-
MK676_003096	AU3_HapA_CHR02	SP	No	No	Yes	plasma membrane	MK675_002333	Yes	Yes	-11.0113	-11.0113	-	-	-
MK676_003289	AU3_HapA_CHR02	SP	No	No	Yes	extracellular	MK675_002447	Yes	Yes	7.42983	10.2555	9.77365	12.965	12.9977
MK676_003305	AU3_HapA_CHR02	SP	No	No	Yes	plasma membrane	MK675_002457	No	No	-	-	-	-	-
MK676_003370	AU3_HapA_CHR02	SP	No	No	Yes	extracellular	MK675_002510	No	No	-	-	-	-	-
MK676_003374	AU3_HapA_CHR02	SP	No	No	Yes	extracellular	MK675_002513	No	No	-	-	-	-	-
MK676_003418	AU3_HapA_CHR02	SP	No	No	Yes	mitochondria	MK675_002543	No	No	-	-	-	-	-
MK676_003525	AU3_HapA_CHR02	SP	No	No	Yes	extracellular	Haplotype specific	No	No	-	-	-	-	-
MK676_003542	AU3_HapA_CHR02	SP	No	No	Yes	mitochondria	MK675_002621	No	No	-	-	-	-	-
MK676_003575	AU3_HapA_CHR02	SP	No	No	Yes	extracellular	Haplotype specific	No	No	-	-	-	-	-
MK676_003576	AU3_HapA_CHR02	SP	No	No	Yes	extracellular	MK675_016464	No	No	-	-	-	-	-
MK676_003654	AU3_HapA_CHR02	SP	No	No	Yes	mitochondria	MK675_002763	Yes	Yes	-	-	-	-3.38029	-2.69931
MK676_003673	AU3_HapA_CHR02	SP	No	No	Yes	extracellular	Haplotype specific	No	No	-	-	-	-	-
MK676_003674	AU3_HapA_CHR02	SP	No	No	Yes	extracellular	MK675_002772	Yes	Yes	7.07781	6.78403	7.53314	5.33212	-
MK676_003680	AU3_HapA_CHR02	SP	No	No	Yes	extracellular	Haplotype specific	No	No	-	-	-	-	-
MK676_003684	AU3_HapA_CHR02	SP	No	No	Yes	extracellular	MK675_002777	No	No	-	-	-	-	-
MK676_003690	AU3_HapA_CHR02	SP	No	No	Yes	extracellular	MK675_002779	Yes	Yes	-	6.43022	7.44297	10.0825	10.4526
MK676_003695	AU3_HapA_CHR02	SP	No	No	Yes	extracellular	MK675_002782	No	No	-	-	-	-	-
MK676_003775	AU3_HapA_CHR02	SP	No	No	Yes	extracellular	MK675_002841	Yes	Yes	-	-2.54573	-15.1099	-	-
MK676_003799	AU3_HapA_CHR02	SP	No	No	Yes	nucleus	MK675_002856	No	No	-	-	-	-	-
MK676_003804	AU3_HapA_CHR02	SP	No	No	Yes	extracellular	MK675_002859	No	No	-	-	-	-	-
MK676_003811	AU3_HapA_CHR02	SP	No	No	Yes	extracellular	MK675_002870	Yes	Yes	7.18099	5.84562	7.50922	6.74048	5.61968
MK676_003813	AU3_HapA_CHR02	SP	No	No	Yes	extracellular	MK675_002870	No	No	-	-	-	-	-
MK676_003855	AU3_HapA_CHR02	SP	No	No	Yes	extracellular	MK675_002899	No	No	-	-	-	-	-
MK676_003917	AU3_HapA_CHR02	SP	No	No	Yes	extracellular	MK675_002933	Yes	Yes	-	-	-	-4.54256	-6.6644
MK676_003935	AU3_HapA_CHR02	SP	No	No	Yes	nucleus	MK675_002945	No	No	-	-	-	-	-
MK676_003937	AU3_HapA_CHR02	SP	No	No	Yes	plasma membrane	MK675_002947	No	No	-	-	-	-	-
MK676_003959	AU3_HapA_CHR02	SP	No	No	Yes	mitochondria	MK675_002965	Yes	Yes	-	-	-	-2.32463	-
MK676_003974	AU3_HapA_CHR02	SP	No	No	Yes	extracellular	MK675_010922	No	No	-	-	-	-	-
MK676_003981	AU3_HapA_CHR02	SP	No	No	Yes	extracellular	MK675_002980	Yes	Yes	11.1053	9.34914	10.4809	10.4923	8.74115
MK676_003982	AU3_HapA_CHR02	SP	Yes		No	-	Haplotype specific	Yes	Yes	-	-	-	-2.36873	-2.53477
MK676_004026	AU3_HapA_CHR02	SP	No	No	Yes	cytoplasm	MK675_003008	No	No	-	-	-	-	-
MK676_004038	AU3_HapA_CHR02	SP	No	No	Yes	plasma membrane	MK675_003015	No	No	-	-	-	-	-
MK676_004063	AU3_HapA_CHR02	SP	No	No	Yes	extracellular	MK675_003029	Yes	Yes	-	-14.1997	-3.86653	-2.84301	-
MK676_004066	AU3_HapA_CHR02	SP	No	No	Yes	extracellular	MK675_003036	No	No	-	-	-	-	-
MK676_004126	AU3_HapA_CHR02	SP	No	No	Yes	extracellular	Haplotype specific	No	No	-	-	-	-	-
MK676_004144	AU3_HapA_CHR02	SP	No	No	Yes	mitochondria	MK675_003090	No	No	-	-	-	-	-
MK676_004161	AU3_HapA_CHR02	SP	No	No	Yes	extracellular	MK675_003066	Yes	Yes	12.856	10.3084	11.902	10.4504	8.47594
MK676_004241	AU3_HapA_CHR02	SP	No	No	Yes	extracellular	Haplotype specific	No	No	-	-	-	-	-
MK676_004250	AU3_HapA_CHR02	SP	No	No	Yes	mitochondria	MK675_003318	Yes	Yes	7.98271	9.86611	-	11.6987	11.9563
MK676_004259	AU3_HapA_CHR02	SP	No	No	Yes	mitochondria	MK675_008870	No	No	-	-	-	-	-
MK676_004286	AU3_HapA_CHR02	SP	No	No	Yes	plasma membrane	MK675_003283	No	No	-	-	-	-	-
MK676_004331	AU3_HapA_CHR02	SP	No	No	Yes	extracellular	Haplotype specific	No	No	-	-	-	-	-
MK676_004334	AU3_HapA_CHR02	SP	No	No	Yes	nucleus	Haplotype specific	No	No	-	-	-	-	-
MK676_004336	AU3_HapA_CHR02	SP	No	No	Yes	golgi apparatus	MK675_003248	No	No	-	-	-	-	-
MK676_004338	AU3_HapA_CHR02	SP	No	No	Yes	extracellular	Haplotype specific	No	No	-	-	-	-	-
MK676_004345	AU3_HapA_CHR02	SP	No	No	Yes	nucleus	MK675_003231	Yes	Yes	-	-	-2.30555	-6.97737	-6.81474
MK676_004349	AU3_HapA_CHR02	SP	No	No	Yes	golgi apparatus	MK675_003225	No	No	-	-	-	-	-
MK676_004470	AU3_HapA_CHR03	SP	No	No	Yes	extracellular	MK675_003376	No	No	-	-	-	-	-
MK676_004555	AU3_HapA_CHR03	SP	No	No	Yes	extracellular	MK675_003453	No	No	-	-	-	-	-
MK676_004599	AU3_HapA_CHR03	SP	No	No	Yes	mitochondria	Haplotype specific	No	No	-	-	-	-	-
MK676_004600	AU3_HapA_CHR03	SP	No	No	Yes	mitochondria	MK675_003504	No	No	-	-	-	-	-
MK676_004612	AU3_HapA_CHR03	SP	No	No	Yes	plasma membrane	MK675_003518	No	No	-	-	-	-	-
MK676_004663	AU3_HapA_CHR03	SP	No	No	Yes	extracellular	MK675_003526	No	No	-	-	-	-	-
MK676_004667	AU3_HapA_CHR03	SP	No	No	Yes	nucleus	MK675_003526	No	No	-	-	-	-	-
MK676_004721	AU3_HapA_CHR03	SP	No	No	Yes	extracellular	Haplotype specific	Yes	Yes	9.96001	11.4696	11.2971	14.8119	14.8304
MK676_004747	AU3_HapA_CHR03	SP	No	No	Yes	extracellular	MK675_003583	No	No	-	-	-	-	-
MK676_004767	AU3_HapA_CHR03	SP	No	No	Yes	extracellular	Haplotype specific	No	No	-	-	-	-	-
MK676_004788	AU3_HapA_CHR03	SP	No	No	Yes	nucleus	MK675_003610	No	No	-	-	-	-	-
MK676_004807	AU3_HapA_CHR03	SP	No	No	Yes	extracellular	MK675_003623	No	No	-	-	-	-	-
MK676_004826	AU3_HapA_CHR03	SP	No	No	Yes	extracellular	MK675_003648	No	No	-	-	-	-	-
MK676_004860	AU3_HapA_CHR03	SP	No	No	Yes	extracellular	MK675_003674	No	No	-	-	-	-	-
MK676_004876	AU3_HapA_CHR03	SP	No	No	Yes	mitochondria	MK675_003681	No	No	-	-	-	-	-
MK676_004920	AU3_HapA_CHR03	SP	Yes		No	-	Haplotype specific	No	No	-	-	-	-	-
MK676_004933	AU3_HapA_CHR03	SP	No	No	Yes	extracellular	MK675_003718	No	No	-	-	-	-	-
MK676_004935	AU3_HapA_CHR03	SP	No	No	Yes	extracellular	MK675_003724	No	No	-	-	-	-	-
MK676_004947	AU3_HapA_CHR03	SP	No	No	Yes	extracellular	MK675_003718	Yes	Yes	8.5725	-	7.38322	7.50744	8.21698
MK676_004956	AU3_HapA_CHR03	SP	No	No	Yes	extracellular	MK675_003728	Yes	Yes	9.3694	7.99191	9.77959	10.8448	10.7331
MK676_004964	AU3_HapA_CHR03	SP	No	No	Yes	extracellular	MK675_003743	No	No	-	-	-	-	-
MK676_004976	AU3_HapA_CHR03	SP	No	No	Yes	extracellular	MK675_003751	No	No	-	-	-	-	-
MK676_005024	AU3_HapA_CHR03	SP	No	No	Yes	extracellular	MK675_003771	Yes	Yes	-	8.87044	-	11.1863	10.0939
MK676_005025	AU3_HapA_CHR03	SP	No	No	Yes	extracellular	MK675_003771	Yes	Yes	12.45	11.6384	13.4522	10.8275	10.4443
MK676_005060	AU3_HapA_CHR03	SP	No	No	Yes	extracellular	Haplotype specific	No	No	-	-	-	-	-
MK676_005105	AU3_HapA_CHR03	SP	No	No	Yes	plasma membrane	MK675_003851	No	No	-	-	-	-	-
MK676_005139	AU3_HapA_CHR03	SP	No	No	Yes	extracellular	MK675_003891	No	No	-	-	-	-	-
MK676_005173	AU3_HapA_CHR03	SP	No	No	Yes	nucleus	MK675_003918	Yes	Yes	-2.2168	-	-	-	-
MK676_005176	AU3_HapA_CHR03	SP	Yes		No	-	Haplotype specific	No	No	-	-	-	-	-
MK676_005182	AU3_HapA_CHR03	SP	Yes		No	-	Haplotype specific	Yes	Yes	-	-	-	-	-2.76841
MK676_005243	AU3_HapA_CHR03	SP	No	No	Yes	nucleus	MK675_003971	Yes	Yes	-12.271	-	-	-	-
MK676_005253	AU3_HapA_CHR03	SP	No	No	Yes	nucleus	MK675_003980	No	No	-	-	-	-	-
MK676_005282	AU3_HapA_CHR03	SP	No	No	Yes	mitochondria	MK675_004010	No	No	-	-	-	-	-
MK676_005347	AU3_HapA_CHR03	SP	No	No	Yes	extracellular	MK675_004042	Yes	Yes	-	2.93722	-	5.59935	5.23377
MK676_005381	AU3_HapA_CHR03	SP	Yes		No	-	Haplotype specific	No	No	-	-	-	-	-
MK676_005407	AU3_HapA_CHR03	SP	No	No	Yes	plasma membrane	MK675_004090	No	No	-	-	-	-	-
MK676_005423	AU3_HapA_CHR03	SP	No	No	Yes	plasma membrane	MK675_004102	No	No	-	-	-	-	-
MK676_005436	AU3_HapA_CHR03	SP	No	No	Yes	peroxisome	MK675_004117	No	No	-	-	-	-	-
MK676_005453	AU3_HapA_CHR03	SP	No	No	Yes	extracellular	MK675_004127	Yes	Yes	15.0069	-	14.657	-	9.53987
MK676_005456	AU3_HapA_CHR03	SP	No	No	Yes	extracellular	MK675_004127	Yes	Yes	8.54779	8.10263	9.25927	7.70681	-
MK676_005467	AU3_HapA_CHR03	SP	No	No	Yes	extracellular	MK675_004127	Yes	Yes	11.4938	10.1603	11.5901	10.3207	8.04588
MK676_005544	AU3_HapA_CHR03	SP	No	No	Yes	mitochondria	MK675_004200	Yes	Yes	-	-	-	-2.52053	-2.79767
MK676_005589	AU3_HapA_CHR03	SP	No	No	Yes	peroxisome	MK675_004225	No	No	-	-	-	-	-
MK676_005614	AU3_HapA_CHR03	SP	No	No	Yes	extracellular	MK675_004251	No	No	-	-	-	-	-
MK676_005628	AU3_HapA_CHR03	SP	No	No	Yes	extracellular	MK675_004265	No	No	-	-	-	-	-
MK676_005630	AU3_HapA_CHR03	SP	No	No	Yes	extracellular	MK675_004267	No	No	-	-	-	-	-
MK676_005648	AU3_HapA_CHR03	SP	No	No	Yes	peroxisome	MK675_004291	Yes	Yes	-	-	-11.4685	-	-
MK676_005651	AU3_HapA_CHR03	SP	No	No	Yes	extracellular	MK675_004294	No	No	-	-	-	-	-
MK676_005671	AU3_HapA_CHR03	SP	No	No	Yes	extracellular	MK675_004303	No	No	-	-	-	-	-
MK676_005687	AU3_HapA_CHR03	SP	No	No	Yes	extracellular	MK675_004310	No	No	-	-	-	-	-
MK676_005697	AU3_HapA_CHR03	SP	No	No	Yes	extracellular	MK675_004314	Yes	Yes	-	-	-	2.18044	6.43137
MK676_005739	AU3_HapA_CHR03	SP	No	No	Yes	extracellular	MK675_004349	No	No	-	-	-	-	-
MK676_005740	AU3_HapA_CHR03	SP	No	No	Yes	extracellular	Haplotype specific	No	No	-	-	-	-	-
MK676_005742	AU3_HapA_CHR03	SP	No	No	Yes	extracellular	Haplotype specific	No	No	-	-	-	-	-
MK676_005743	AU3_HapA_CHR03	SP	No	No	Yes	extracellular	MK675_004352	No	No	-	-	-	-	-
MK676_005747	AU3_HapA_CHR03	SP	No	No	Yes	nucleus	MK675_004354	No	No	-	-	-	-	-
MK676_005769	AU3_HapA_CHR03	SP	No	No	Yes	extracellular	MK675_012817	Yes	Yes	7.04252	8.29035	8.93425	11.5268	11.1786
MK676_005790	AU3_HapA_CHR03	SP	No	No	Yes	extracellular	MK675_004398	Yes	Yes	6.22126	5.80084	6.08843	7.03249	7.18614
MK676_005809	AU3_HapA_CHR03	SP	No	No	Yes	plasma membrane	Haplotype specific	No	No	-	-	-	-	-
MK676_005810	AU3_HapA_CHR03	SP	No	No	Yes	extracellular	MK675_004413	No	No	-	-	-	-	-
MK676_005822	AU3_HapA_CHR03	SP	No	No	Yes	mitochondria	MK675_004418	No	No	-	-	-	-	-
MK676_005837	AU3_HapA_CHR03	SP	No	No	Yes	extracellular	MK675_004431	No	No	-	-	-	-	-
MK676_005865	AU3_HapA_CHR03	SP	No	No	Yes	extracellular	MK675_004452	No	No	-	-	-	-	-
MK676_005877	AU3_HapA_CHR03	SP	No	No	Yes	extracellular	MK675_004465	Yes	Yes	7.98709	-	-	13.1426	12.8781
MK676_005878	AU3_HapA_CHR03	SP	No	No	Yes	extracellular	MK675_004465	Yes	Yes	-	7.25802	-	11.6392	10.8747
MK676_005882	AU3_HapA_CHR03	SP	No	No	Yes	extracellular	MK675_004472	Yes	Yes	-	9.32318	8.30274	11.1607	13.0221
MK676_005916	AU3_HapA_CHR03	SP	No	No	Yes	extracellular	MK675_004502	No	No	-	-	-	-	-
MK676_005946	AU3_HapA_CHR03	SP	No	No	Yes	mitochondria	MK675_004529	Yes	Yes	3.36449	2.09485	3.52313	4.74744	4.40014
MK676_005965	AU3_HapA_CHR03	SP	No	No	Yes	extracellular	MK675_004543	No	No	-	-	-	-	-
MK676_005972	AU3_HapA_CHR03	SP	No	No	Yes	extracellular	Haplotype specific	No	No	-	-	-	-	-
MK676_005976	AU3_HapA_CHR03	SP	No	No	Yes	extracellular	MK675_004554	No	No	-	-	-	-	-
MK676_005986	AU3_HapA_CHR03	SP	No	No	Yes	plasma membrane	MK675_004562	No	No	-	-	-	-	-
MK676_005988	AU3_HapA_CHR03	SP	No	No	Yes	extracellular	MK675_004565	No	No	-	-	-	-	-
MK676_005992	AU3_HapA_CHR03	SP	No	No	Yes	nucleus	MK675_004567	No	No	-	-	-	-	-
MK676_005999	AU3_HapA_CHR03	SP	No	No	Yes	mitochondria	MK675_004571	No	No	-	-	-	-	-
MK676_006006	AU3_HapA_CHR03	SP	Yes		No	-	Haplotype specific	No	No	-	-	-	-	-
MK676_006042	AU3_HapA_CHR03	SP	No	No	Yes	extracellular	MK675_004621	No	No	-	-	-	-	-
MK676_006061	AU3_HapA_CHR03	SP	No	No	Yes	extracellular	MK675_004635	Yes	Yes	-	-	-	-4.46365	-7.21975
MK676_006063	AU3_HapA_CHR03	SP	No	No	Yes	extracellular	MK675_004635	Yes	Yes	-	-	-	-4.52081	-7.06658
MK676_006070	AU3_HapA_CHR03	SP	No	No	Yes	extracellular	MK675_004639	No	No	-	-	-	-	-
MK676_006106	AU3_HapA_CHR03	SP	No	No	Yes	extracellular	Haplotype specific	No	No	-	-	-	-	-
MK676_006114	AU3_HapA_CHR03	SP	No	No	Yes	extracellular	MK675_004682	No	No	-	-	-	-	-
MK676_006196	AU3_HapA_CHR03	SP	No	No	Yes	mitochondria	MK675_004745	No	No	-	-	-	-	-
MK676_006212	AU3_HapA_CHR03	SP	No	No	Yes	extracellular	MK675_004754	Yes	Yes	-	-	-	-2.64168	-2.51918
MK676_006224	AU3_HapA_CHR03	SP	No	No	Yes	nucleus	MK675_004758	No	No	-	-	-	-	-
MK676_006252	AU3_HapA_CHR03	SP	No	No	Yes	extracellular	MK675_004777	No	No	-	-	-	-	-
MK676_006253	AU3_HapA_CHR03	SP	No	No	Yes	extracellular	MK675_004778	Yes	Yes	-	-	-	-5.53196	-7.23764
MK676_006288	AU3_HapA_CHR03	SP	No	No	Yes	extracellular	MK675_004808	No	No	-	-	-	-	-
MK676_006355	AU3_HapA_CHR03	SP	No	No	Yes	extracellular	MK675_004849	Yes	Yes	-10.9459	-	-	-	-
MK676_006356	AU3_HapA_CHR03	SP	No	No	Yes	extracellular	Haplotype specific	No	No	-	-	-	-	-
MK676_006358	AU3_HapA_CHR03	SP	No	No	Yes	extracellular	Haplotype specific	No	No	-	-	-	-	-
MK676_006360	AU3_HapA_CHR03	SP	No	No	Yes	extracellular	MK675_004853	No	No	-	-	-	-	-
MK676_006371	AU3_HapA_CHR03	SP	No	No	Yes	extracellular	MK675_004866	No	No	-	-	-	-	-
MK676_006376	AU3_HapA_CHR03	SP	No	No	Yes	extracellular	MK675_004872	No	No	-	-	-	-	-
MK676_006382	AU3_HapA_CHR03	SP	No	No	Yes	extracellular	Haplotype specific	No	No	-	-	-	-	-
MK676_006432	AU3_HapA_CHR04	SP	No	No	Yes	extracellular	MK675_004920	Yes	Yes	-	4.26659	-	7.64489	7.70145
MK676_006437	AU3_HapA_CHR04	SP	Yes		No	-	Haplotype specific	No	No	-	-	-	-	-
MK676_006441	AU3_HapA_CHR04	SP	No	No	Yes	golgi apparatus	MK675_004935	No	No	-	-	-	-	-
MK676_006450	AU3_HapA_CHR04	SP	No	No	Yes	mitochondria	MK675_004953	No	No	-	-	-	-	-
MK676_006454	AU3_HapA_CHR04	SP	No	No	Yes	mitochondria	MK675_004963	No	No	-	-	-	-	-
MK676_006463	AU3_HapA_CHR04	SP	No	No	Yes	mitochondria	Haplotype specific	No	No	-	-	-	-	-
MK676_006465	AU3_HapA_CHR04	SP	No	No	Yes	mitochondria	MK675_004970	No	No	-	-	-	-	-
MK676_006472	AU3_HapA_CHR04	SP	No	No	Yes	nucleus	Haplotype specific	No	No	-	-	-	-	-
MK676_006501	AU3_HapA_CHR04	SP	No	No	Yes	nucleus	MK675_005005	No	No	-	-	-	-	-
MK676_006507	AU3_HapA_CHR04	SP	No	No	Yes	cyto_nucleus	MK675_005005	No	No	-	-	-	-	-
MK676_006511	AU3_HapA_CHR04	SP	No	No	Yes	extracellular	MK675_010067	No	No	-	-	-	-	-
MK676_006520	AU3_HapA_CHR04	SP	No	No	Yes	nucleus	MK675_005019	No	No	-	-	-	-	-
MK676_006563	AU3_HapA_CHR04	SP	No	No	Yes	extracellular	Haplotype specific	No	No	-	-	-	-	-
MK676_006569	AU3_HapA_CHR04	SP	Yes		No	-	Haplotype specific	No	No	-	-	-	-	-
MK676_006576	AU3_HapA_CHR04	SP	No	No	Yes	extracellular	Haplotype specific	No	No	-	-	-	-	-
MK676_006581	AU3_HapA_CHR04	SP	No	No	Yes	extracellular	MK675_005071	No	No	-	-	-	-	-
MK676_006601	AU3_HapA_CHR04	SP	No	No	Yes	extracellular	Haplotype specific	No	No	-	-	-	-	-
MK676_006610	AU3_HapA_CHR04	SP	No	No	Yes	extracellular	MK675_016464	No	No	-	-	-	-	-
MK676_006628	AU3_HapA_CHR04	SP	No	No	Yes	extracellular	Haplotype specific	Yes	Yes	7.86039	7.98724	8.54114	7.72486	7.49247
MK676_006651	AU3_HapA_CHR04	SP	No	No	Yes	extracellular	MK675_005111	No	No	-	-	-	-	-
MK676_006654	AU3_HapA_CHR04	SP	No	No	Yes	nucleus	MK675_005114	No	No	-	-	-	-	-
MK676_006655	AU3_HapA_CHR04	SP	No	No	Yes	extracellular	MK675_005116	Yes	Yes	-	-	-	-4.07883	-6.84009
MK676_006657	AU3_HapA_CHR04	SP	No	No	Yes	extracellular	MK675_005119	Yes	Yes	-	-	-	-2.28496	-2.76495
MK676_006710	AU3_HapA_CHR04	SP	No	No	Yes	cytoplasm	Haplotype specific	No	No	-	-	-	-	-
MK676_006712	AU3_HapA_CHR04	SP	No	No	Yes	extracellular	Haplotype specific	Yes	Yes	-	-	-	-5.76249	-8.64652
MK676_006757	AU3_HapA_CHR04	SP	No	No	Yes	plasma membrane	MK675_005192	No	No	-	-	-	-	-
MK676_006763	AU3_HapA_CHR04	SP	No	No	Yes	extracellular	MK675_005197	No	No	-	-	-	-	-
MK676_006813	AU3_HapA_CHR04	SP	No	No	Yes	mitochondria	MK675_005234	Yes	Yes	9.56236	8.25958	10.3049	12.414	11.4507
MK676_006816	AU3_HapA_CHR04	SP	No	No	Yes	mitochondria	MK675_005234	No	No	-	-	-	-	-
MK676_006818	AU3_HapA_CHR04	SP	No	No	Yes	mitochondria	Haplotype specific	No	No	-	-	-	-	-
MK676_006848	AU3_HapA_CHR04	SP	No	No	Yes	extracellular	MK675_005250	No	No	-	-	-	-	-
MK676_006917	AU3_HapA_CHR04	SP	No	No	Yes	extracellular	MK675_001893	No	No	-	-	-	-	-
MK676_006939	AU3_HapA_CHR04	SP	No	No	Yes	mitochondria	MK675_005314	No	No	-	-	-	-	-
MK676_006970	AU3_HapA_CHR04	SP	No	No	Yes	extracellular	MK675_005340	No	No	-	-	-	-	-
MK676_006975	AU3_HapA_CHR04	SP	No	No	Yes	extracellular	MK675_005340	No	No	-	-	-	-	-
MK676_007002	AU3_HapA_CHR04	SP	No	No	Yes	extracellular	Haplotype specific	No	No	-	-	-	-	-
MK676_007044	AU3_HapA_CHR04	SP	Yes		No	-	Haplotype specific	No	No	-	-	-	-	-
MK676_007062	AU3_HapA_CHR04	SP	No	No	Yes	extracellular	Haplotype specific	No	No	-	-	-	-	-
MK676_007108	AU3_HapA_CHR04	SP	No	No	Yes	mitochondria	MK675_005458	No	No	-	-	-	-	-
MK676_007112	AU3_HapA_CHR04	SP	No	No	Yes	mitochondria	Haplotype specific	No	No	-	-	-	-	-
MK676_007130	AU3_HapA_CHR04	SP	No	No	Yes	extracellular	MK675_005476	No	No	-	-	-	-	-
MK676_007269	AU3_HapA_CHR04	SP	No	No	Yes	golgi apparatus	MK675_005583	No	No	-	-	-	-	-
MK676_007276	AU3_HapA_CHR04	SP	No	No	Yes	extracellular	MK675_005593	No	No	-	-	-	-	-
MK676_007318	AU3_HapA_CHR04	SP	Yes		No	-	Haplotype specific	No	No	-	-	-	-	-
MK676_007319	AU3_HapA_CHR04	SP	Yes		No	-	Haplotype specific	No	No	-	-	-	-	-
MK676_007333	AU3_HapA_CHR04	SP	No	No	Yes	mitochondria	Haplotype specific	No	No	-	-	-	-	-
MK676_007353	AU3_HapA_CHR04	SP	Yes		No	-	Haplotype specific	Yes	Yes	-	-	-	-3.29242	-5.18824
MK676_007406	AU3_HapA_CHR04	SP	No	No	Yes	extracellular	MK675_005700	No	No	-	-	-	-	-
MK676_007450	AU3_HapA_CHR04	SP	No	No	Yes	extracellular	MK675_005735	Yes	Yes	7.75424	-	7.2938	7.3926	6.84567
MK676_007476	AU3_HapA_CHR04	SP	No	No	Yes	plasma membrane	Haplotype specific	No	No	-	-	-	-	-
MK676_007496	AU3_HapA_CHR04	SP	No	No	Yes	extracellular	MK675_005784	No	No	-	-	-	-	-
MK676_007527	AU3_HapA_CHR04	SP	No	No	Yes	extracellular	MK675_005815	No	No	-	-	-	-	-
MK676_007531	AU3_HapA_CHR04	SP	No	No	Yes	extracellular	MK675_005815	No	No	-	-	-	-	-
MK676_007534	AU3_HapA_CHR04	SP	No	No	Yes	extracellular	MK675_005815	No	No	-	-	-	-	-
MK676_007535	AU3_HapA_CHR04	SP	No	No	Yes	extracellular	MK675_005816	Yes	Yes	11.4826	8.4436	11.1252	6.84308	-	APSI_P013.4314.t1 (DOI: 10.1094/PHYTO-04-24-0138-R)
MK676_007664	AU3_HapA_CHR04	SP	No	No	Yes	extracellular	MK675_005909	Yes	Yes	-	-	-	-	-6.86492
MK676_007707	AU3_HapA_CHR04	SP	No	No	Yes	extracellular	Haplotype specific	No	No	-	-	-	-	-
MK676_007729	AU3_HapA_CHR04	SP	Yes		No	-	Haplotype specific	No	No	-	-	-	-	-
MK676_007754	AU3_HapA_CHR04	SP	No	No	Yes	extracellular	Haplotype specific	No	No	-	-	-	-	-
MK676_007765	AU3_HapA_CHR04	SP	No	No	Yes	extracellular	Haplotype specific	No	No	-	-	-	-	-
MK676_007783	AU3_HapA_CHR04	SP	No	No	Yes	extracellular	MK675_006040	No	No	-	-	-	-	-
MK676_007809	AU3_HapA_CHR04	SP	No	No	Yes	extracellular	MK675_006060	No	No	-	-	-	-	-
MK676_007823	AU3_HapA_CHR04	SP	No	No	Yes	plasma membrane	MK675_006076	Yes	Yes	10.9409	10.0679	12.4265	11.8369	11.4117
MK676_007828	AU3_HapA_CHR04	SP	No	No	Yes	extracellular	MK675_006078	No	No	-	-	-	-	-
MK676_007868	AU3_HapA_CHR04	SP	No	No	Yes	extracellular	MK675_006112	No	No	-	-	-	-	-
MK676_007879	AU3_HapA_CHR04	SP	No	No	Yes	extracellular	MK675_001446	No	No	-	-	-	-	-
MK676_007951	AU3_HapA_CHR04	SP	No	No	Yes	extracellular	MK675_006168	No	No	-	-	-	-	-
MK676_007989	AU3_HapA_CHR04	SP	No	No	Yes	plasma membrane	MK675_006189	No	No	-	-	-	-	-
MK676_008019	AU3_HapA_CHR04	SP	No	No	Yes	extracellular	MK675_006220	No	No	-	-	-	-	-
MK676_008033	AU3_HapA_CHR04	SP	No	No	Yes	extracellular	MK675_006231	Yes	Yes	9.93983	8.25479	9.9915	9.70445	9.16844
MK676_008060	AU3_HapA_CHR04	SP	No	No	Yes	extracellular	MK675_006243	No	No	-	-	-	-	-
MK676_008061	AU3_HapA_CHR04	SP	No	No	Yes	extracellular	MK675_006253	No	No	-	-	-	-	-
MK676_008079	AU3_HapA_CHR04	SP	No	No	Yes	plasma membrane	MK675_006268	No	No	-	-	-	-	-
MK676_008084	AU3_HapA_CHR04	SP	No	No	Yes	extracellular	MK675_006274	No	No	-	-	-	-	-
MK676_008090	AU3_HapA_CHR04	SP	No	No	Yes	mitochondria	MK675_006276	No	No	-	-	-	-	-
MK676_008097	AU3_HapA_CHR04	SP	No	No	Yes	extracellular	MK675_006287	No	No	-	-	-	-	-
MK676_008132	AU3_HapA_CHR04	SP	No	No	Yes	extracellular	MK675_006310	Yes	Yes	8.37774	7.79367	8.52227	10.7534	11.0505
MK676_008143	AU3_HapA_CHR04	SP	No	No	Yes	extracellular	MK675_006310	Yes	Yes	8.83855	8.63722	9.26622	11.1562	11.4398
MK676_008147	AU3_HapA_CHR04	SP	No	No	Yes	extracellular	MK675_007512	No	No	-	-	-	-	-
MK676_008178	AU3_HapA_CHR05	SP	No	No	Yes	mitochondria	MK675_006330	Yes	Yes	-	-2.5549	-2.72009	-3.45999	-3.38242
MK676_008328	AU3_HapA_CHR05	SP	No	No	Yes	nucleus	MK675_006434	No	No	-	-	-	-	-
MK676_008331	AU3_HapA_CHR05	SP	Yes		No	-	Haplotype specific	No	No	-	-	-	-	-
MK676_008346	AU3_HapA_CHR05	SP	No	No	Yes	mitochondria	MK675_006445	Yes	Yes	-	-12.0525	-	-	-2.48666
MK676_008358	AU3_HapA_CHR05	SP	No	No	Yes	mitochondria	MK675_006456	Yes	Yes	10.5986	9.61876	9.93235	10.0929	8.93249
MK676_008379	AU3_HapA_CHR05	SP	No	No	Yes	mitochondria	MK675_006471	No	No	-	-	-	-	-
MK676_008416	AU3_HapA_CHR05	SP	No	No	Yes	nucleus	MK675_006509	Yes	Yes	-	9.2947	-	11.9045	11.3325
MK676_008447	AU3_HapA_CHR05	SP	No	No	Yes	extracellular	MK675_006531	No	No	-	-	-	-	-
MK676_008453	AU3_HapA_CHR05	SP	No	No	Yes	extracellular	MK675_006534	No	No	-	-	-	-	-
MK676_008475	AU3_HapA_CHR05	SP	No	No	Yes	nucleus	MK675_006550	No	No	-	-	-	-	-
MK676_008479	AU3_HapA_CHR05	SP	No	No	Yes	extracellular	MK675_006554	No	No	-	-	-	-	-
MK676_008584	AU3_HapA_CHR05	SP	No	No	Yes	nucleus	MK675_006693	No	No	-	-	-	-	-
MK676_008585	AU3_HapA_CHR05	SP	No	No	Yes	mitochondria	MK675_006696	No	No	-	-	-	-	-
MK676_008590	AU3_HapA_CHR05	SP	No	No	Yes	nucleus	MK675_006700	No	No	-	-	-	-	-
MK676_008594	AU3_HapA_CHR05	SP	No	No	Yes	extracellular	MK675_006703	No	No	-	-	-	-	-
MK676_008605	AU3_HapA_CHR05	SP	No	No	Yes	extracellular	MK675_006713	No	No	-	-	-	-	-
MK676_008802	AU3_HapA_CHR05	SP	No	No	Yes	mitochondria	Haplotype specific	No	No	-	-	-	-	-
MK676_008829	AU3_HapA_CHR05	SP	No	No	Yes	nucleus	Haplotype specific	No	No	-	-	-	-	-
MK676_008856	AU3_HapA_CHR05	SP	No	No	Yes	extracellular	MK675_006832	Yes	Yes	9.16913	8.38014	9.56823	11.0582	10.6624
MK676_008861	AU3_HapA_CHR05	SP	No	No	Yes	extracellular	MK675_006839	No	No	-	-	-	-	-
MK676_008939	AU3_HapA_CHR05	SP	No	No	Yes	extracellular	MK675_006898	No	No	-	-	-	-	-
MK676_008941	AU3_HapA_CHR05	SP	No	No	Yes	extracellular	MK675_006900	No	No	-	-	-	-	-
MK676_008978	AU3_HapA_CHR05	SP	No	No	Yes	extracellular	MK675_006945	No	No	-	-	-	-	-
MK676_008981	AU3_HapA_CHR05	SP	No	No	Yes	mitochondria	MK675_006950	No	No	-	-	-	-	-
MK676_008999	AU3_HapA_CHR05	SP	No	No	Yes	extracellular	MK675_006962	No	No	-	-	-	-	-
MK676_009027	AU3_HapA_CHR05	SP	No	No	Yes	extracellular	MK675_006985	No	No	-	-	-	-	-
MK676_009028	AU3_HapA_CHR05	SP	No	No	Yes	extracellular	MK675_006985	Yes	Yes	5.84072	-	5.25666	8.55004	8.46348
MK676_009052	AU3_HapA_CHR05	SP	No	No	Yes	extracellular	MK675_007001	No	No	-	-	-	-	-
MK676_009127	AU3_HapA_CHR05	SP	No	No	Yes	extracellular	MK675_007055	No	No	-	-	-	-	-
MK676_009137	AU3_HapA_CHR05	SP	No	No	Yes	extracellular	MK675_007067	No	No	-	-	-	-	-
MK676_009150	AU3_HapA_CHR05	SP	No	No	Yes	nucleus	MK675_007075	No	No	-	-	-	-	-
MK676_009155	AU3_HapA_CHR05	SP	No	No	Yes	mitochondria	MK675_007080	Yes	Yes	-	8.71838	-	11.5734	12.0733
MK676_009157	AU3_HapA_CHR05	SP	No	No	Yes	mitochondria	MK675_007080	Yes	Yes	-	-	-	12.1938	12.4185
MK676_009159	AU3_HapA_CHR05	SP	No	No	Yes	endoplasmic reticulum	MK675_007082	Yes	Yes	12.6276	12.2754	12.3582	-	-
MK676_009194	AU3_HapA_CHR05	SP	No	No	Yes	mitochondria	MK675_007137	No	No	-	-	-	-	-
MK676_009230	AU3_HapA_CHR05	SP	No	No	Yes	extracellular	MK675_007166	No	No	-	-	-	-	-
MK676_009285	AU3_HapA_CHR05	SP	No	No	Yes	extracellular	MK675_007208	No	No	-	-	-	-	-
MK676_009296	AU3_HapA_CHR05	SP	No	No	Yes	extracellular	MK675_007217	Yes	Yes	-	-	-	-4.827	-6.95471
MK676_009325	AU3_HapA_CHR05	SP	No	No	Yes	extracellular	MK675_007255	No	No	-	-	-	-	-
MK676_009380	AU3_HapA_CHR05	SP	No	No	Yes	extracellular	MK675_007298	No	No	-	-	-	-	-
MK676_009381	AU3_HapA_CHR05	SP	No	No	Yes	extracellular	MK675_007304	No	No	-	-	-	-	-
MK676_009382	AU3_HapA_CHR05	SP	No	No	Yes	extracellular	MK675_007304	Yes	Yes	7.01798	8.86217	-	11.5286	12.2625
MK676_009394	AU3_HapA_CHR05	SP	No	No	Yes	extracellular	Haplotype specific	No	No	-	-	-	-	-
MK676_009423	AU3_HapA_CHR05	SP	No	No	Yes	extracellular	MK675_007336	No	No	-	-	-	-	-
MK676_009431	AU3_HapA_CHR05	SP	No	No	Yes	extracellular	MK675_007348	No	No	-	-	-	-	-
MK676_009435	AU3_HapA_CHR05	SP	No	No	Yes	extracellular	MK675_007350	Yes	Yes	-	-	-	-5.32027	-6.15788
MK676_009456	AU3_HapA_CHR05	SP	No	No	Yes	extracellular	MK675_007367	No	No	-	-	-	-	-
MK676_009492	AU3_HapA_CHR05	SP	No	No	Yes	extracellular	Haplotype specific	No	No	-	-	-	-	-
MK676_009518	AU3_HapA_CHR05	SP	No	No	Yes	extracellular	MK675_007454	No	No	-	-	-	-	-
MK676_009522	AU3_HapA_CHR05	SP	No	No	Yes	extracellular	MK675_007460	No	No	-	-	-	-	-
MK676_009523	AU3_HapA_CHR05	SP	No	No	Yes	extracellular	MK675_007464	No	No	-	-	-	-	-
MK676_009547	AU3_HapA_CHR05	SP	No	No	Yes	extracellular	Haplotype specific	No	No	-	-	-	-	-
MK676_009553	AU3_HapA_CHR05	SP	No	No	Yes	extracellular	Haplotype specific	No	No	-	-	-	-	-
MK676_009571	AU3_HapA_CHR05	SP	No	No	Yes	extracellular	MK675_007506	Yes	Yes	-	-	-	-3.44024	-2.90677
MK676_009575	AU3_HapA_CHR05	SP	No	No	Yes	nucleus	MK675_007508	No	No	-	-	-	-	-
MK676_009576	AU3_HapA_CHR05	SP	No	No	Yes	mitochondria	MK675_007516	No	No	-	-	-	-	-
MK676_009592	AU3_HapA_CHR05	SP	No	No	Yes	mitochondria	MK675_007524	Yes	Yes	10.0217	7.94661	10.0548	10.1519	9.47637
MK676_009599	AU3_HapA_CHR05	SP	No	No	Yes	extracellular	MK675_007528	No	No	-	-	-	-	-
MK676_009605	AU3_HapA_CHR05	SP	No	No	Yes	plasma membrane	MK675_007537	No	No	-	-	-	-	-
MK676_009741	AU3_HapA_CHR06	SP	No	No	Yes	extracellular	MK675_007638	Yes	Yes	-	-	-	2.56171	2.43832
MK676_009752	AU3_HapA_CHR06	SP	No	No	Yes	nucleus	MK675_007646	No	No	-	-	-	-	-
MK676_009827	AU3_HapA_CHR06	SP	No	No	Yes	extracellular	MK675_007685	No	No	-	-	-	-	-
MK676_009832	AU3_HapA_CHR06	SP	No	No	Yes	extracellular	MK675_007690	No	No	-	-	-	-	-
MK676_009841	AU3_HapA_CHR06	SP	No	No	Yes	plasma membrane	MK675_007706	Yes	Yes	-	-	-	-2.56253	-
MK676_009847	AU3_HapA_CHR06	SP	No	No	Yes	extracellular	MK675_007710	No	No	-	-	-	-	-
MK676_009911	AU3_HapA_CHR06	SP	No	No	Yes	extracellular	MK675_007780	Yes	Yes	6.25261	-	7.06128	11.3569	11.2089
MK676_009915	AU3_HapA_CHR06	SP	No	No	Yes	extracellular	MK675_007765	Yes	Yes	7.01442	8.95362	9.89711	12.0984	12.0746
MK676_009921	AU3_HapA_CHR06	SP	No	No	Yes	mitochondria	MK675_007767	Yes	Yes	7.43229	8.74705	7.74752	10.9426	10.9586
MK676_009930	AU3_HapA_CHR06	SP	No	No	Yes	extracellular	MK675_007778	No	No	-	-	-	-	-
MK676_009969	AU3_HapA_CHR06	SP	No	No	Yes	extracellular	MK675_007778	Yes	Yes	7.97708	8.90465	8.30451	12.9395	13.4483
MK676_009974	AU3_HapA_CHR06	SP	No	No	Yes	extracellular	MK675_007778	Yes	Yes	-	9.65301	11.234	12.8478	12.7895
MK676_009978	AU3_HapA_CHR06	SP	No	No	Yes	extracellular	MK675_007780	Yes	Yes	9.70687	8.77307	10.0998	13.4143	13.5925
MK676_010015	AU3_HapA_CHR06	SP	No	No	Yes	extracellular	MK675_007808	No	No	-	-	-	-	-
MK676_010033	AU3_HapA_CHR06	SP	No	No	Yes	plasma membrane	MK675_007835	Yes	Yes	-	-	-	-2.11354	-
MK676_010035	AU3_HapA_CHR06	SP	No	No	Yes	cytoplasm	MK675_007837	No	No	-	-	-	-	-
MK676_010119	AU3_HapA_CHR06	SP	Yes		No	-	Haplotype specific	No	No	-	-	-	-	-
MK676_010120	AU3_HapA_CHR06	SP	Yes		No	-	Haplotype specific	Yes	Yes	-12.5759	-2.22826	-	-	-
MK676_010130	AU3_HapA_CHR06	SP	Yes		No	-	Haplotype specific	Yes	Yes	-	-	6.74522	-	-
MK676_010140	AU3_HapA_CHR06	SP	No	No	Yes	extracellular	MK675_007913	No	No	-	-	-	-	-
MK676_010164	AU3_HapA_CHR06	SP	No	No	Yes	extracellular	MK675_007925	Yes	Yes	9.91654	8.94472	10.8261	13.9697	13.7831
MK676_010166	AU3_HapA_CHR06	SP	No	No	Yes	extracellular	MK675_007926	No	No	-	-	-	-	-
MK676_010167	AU3_HapA_CHR06	SP	No	No	Yes	extracellular	MK675_007928	No	No	-	-	-	-	-
MK676_010175	AU3_HapA_CHR06	SP	No	No	Yes	golgi apparatus	MK675_007931	No	No	-	-	-	-	-
MK676_010181	AU3_HapA_CHR06	SP	No	No	Yes	extracellular	Haplotype specific	No	No	-	-	-	-	-
MK676_010184	AU3_HapA_CHR06	SP	No	No	Yes	golgi apparatus	MK675_007937	No	No	-	-	-	-	-
MK676_010209	AU3_HapA_CHR06	SP	No	No	Yes	extracellular	MK675_007956	No	No	-	-	-	-	-
MK676_010217	AU3_HapA_CHR06	SP	No	No	Yes	extracellular	MK675_007969	Yes	Yes	7.0443	5.30654	7.01201	5.9457	-
MK676_010252	AU3_HapA_CHR06	SP	No	No	Yes	mito_nucleus	Haplotype specific	No	No	-	-	-	-	-
MK676_010257	AU3_HapA_CHR06	SP	No	No	Yes	mito_nucleus	Haplotype specific	No	No	-	-	-	-	-
MK676_010264	AU3_HapA_CHR06	SP	No	No	Yes	plasma membrane	MK675_008004	No	No	-	-	-	-	-
MK676_010343	AU3_HapA_CHR06	SP	No	No	Yes	extracellular	MK675_008072	No	No	-	-	-	-	-
MK676_010362	AU3_HapA_CHR06	SP	No	No	Yes	extracellular	MK675_008084	No	No	-	-	-	-	-
MK676_010365	AU3_HapA_CHR06	SP	No	No	Yes	extracellular	MK675_008084	No	No	-	-	-	-	-
MK676_010367	AU3_HapA_CHR06	SP	No	No	Yes	extracellular	MK675_008091	No	No	-	-	-	-	-
MK676_010371	AU3_HapA_CHR06	SP	No	No	Yes	extracellular	MK675_008092	No	No	-	-	-	-	-
MK676_010385	AU3_HapA_CHR06	SP	No	No	Yes		MK675_008104	No	No	-	-	-	-	-
MK676_010389	AU3_HapA_CHR06	SP	No	No	Yes	extracellular	MK675_008107	No	No	-	-	-	-	-
MK676_010419	AU3_HapA_CHR06	SP	No	No	Yes	extracellular	MK675_008140	No	No	-	-	-	-	-
MK676_010422	AU3_HapA_CHR06	SP	No	No	Yes	mitochondria	MK675_008143	No	No	-	-	-	-	-
MK676_010589	AU3_HapA_CHR06	SP	No	No	Yes	extracellular	MK675_008306	No	No	-	-	-	-	-
MK676_010610	AU3_HapA_CHR06	SP	No	No	Yes	extracellular	MK675_008331	No	No	-	-	-	-	-
MK676_010613	AU3_HapA_CHR06	SP	No	No	Yes	extracellular	MK675_008333	No	No	-	-	-	-	-
MK676_010633	AU3_HapA_CHR06	SP	No	No	Yes	nucleus	MK675_008347	No	No	-	-	-	-	-
MK676_010670	AU3_HapA_CHR06	SP	No	No	Yes	extracellular	MK675_008386	Yes	Yes	-3.02965	-	-	-	-
MK676_010693	AU3_HapA_CHR06	SP	No	No	Yes	plasma membrane	MK675_008413	No	No	-	-	-	-	-
MK676_010698	AU3_HapA_CHR06	SP	No	No	Yes	extracellular	MK675_008419	No	No	-	-	-	-	-
MK676_010706	AU3_HapA_CHR06	SP	Yes		No	-	Haplotype specific	No	No	-	-	-	-	-
MK676_010727	AU3_HapA_CHR06	SP	No	No	Yes	extracellular	MK675_008440	No	No	-	-	-	-	-
MK676_010745	AU3_HapA_CHR06	SP	No	No	Yes	extracellular	MK675_008454	No	No	-	-	-	-	-
MK676_010795	AU3_HapA_CHR06	SP	No	No	Yes	plasma membrane	Haplotype specific	No	No	-	-	-	-	-
MK676_010797	AU3_HapA_CHR06	SP	No	No	Yes	nucleus	Haplotype specific	No	No	-	-	-	-	-
MK676_010813	AU3_HapA_CHR06	SP	No	No	Yes	extracellular	MK675_008516	Yes	Yes	-	7.41547	-	10.9803	11.4489
MK676_010828	AU3_HapA_CHR06	SP	Yes		No	-	Haplotype specific	No	No	-	-	-	-	-
MK676_010864	AU3_HapA_CHR06	SP	No	No	Yes	plasma membrane	MK675_008562	No	No	-	-	-	-	-
MK676_010888	AU3_HapA_CHR06	SP	No	No	Yes	extracellular	MK675_008589	No	No	-	-	-	-	-
MK676_010898	AU3_HapA_CHR06	SP	No	No	Yes	extracellular	MK675_008596	No	No	-	-	-	-	-
MK676_010908	AU3_HapA_CHR06	SP	No	No	Yes	plasma membrane	MK675_008604	Yes	Yes	-	-	-	-5.90826	-7.92873
MK676_010913	AU3_HapA_CHR06	SP	No	No	Yes	mitochondria	MK675_008606	No	No	-	-	-	-	-
MK676_010919	AU3_HapA_CHR06	SP	Yes		No	-	Haplotype specific	Yes	Yes	-	-	-	-2.09481	-
MK676_010958	AU3_HapA_CHR06	SP	No	No	Yes	mitochondria	MK675_008652	No	No	-	-	-	-	-
MK676_010971	AU3_HapA_CHR06	SP	No	No	Yes	mitochondria	MK675_008639	No	No	-	-	-	-	-
MK676_011005	AU3_HapA_CHR06	SP	No	No	Yes	extracellular	MK675_008617	No	No	-	-	-	-	-
MK676_011021	AU3_HapA_CHR06	SP	No	No	Yes	extracellular	MK675_008694	Yes	Yes	4.92258	-	8.04008	8.84548	7.97737
MK676_011025	AU3_HapA_CHR06	SP	No	No	Yes	extracellular	MK675_008694	Yes	Yes	10.2634	11.9159	-	13.2734	13.1229
MK676_011034	AU3_HapA_CHR06	SP	No	No	Yes	extracellular	MK675_008695	Yes	Yes	6.73805	6.36585	6.71065	8.32656	8.26573
MK676_011054	AU3_HapA_CHR06	SP	No	No	Yes	extracellular	MK675_008707	Yes	Yes	5.75707	7.85793	7.00814	9.27999	9.1226
MK676_011063	AU3_HapA_CHR06	SP	No	No	Yes	extracellular	Haplotype specific	Yes	Yes	-	7.51616	7.54382	10.9961	11.209
MK676_011085	AU3_HapA_CHR06	SP	No	No	Yes	mitochondria	Haplotype specific	No	No	-	-	-	-	-
MK676_011130	AU3_HapA_CHR06	SP	No	No	Yes	extracellular	Haplotype specific	No	No	-	-	-	-	-
MK676_011131	AU3_HapA_CHR06	SP	No	No	Yes	extracellular	MK675_008744	No	No	-	-	-	-	-
MK676_011133	AU3_HapA_CHR06	SP	No	No	Yes	extracellular	MK675_008745	Yes	Yes	-	-	-2.95961	-8.06064	-7.41935
MK676_011213	AU3_HapA_CHR06	SP	No	No	Yes	extracellular	MK675_008800	No	No	-	-	-	-	-
MK676_011218	AU3_HapA_CHR06	SP	No	No	Yes	extracellular	MK675_008804	No	No	-	-	-	-	-
MK676_011254	AU3_HapA_CHR06	SP	No	No	Yes	nucleus	MK675_008827	No	No	-	-	-	-	-
MK676_011342	AU3_HapA_CHR06	SP	No	No	Yes	extracellular	MK675_008870	No	No	-	-	-	-	-
MK676_011343	AU3_HapA_CHR06	SP	No	No	Yes	extracellular	MK675_008870	No	No	-	-	-	-	-
MK676_011344	AU3_HapA_CHR06	SP	No	No	Yes	mitochondria	MK675_008871	No	No	-	-	-	-	-
MK676_011351	AU3_HapA_CHR06	SP	No	No	Yes	extracellular	MK675_008878	No	No	-	-	-	-	-
MK676_011409	AU3_HapA_CHR07	SP	No	No	Yes	nucleus	MK675_008916	No	No	-	-	-	-	-
MK676_011428	AU3_HapA_CHR07	SP	No	No	Yes	extracellular	MK675_016461	No	No	-	-	-	-	-
MK676_011442	AU3_HapA_CHR07	SP	No	No	Yes	golgi apparatus	MK675_008931	Yes	Yes	-12.0541	-	-	-12.0541	-12.0541
MK676_011460	AU3_HapA_CHR07	SP	No	No	Yes	extracellular	MK675_008950	No	No	-	-	-	-	-
MK676_011500	AU3_HapA_CHR07	SP	No	No	Yes	extracellular	MK675_008975	No	No	-	-	-	-	-
MK676_011503	AU3_HapA_CHR07	SP	No	No	Yes	mitochondria	MK675_008978	No	No	-	-	-	-	-
MK676_011547	AU3_HapA_CHR07	SP	No	No	Yes	plasma membrane	MK675_009016	Yes	Yes	-	-	-	2.34168	-
MK676_011561	AU3_HapA_CHR07	SP	No	No	Yes	extracellular	Haplotype specific	No	No	-	-	-	-	-
MK676_011574	AU3_HapA_CHR07	SP	No	No	Yes	mitochondria	MK675_009038	No	No	-	-	-	-	-
MK676_011597	AU3_HapA_CHR07	SP	No	No	Yes	extracellular	MK675_009055	Yes	Yes	11.3474	10.7834	11.4222	12.3613	11.5295
MK676_011600	AU3_HapA_CHR07	SP	No	No	Yes	extracellular	MK675_009057	No	No	-	-	-	-	-
MK676_011603	AU3_HapA_CHR07	SP	No	No	Yes	extracellular	MK675_009055	Yes	Yes	10.9984	10.5507	10.4045	9.35221	8.45405
MK676_011608	AU3_HapA_CHR07	SP	No	No	Yes	extracellular	MK675_009057	No	No	-	-	-	-	-
MK676_011618	AU3_HapA_CHR07	SP	No	No	Yes	nucleus	MK675_009065	No	No	-	-	-	-	-
MK676_011634	AU3_HapA_CHR07	SP	No	No	Yes	extracellular	MK675_009078	No	No	-	-	-	-	-
MK676_011636	AU3_HapA_CHR07	SP	No	No	Yes	nucleus	MK675_009078	No	No	-	-	-	-	-
MK676_011668	AU3_HapA_CHR07	SP	No	No	Yes	extracellular	MK675_009095	No	No	-	-	-	-	-
MK676_011674	AU3_HapA_CHR07	SP	No	No	Yes	nucleus	Haplotype specific	No	No	-	-	-	-	-
MK676_011704	AU3_HapA_CHR07	SP	No	No	Yes	extracellular	MK675_009122	No	No	-	-	-	-	-
MK676_011711	AU3_HapA_CHR07	SP	No	No	Yes	extracellular	MK675_009125	No	No	-	-	-	-	-
MK676_011722	AU3_HapA_CHR07	SP	No	No	Yes	cytoplasm	MK675_009134	No	No	-	-	-	-	-
MK676_011732	AU3_HapA_CHR07	SP	No	No	Yes	extracellular	Haplotype specific	No	No	-	-	-	-	-
MK676_011734	AU3_HapA_CHR07	SP	No	No	Yes	extracellular	MK675_009156	No	No	-	-	-	-	-
MK676_011747	AU3_HapA_CHR07	SP	No	No	Yes	nucleus	Haplotype specific	No	No	-	-	-	-	-
MK676_011767	AU3_HapA_CHR07	SP	No	No	Yes	nucleus	Haplotype specific	No	No	-	-	-	-	-
MK676_011810	AU3_HapA_CHR07	SP	No	No	Yes	extracellular	Haplotype specific	No	No	-	-	-	-	-
MK676_011827	AU3_HapA_CHR07	SP	No	No	Yes	mitochondria	MK675_009212	No	No	-	-	-	-	-
MK676_011890	AU3_HapA_CHR07	SP	No	No	Yes	mitochondria	MK675_009253	No	No	-	-	-	-	-
MK676_011906	AU3_HapA_CHR07	SP	No	No	Yes	nucleus	MK675_009259	No	No	-	-	-	-	-
MK676_011907	AU3_HapA_CHR07	SP	No	No	Yes	extracellular	MK675_003738	No	No	-	-	-	-	-
MK676_011964	AU3_HapA_CHR07	SP	Yes		No	-	Haplotype specific	No	No	-	-	-	-	-
MK676_012013	AU3_HapA_CHR07	SP	No	No	Yes	mitochondria	MK675_009333	No	No	-	-	-	-	-
MK676_012037	AU3_HapA_CHR07	SP	No	No	Yes	extracellular	MK675_009352	No	No	-	-	-	-	-
MK676_012114	AU3_HapA_CHR07	SP	No	No	Yes	mitochondria	MK675_009410	Yes	Yes	10.2636	7.71602	10.3872	9.00559	5.0178
MK676_012116	AU3_HapA_CHR07	SP	No	No	Yes	extracellular	MK675_009412	Yes	Yes	8.27548	6.13549	7.80163	4.93024	-
MK676_012151	AU3_HapA_CHR07	SP	No	No	Yes	extracellular	MK675_009443	Yes	Yes	13.0425	12.4018	12.5416	14.7228	14.4048
MK676_012155	AU3_HapA_CHR07	SP	No	No	Yes	extracellular	MK675_009443	Yes	Yes	14.6259	14.173	13.5681	16.5637	16.3318
MK676_012158	AU3_HapA_CHR07	SP	No	No	Yes	extracellular	MK675_009443	Yes	Yes	9.64878	7.71099	8.55365	11.4336	11.7796
MK676_012165	AU3_HapA_CHR07	SP	No	No	Yes	extracellular	MK675_009455	Yes	Yes	8.3898	8.40157	9.93205	11.698	11.9097
MK676_012175	AU3_HapA_CHR07	SP	No	No	Yes	extracellular	MK675_009443	Yes	Yes	11.651	8.47527	10.3073	11.408	11.059
MK676_012205	AU3_HapA_CHR07	SP	No	No	Yes	extracellular	MK675_009455	Yes	Yes	-	7.44213	7.12725	8.78006	8.44844
MK676_012207	AU3_HapA_CHR07	SP	No	No	Yes	extracellular	MK675_009480	No	No	-	-	-	-	-
MK676_012335	AU3_HapA_CHR07	SP	No	No	Yes	extracellular	MK675_009579	No	No	-	-	-	-	-
MK676_012337	AU3_HapA_CHR07	SP	No	No	Yes	extracellular	MK675_009580	No	No	-	-	-	-	-
MK676_012339	AU3_HapA_CHR07	SP	No	No	Yes	extracellular	MK675_009584	Yes	Yes	7.41563	6.42538	7.95294	11.2321	10.7824
MK676_012345	AU3_HapA_CHR07	SP	No	No	Yes	extracellular	MK675_009593	No	No	-	-	-	-	-
MK676_012350	AU3_HapA_CHR07	SP	No	No	Yes	extracellular	MK675_009597	No	No	-	-	-	-	-
MK676_012370	AU3_HapA_CHR07	SP	No	No	Yes	extracellular	MK675_009611	No	No	-	-	-	-	-
MK676_012384	AU3_HapA_CHR07	SP	No	No	Yes	extracellular	MK675_009618	No	No	-	-	-	-	-
MK676_012387	AU3_HapA_CHR07	SP	No	No	Yes	extracellular	MK675_009619	Yes	Yes	-	-	-	-6.52732	-4.71653
MK676_012415	AU3_HapA_CHR07	SP	No	No	Yes	extracellular	MK675_009645	No	No	-	-	-	-	-
MK676_012423	AU3_HapA_CHR07	SP	No	No	Yes	extracellular	MK675_009653	Yes	Yes	-	-	-	-	-10.0699
MK676_012424	AU3_HapA_CHR07	SP	No	No	Yes	extracellular	MK675_009652	Yes	Yes	-	-	-	-	-8.50747
MK676_012426	AU3_HapA_CHR07	SP	No	No	Yes	extracellular	MK675_009652	Yes	Yes	-	-	-	-4.54687	-9.48632
MK676_012427	AU3_HapA_CHR07	SP	No	No	Yes	extracellular	MK675_009653	Yes	Yes	-	-	-	-2.74069	-5.40451
MK676_012437	AU3_HapA_CHR07	SP	No	No	Yes	extracellular	MK675_009663	No	No	-	-	-	-	-
MK676_012458	AU3_HapA_CHR07	SP	No	No	Yes	mitochondria	MK675_009689	No	No	-	-	-	-	-
MK676_012504	AU3_HapA_CHR07	SP	No	No	Yes	extracellular	MK675_016467	No	No	-	-	-	-	-
MK676_012523	AU3_HapA_CHR07	SP	No	No	Yes	mitochondria	MK675_009738	Yes	Yes	7.04122	6.33444	7.35409	10.1972	10.4779
MK676_012529	AU3_HapA_CHR07	SP	No	No	Yes	mitochondria	MK675_009745	No	No	-	-	-	-	-
MK676_012540	AU3_HapA_CHR07	SP	No	No	Yes	extracellular	MK675_009752	No	No	-	-	-	-	-
MK676_012604	AU3_HapA_CHR07	SP	No	No	Yes	extracellular	Haplotype specific	No	No	-	-	-	-	-
MK676_012606	AU3_HapA_CHR07	SP	No	No	Yes	nucleus	Haplotype specific	No	No	-	-	-	-	-
MK676_012620	AU3_HapA_CHR07	SP	No	No	Yes	plasma membrane	Haplotype specific	No	No	-	-	-	-	-
MK676_012642	AU3_HapA_CHR07	SP	No	No	Yes	extracellular	MK675_009896	No	No	-	-	-	-	-
MK676_012667	AU3_HapA_CHR07	SP	Yes		No	-	Haplotype specific	Yes	Yes	-	-	-	-2.89647	-4.77529
MK676_012670	AU3_HapA_CHR07	SP	No	No	Yes	cytoplasm	MK675_009868	No	No	-	-	-	-	-
MK676_012734	AU3_HapA_CHR07	SP	No	No	Yes	cytoplasm	MK675_009832	No	No	-	-	-	-	-
MK676_012742	AU3_HapA_CHR07	SP	No	No	Yes	cytoplasm	MK675_009823	Yes	Yes	12.0088	10.2273	-	-	-
MK676_012746	AU3_HapA_CHR07	SP	No	No	Yes	extracellular	MK675_009823	Yes	Yes	9.61489	8.9143	10.2987	7.52428	4.47062
MK676_012762	AU3_HapA_CHR07	SP	No	No	Yes	extracellular	Haplotype specific	No	No	-	-	-	-	-
MK676_012788	AU3_HapA_CHR07	SP	No	No	Yes	mitochondria	MK675_008761	No	No	-	-	-	-	-
MK676_012797	AU3_HapA_CHR07	SP	No	No	Yes	extracellular	MK675_009792	No	No	-	-	-	-	-
MK676_012799	AU3_HapA_CHR07	SP	No	No	Yes	extracellular	MK675_009791	No	No	-	-	-	-	-
MK676_012803	AU3_HapA_CHR07	SP	No	No	Yes	extracellular	MK675_009789	No	No	-	-	-	-	-
MK676_012811	AU3_HapA_CHR07	SP	No	No	Yes	extracellular	Haplotype specific	No	No	-	-	-	-	-
MK676_012847	AU3_HapA_CHR07	SP	No	No	Yes	nucleus	MK675_009941	No	No	-	-	-	-	-
MK676_012876	AU3_HapA_CHR08	SP	No	No	Yes	extracellular	MK675_009976	Yes	Yes	5.03963	5.29414	5.74509	8.37281	8.564
MK676_012883	AU3_HapA_CHR08	SP	Yes		No	-	Haplotype specific	No	No	-	-	-	-	-
MK676_012890	AU3_HapA_CHR08	SP	No	No	Yes	extracellular	MK675_009984	Yes	Yes	7.72331	7.58963	7.39429	8.73202	8.22631
MK676_012897	AU3_HapA_CHR08	SP	No	No	Yes	extracellular	MK675_009994	No	No	-	-	-	-	-
MK676_012953	AU3_HapA_CHR08	SP	No	No	Yes	extracellular	Haplotype specific	No	No	-	-	-	-	-
MK676_012959	AU3_HapA_CHR08	SP	No	No	Yes	extracellular	Haplotype specific	No	No	-	-	-	-	-
MK676_012978	AU3_HapA_CHR08	SP	No	No	Yes	mitochondria	Haplotype specific	No	No	-	-	-	-	-
MK676_012984	AU3_HapA_CHR08	SP	No	No	Yes	mitochondria	MK675_010049	No	No	-	-	-	-	-
MK676_013024	AU3_HapA_CHR08	SP	No	No	Yes	extracellular	MK675_016461	No	No	-	-	-	-	-
MK676_013029	AU3_HapA_CHR08	SP	No	No	Yes	mitochondria	MK675_019023	No	No	-	-	-	-	-
MK676_013039	AU3_HapA_CHR08	SP	No	No	Yes	extracellular	Haplotype specific	No	No	-	-	-	-	-
MK676_013046	AU3_HapA_CHR08	SP	No	No	Yes	extracellular	MK675_010088	No	No	-	-	-	-	-
MK676_013072	AU3_HapA_CHR08	SP	No	No	Yes	extracellular	MK675_010106	Yes	Yes	-	-	-	-5.06395	-6.82325
MK676_013109	AU3_HapA_CHR08	SP	No	No	Yes	mitochondria	MK675_010132	No	No	-	-	-	-	-
MK676_013215	AU3_HapA_CHR08	SP	No	No	Yes	extracellular	Haplotype specific	No	No	-	-	-	-	-
MK676_013233	AU3_HapA_CHR08	SP	No	No	Yes	extracellular	MK675_018968	No	No	-	-	-	-	-
MK676_013236	AU3_HapA_CHR08	SP	No	No	Yes	mitochondria	MK675_010212	No	No	-	-	-	-	-
MK676_013247	AU3_HapA_CHR08	SP	No	No	Yes	mitochondria	MK675_010216	No	No	-	-	-	-	-
MK676_013301	AU3_HapA_CHR08	SP	No	No	Yes	extracellular	MK675_010256	No	No	-	-	-	-	-
MK676_013304	AU3_HapA_CHR08	SP	No	No	Yes	extracellular	MK675_010261	No	No	-	-	-	-	-
MK676_013335	AU3_HapA_CHR08	SP	No	No	Yes	mitochondria	MK675_010282	No	No	-	-	-	-	-
MK676_013366	AU3_HapA_CHR08	SP	No	No	Yes	mitochondria	MK675_010306	No	No	-	-	-	-	-
MK676_013372	AU3_HapA_CHR08	SP	No	No	Yes	nucleus	MK675_010308	No	No	-	-	-	-	-
MK676_013415	AU3_HapA_CHR08	SP	No	No	Yes	extracellular	MK675_010340	Yes	Yes	-	-2.50158	-2.27053	-9.47591	-7.88696
MK676_013416	AU3_HapA_CHR08	SP	No	No	Yes	nucleus	MK675_010342	No	No	-	-	-	-	-
MK676_013422	AU3_HapA_CHR08	SP	No	No	Yes	extracellular	MK675_010343	No	No	-	-	-	-	-
MK676_013490	AU3_HapA_CHR08	SP	No	No	Yes	extracellular	MK675_010398	No	No	-	-	-	-	-
MK676_013556	AU3_HapA_CHR08	SP	No	No	Yes	extracellular	MK675_010446	No	No	-	-	-	-	-
MK676_013558	AU3_HapA_CHR08	SP	No	No	Yes	extracellular	Haplotype specific	No	No	-	-	-	-	-
MK676_013559	AU3_HapA_CHR08	SP	No	No	Yes	nucleus	MK675_010450	No	No	-	-	-	-	-
MK676_013561	AU3_HapA_CHR08	SP	No	No	Yes	extracellular	MK675_010446	No	No	-	-	-	-	-
MK676_013566	AU3_HapA_CHR08	SP	No	No	Yes	nucleus	MK675_010448	No	No	-	-	-	-	-
MK676_013569	AU3_HapA_CHR08	SP	No	No	Yes	extracellular	MK675_010450	No	No	-	-	-	-	-
MK676_013592	AU3_HapA_CHR08	SP	No	No	Yes	extracellular	MK675_010463	No	No	-	-	-	-	-
MK676_013611	AU3_HapA_CHR08	SP	No	No	Yes	mitochondria	MK675_010480	No	No	-	-	-	-	-
MK676_013627	AU3_HapA_CHR08	SP	No	No	Yes	mitochondria	MK675_010489	No	No	-	-	-	-	-
MK676_013652	AU3_HapA_CHR08	SP	No	No	Yes	extracellular	MK675_010507	No	No	-	-	-	-	-
MK676_013672	AU3_HapA_CHR08	SP	No	No	Yes	nucleus	MK675_010522	No	No	-	-	-	-	-
MK676_013683	AU3_HapA_CHR08	SP	No	No	Yes	mitochondria	MK675_010530	No	No	-	-	-	-	-
MK676_013716	AU3_HapA_CHR08	SP	No	No	Yes	extracellular	MK675_010561	No	No	-	-	-	-	-
MK676_013717	AU3_HapA_CHR08	SP	No	No	Yes	extracellular	MK675_010562	No	No	-	-	-	-	-
MK676_013907	AU3_HapA_CHR08	SP	No	No	Yes	extracellular	MK675_010713	No	No	-	-	-	-	-
MK676_013917	AU3_HapA_CHR08	SP	No	No	Yes	mitochondria	MK675_010726	No	No	-	-	-	-	-
MK676_013928	AU3_HapA_CHR08	SP	No	No	Yes	mitochondria	MK675_010736	No	No	-	-	-	-	-
MK676_013944	AU3_HapA_CHR08	SP	No	No	Yes	plasma membrane	MK675_010745	No	No	-	-	-	-	-
MK676_013988	AU3_HapA_CHR08	SP	No	No	Yes	extracellular	MK675_010775	No	No	-	-	-	-	-
MK676_013998	AU3_HapA_CHR08	SP	No	No	Yes	extracellular	MK675_010778	Yes	Yes	-	-	-	-3.97049	-6.95395
MK676_014015	AU3_HapA_CHR08	SP	No	No	Yes	extracellular	MK675_010793	No	No	-	-	-	-	-
MK676_014019	AU3_HapA_CHR08	SP	No	No	Yes	extracellular	MK675_010802	No	No	-	-	-	-	-
MK676_014066	AU3_HapA_CHR08	SP	No	No	Yes	plasma membrane	MK675_010837	No	No	-	-	-	-	-
MK676_014067	AU3_HapA_CHR08	SP	No	No	Yes	extracellular	MK675_010838	Yes	Yes	-	-	-	-3.67618	-7.19312
MK676_014122	AU3_HapA_CHR08	SP	No	No	Yes	extracellular	MK675_010890	No	No	-	-	-	-	-
MK676_014123	AU3_HapA_CHR08	SP	No	No	Yes	extracellular	MK675_010890	No	No	-	-	-	-	-
MK676_014125	AU3_HapA_CHR08	SP	No	No	Yes	extracellular	MK675_003362	Yes	Yes	4.00621	4.59546	4.75358	6.59078	6.63628
MK676_014133	AU3_HapA_CHR08	SP	No	No	Yes	extracellular	MK675_010898	No	No	-	-	-	-	-
MK676_014141	AU3_HapA_CHR08	SP	Yes		No	-	Haplotype specific	No	No	-	-	-	-	-
MK676_014142	AU3_HapA_CHR08	SP	No	No	Yes	mitochondria	MK675_010904	No	No	-	-	-	-	-
MK676_014155	AU3_HapA_CHR08	SP	No	No	Yes	nucleus	MK675_010915	No	No	-	-	-	-	-
MK676_014157	AU3_HapA_CHR08	SP	No	No	Yes	mitochondria	MK675_010917	No	No	-	-	-	-	-
MK676_014200	AU3_HapA_CHR08	SP	No	No	Yes	mitochondria	MK675_010947	No	No	-	-	-	-	-
MK676_014213	AU3_HapA_CHR08	SP	No	No	Yes	extracellular	MK675_010956	No	No	-	-	-	-	-
MK676_014245	AU3_HapA_CHR08	SP	Yes		No	-	Haplotype specific	Yes	Yes	-	-	-	-	-2.21439
MK676_014262	AU3_HapA_CHR08	SP	No	No	Yes	mitochondria	MK675_011008	No	No	-	-	-	-	-
MK676_014310	AU3_HapA_CHR08	SP	No	No	Yes	extracellular	MK675_011051	No	No	-	-	-	-	-
MK676_014357	AU3_HapA_CHR08	SP	No	No	Yes	mitochondria	MK675_011079	No	No	-	-	-	-	-
MK676_014368	AU3_HapA_CHR08	SP	No	No	Yes	extracellular	MK675_011087	No	No	-	-	-	-	-
MK676_014375	AU3_HapA_CHR08	SP	No	No	Yes	extracellular	MK675_011091	No	No	-	-	-	-	-
MK676_014412	AU3_HapA_CHR08	SP	No	No	Yes	extracellular	MK675_011123	No	No	-	-	-	-	-
MK676_014413	AU3_HapA_CHR08	SP	No	No	Yes	extracellular	MK675_011126	No	No	-	-	-	-	-
MK676_014421	AU3_HapA_CHR08	SP	No	No	Yes	extracellular	Haplotype specific	No	No	-	-	-	-	-
MK676_014428	AU3_HapA_CHR08	SP	No	No	Yes	extracellular	MK675_011136	No	No	-	-	-	-	-
MK676_014450	AU3_HapA_CHR08	SP	No	No	Yes	extracellular	MK675_011152	No	No	-	-	-	-	-
MK676_014464	AU3_HapA_CHR09	SP	Yes		No	-	Haplotype specific	No	No	-	-	-	-	-
MK676_014481	AU3_HapA_CHR09	SP	No	No	Yes	extracellular	MK675_011181	Yes	Yes	-	-	-	-4.72185	-6.51428
MK676_014529	AU3_HapA_CHR09	SP	No	No	Yes	extracellular	MK675_011230	No	No	-	-	-	-	-
MK676_014533	AU3_HapA_CHR09	SP	No	No	Yes	extracellular	MK675_011232	No	No	-	-	-	-	-
MK676_014546	AU3_HapA_CHR09	SP	Yes		No	-	Haplotype specific	No	No	-	-	-	-	-
MK676_014570	AU3_HapA_CHR09	SP	No	No	Yes	nucleus	Haplotype specific	No	No	-	-	-	-	-
MK676_014597	AU3_HapA_CHR09	SP	No	No	Yes	extracellular	MK675_011296	No	No	-	-	-	-	-
MK676_014609	AU3_HapA_CHR09	SP	No	No	Yes	extracellular	MK675_011307	Yes	Yes	-	-	-	-3.58075	-7.28808
MK676_014615	AU3_HapA_CHR09	SP	No	No	Yes	extracellular	MK675_011317	No	No	-	-	-	-	-
MK676_014624	AU3_HapA_CHR09	SP	No	No	Yes	extracellular	Haplotype specific	Yes	Yes	-2.08212	-	-	-	-
MK676_014665	AU3_HapA_CHR09	SP	No	No	Yes	extracellular	MK675_011363	No	No	-	-	-	-	-
MK676_014671	AU3_HapA_CHR09	SP	No	No	Yes	extracellular	MK675_011369	No	No	-	-	-	-	-
MK676_014699	AU3_HapA_CHR09	SP	No	No	Yes	extracellular	MK675_011397	No	No	-	-	-	-	-
MK676_014707	AU3_HapA_CHR09	SP	No	No	Yes	extracellular	MK675_011404	No	No	-	-	-	-	-
MK676_014708	AU3_HapA_CHR09	SP	No	No	Yes	extracellular	MK675_011405	No	No	-	-	-	-	-
MK676_014880	AU3_HapA_CHR09	SP	No	No	Yes	extracellular	MK675_011554	Yes	Yes	8.95642	9.33875	9.30949	12.066	11.105
MK676_014912	AU3_HapA_CHR09	SP	No	No	Yes	extracellular	MK675_011574	No	No	-	-	-	-	-
MK676_014915	AU3_HapA_CHR09	SP	No	No	Yes	mitochondria	MK675_011577	Yes	Yes	-	-	-	-2.86219	-3.68166	APSI_P008.17121.t1 (DOI: 10.1094/PHYTO-04-24-0138-R)
MK676_014917	AU3_HapA_CHR09	SP	No	No	Yes	mitochondria	Haplotype specific	No	No	-	-	-	-	-
MK676_014943	AU3_HapA_CHR09	SP	No	No	Yes	extracellular	MK675_011601	No	No	-	-	-	-	-
MK676_014949	AU3_HapA_CHR09	SP	No	No	Yes	extracellular	MK675_011601	No	No	-	-	-	-	-
MK676_014955	AU3_HapA_CHR09	SP	No	No	Yes	extracellular	Haplotype specific	No	No	-	-	-	-	-
MK676_014971	AU3_HapA_CHR09	SP	No	No	Yes	extracellular	Haplotype specific	No	No	-	-	-	-	-
MK676_014978	AU3_HapA_CHR09	SP	No	No	Yes	extracellular	MK675_011626	Yes	Yes	10.7879	10.7573	10.9199	13.0284	13.0247	APSI_P005.10948.t1 (DOI: 10.1094/PHYTO-04-24-0138-R)
MK676_015011	AU3_HapA_CHR09	SP	No	No	Yes	extracellular	MK675_011650	Yes	Yes	-12.6389	-	-	-	-
MK676_015029	AU3_HapA_CHR09	SP	No	No	Yes	extracellular	MK675_011613	Yes	Yes	12.0774	10.9321	12.5842	11.2653	9.64979
MK676_015030	AU3_HapA_CHR09	SP	No	No	Yes	extracellular	MK675_011613	Yes	Yes	-	-	12.6472	-	-
MK676_015033	AU3_HapA_CHR09	SP	No	No	Yes	extracellular	MK675_011613	Yes	Yes	11.6142	10.678	9.14545	12.2036	10.5321
MK676_015034	AU3_HapA_CHR09	SP	No	No	Yes	extracellular	MK675_011613	Yes	Yes	15.7098	14.6099	15.5794	14.1929	13.0057	APSI_P005.10948.t1 (DOI: 10.1094/PHYTO-04-24-0138-R)
MK676_015064	AU3_HapA_CHR09	SP	No	No	Yes	mitochondria	MK675_011699	No	No	-	-	-	-	-
MK676_015158	AU3_HapA_CHR09	SP	No	No	Yes	extracellular	MK675_011791	Yes	Yes	-	-	-	-3.89221	-8.10789
MK676_015212	AU3_HapA_CHR09	SP	No	No	Yes	extracellular	MK675_011838	No	No	-	-	-	-	-
MK676_015215	AU3_HapA_CHR09	SP	No	No	Yes		MK675_011841	No	No	-	-	-	-	-
MK676_015228	AU3_HapA_CHR09	SP	No	No	Yes	extracellular	MK675_011848	No	No	-	-	-	-	-
MK676_015232	AU3_HapA_CHR09	SP	No	No	Yes	extracellular	MK675_011850	No	No	-	-	-	-	-
MK676_015238	AU3_HapA_CHR09	SP	No	No	Yes	extracellular	MK675_011858	No	No	-	-	-	-	-
MK676_015240	AU3_HapA_CHR09	SP	No	No	Yes	extracellular	MK675_011858	Yes	Yes	-	5.99208	-	9.08437	9.60462
MK676_015249	AU3_HapA_CHR09	SP	No	No	Yes	extracellular	MK675_011868	No	No	-	-	-	-	-
MK676_015312	AU3_HapA_CHR09	SP	No	No	Yes	plasma membrane	MK675_011920	Yes	Yes	-	7.72773	8.74356	10.8355	11.0554
MK676_015319	AU3_HapA_CHR09	SP	No	No	Yes	extracellular	MK675_011927	Yes	Yes	6.83506	5.62274	6.76678	7.81059	7.36615
MK676_015337	AU3_HapA_CHR09	SP	No	No	Yes	extracellular	MK675_011952	No	No	-	-	-	-	-
MK676_015360	AU3_HapA_CHR09	SP	No	No	Yes	plasma membrane	MK675_011966	No	No	-	-	-	-	-
MK676_015361	AU3_HapA_CHR09	SP	No	No	Yes	mitochondria	MK675_011969	No	No	-	-	-	-	-
MK676_015389	AU3_HapA_CHR09	SP	No	No	Yes	extracellular	MK675_011989	Yes	Yes	3.68953	-	-	6.95118	7.26486
MK676_015401	AU3_HapA_CHR09	SP	No	No	Yes	extracellular	MK675_012000	Yes	Yes	-	-	-	8.86979	9.29833
MK676_015407	AU3_HapA_CHR09	SP	No	No	Yes	extracellular	MK675_012003	No	No	-	-	-	-	-
MK676_015430	AU3_HapA_CHR09	SP	No	No	Yes	mitochondria	MK675_000630	No	No	-	-	-	-	-
MK676_015454	AU3_HapA_CHR09	SP	No	No	Yes	extracellular	MK675_012032	No	No	-	-	-	-	-
MK676_015461	AU3_HapA_CHR09	SP	No	No	Yes	extracellular	MK675_012036	No	No	-	-	-	-	-
MK676_015463	AU3_HapA_CHR09	SP	No	No	Yes	extracellular	MK675_012037	No	No	-	-	-	-	-
MK676_015489	AU3_HapA_CHR09	SP	No	No	Yes	extracellular	MK675_012064	No	No	-	-	-	-	-
MK676_015496	AU3_HapA_CHR09	SP	No	No	Yes	mitochondria	Haplotype specific	No	No	-	-	-	-	-
MK676_015503	AU3_HapA_CHR09	SP	No	No	Yes	nucleus	MK675_012081	Yes	Yes	8.2619	7.70726	6.68226	10.4384	10.6287
MK676_015525	AU3_HapA_CHR09	SP	No	No	Yes	plasma membrane	Haplotype specific	No	No	-	-	-	-	-
MK676_015548	AU3_HapA_CHR09	SP	No	No	Yes	extracellular	MK675_012108	Yes	Yes	-	-	-	-4.05262	-7.35518
MK676_015551	AU3_HapA_CHR09	SP	No	No	Yes	cytoplasm	MK675_012118	No	No	-	-	-	-	-
MK676_015578	AU3_HapA_CHR09	SP	No	No	Yes	mitochondria	MK675_012131	No	No	-	-	-	-	-
MK676_015613	AU3_HapA_CHR09	SP	No	No	Yes	endoplasmic reticulum	MK675_012150	No	No	-	-	-	-	-
MK676_015666	AU3_HapA_CHR09	SP	No	No	Yes	mitochondria	MK675_012193	No	No	-	-	-	-	-
MK676_015730	AU3_HapA_CHR09	SP	No	No	Yes	extracellular	MK675_016464	No	No	-	-	-	-	-
MK676_015741	AU3_HapA_CHR09	SP	No	No	Yes	endoplasmic reticulum	MK675_012237	No	No	-	-	-	-	-
MK676_015769	AU3_HapA_CHR09	SP	No	No	Yes	nucleus	Haplotype specific	No	No	-	-	-	-	-
MK676_015772	AU3_HapA_CHR09	SP	No	No	Yes	cytoplasm	MK675_012264	No	No	-	-	-	-	-
MK676_015815	AU3_HapA_CHR09	SP	No	No	Yes	extracellular	MK675_012296	No	No	-	-	-	-	-
MK676_015817	AU3_HapA_CHR09	SP	No	No	Yes	mitochondria	MK675_019079	No	No	-	-	-	-	-
MK676_015819	AU3_HapA_CHR09	SP	No	No	Yes	mitochondria	MK675_012298	No	No	-	-	-	-	-
MK676_015830	AU3_HapA_CHR09	SP	No	No	Yes	extracellular	MK675_012308	No	No	-	-	-	-	-
MK676_015860	AU3_HapA_CHR09	SP	No	No	Yes	mitochondria	MK675_012327	No	No	-	-	-	-	-
MK676_015865	AU3_HapA_CHR09	SP	No	No	Yes	golgi apparatus	MK675_012331	No	No	-	-	-	-	-
MK676_015938	AU3_HapA_CHR10	SP	No	No	Yes	mitochondria	MK675_012400	No	No	-	-	-	-	-
MK676_015939	AU3_HapA_CHR10	SP	No	No	Yes	mitochondria	MK675_012412	No	No	-	-	-	-	-
MK676_015951	AU3_HapA_CHR10	SP	No	No	Yes	mitochondria	Haplotype specific	No	No	-	-	-	-	-
MK676_015959	AU3_HapA_CHR10	SP	No	No	Yes	plasma membrane	MK675_012422	No	No	-	-	-	-	-
MK676_015966	AU3_HapA_CHR10	SP	No	No	Yes	extracellular	MK675_012429	No	No	-	-	-	-	-
MK676_016033	AU3_HapA_CHR10	SP	No	No	Yes	extracellular	MK675_012479	No	No	-	-	-	-	-
MK676_016092	AU3_HapA_CHR10	SP	No	No	Yes	extracellular	MK675_012519	No	No	-	-	-	-	-
MK676_016094	AU3_HapA_CHR10	SP	No	No	Yes	extracellular	MK675_012522	No	No	-	-	-	-	-
MK676_016107	AU3_HapA_CHR10	SP	No	No	Yes	extracellular	MK675_012533	No	No	-	-	-	-	-
MK676_016110	AU3_HapA_CHR10	SP	No	No	Yes	extracellular	MK675_012534	No	No	-	-	-	-	-
MK676_016138	AU3_HapA_CHR10	SP	No	No	Yes	extracellular	MK675_012547	No	No	-	-	-	-	-
MK676_016155	AU3_HapA_CHR10	SP	No	No	Yes	extracellular	MK675_004966	No	No	-	-	-	-	-
MK676_016169	AU3_HapA_CHR10	SP	No	No	Yes	extracellular	MK675_012559	No	No	-	-	-	-	-
MK676_016180	AU3_HapA_CHR10	SP	No	No	Yes	extracellular	MK675_012573	Yes	Yes	8.93354	8.66535	8.95406	10.8054	10.7339
MK676_016193	AU3_HapA_CHR10	SP	No	No	Yes	extracellular	MK675_012582	No	No	-	-	-	-	-
MK676_016202	AU3_HapA_CHR10	SP	No	No	Yes	extracellular	MK675_012587	No	No	-	-	-	-	-
MK676_016242	AU3_HapA_CHR10	SP	No	No	Yes	extracellular	MK675_012659	No	No	-	-	-	-	-
MK676_016256	AU3_HapA_CHR10	SP	No	No	Yes	extracellular	MK675_012659	Yes	Yes	-	8.28474	8.30145	11.8041	11.8913
MK676_016260	AU3_HapA_CHR10	SP	No	No	Yes	extracellular	MK675_012659	No	No	-	-	-	-	-
MK676_016293	AU3_HapA_CHR10	SP	No	No	Yes	extracellular	Haplotype specific	Yes	Yes	-	6.96636	-	9.90131	10.53
MK676_016433	AU3_HapA_CHR10	SP	No	No	Yes	plasma membrane	MK675_012804	No	No	-	-	-	-	-
MK676_016534	AU3_HapA_CHR10	SP	No	No	Yes	extracellular	MK675_012881	No	No	-	-	-	-	-
MK676_016550	AU3_HapA_CHR10	SP	No	No	Yes	extracellular	MK675_012892	Yes	Yes	-	7.71906	9.73238	13.0019	12.7709
MK676_016581	AU3_HapA_CHR10	SP	No	No	Yes	nucleus	MK675_012911	No	No	-	-	-	-	-
MK676_016583	AU3_HapA_CHR10	SP	No	No	Yes	extracellular	MK675_012913	No	No	-	-	-	-	-
MK676_016589	AU3_HapA_CHR10	SP	No	No	Yes	nucleus	MK675_012919	No	No	-	-	-	-	-
MK676_016595	AU3_HapA_CHR10	SP	No	No	Yes	nucleus	MK675_012922	No	No	-	-	-	-	-
MK676_016597	AU3_HapA_CHR10	SP	No	No	Yes	nucleus	MK675_012925	No	No	-	-	-	-	-
MK676_016602	AU3_HapA_CHR10	SP	No	No	Yes	nucleus	Haplotype specific	No	No	-	-	-	-	-
MK676_016607	AU3_HapA_CHR10	SP	No	No	Yes	nucleus	Haplotype specific	No	No	-	-	-	-	-
MK676_016661	AU3_HapA_CHR10	SP	No	No	Yes	mitochondria	MK675_012984	No	No	-	-	-	-	-
MK676_016672	AU3_HapA_CHR10	SP	No	No	Yes	cyto_mitochondria	Haplotype specific	No	No	-	-	-	-	-
MK676_016673	AU3_HapA_CHR10	SP	No	No	Yes	mitochondria	MK675_012987	No	No	-	-	-	-	-
MK676_016674	AU3_HapA_CHR10	SP	No	No	Yes	extracellular	Haplotype specific	Yes	Yes	6.11262	4.45419	6.67275	6.07895	5.40821
MK676_016678	AU3_HapA_CHR10	SP	No	No	Yes	mitochondria	MK675_012987	Yes	Yes	8.10919	-	7.59897	8.92739	8.62291
MK676_016696	AU3_HapA_CHR10	SP	No	No	Yes	nucleus	MK675_013006	No	No	-	-	-	-	-
MK676_016700	AU3_HapA_CHR10	SP	No	No	Yes	extracellular	MK675_013008	No	No	-	-	-	-	-
MK676_016725	AU3_HapA_CHR10	SP	No	No	Yes	mitochondria	MK675_013028	No	No	-	-	-	-	-
MK676_016744	AU3_HapA_CHR10	SP	No	No	Yes	extracellular	MK675_013036	Yes	Yes	-3.34047	-2.06692	-2.03532	-12.336	-8.44784
MK676_016763	AU3_HapA_CHR10	SP	No	No	Yes	extracellular	MK675_013060	Yes	Yes	2.26648	-	-	-	-
MK676_016772	AU3_HapA_CHR10	SP	No	No	Yes	nucleus	MK675_013073	No	No	-	-	-	-	-
MK676_016811	AU3_HapA_CHR10	SP	No	No	Yes	mitochondria	MK675_015713	No	No	-	-	-	-	-
MK676_016908	AU3_HapA_CHR10	SP	No	No	Yes	nucleus	MK675_013175	No	No	-	-	-	-	-
MK676_016947	AU3_HapA_CHR10	SP	No	No	Yes	extracellular	MK675_013196	No	No	-	-	-	-	-
MK676_016972	AU3_HapA_CHR10	SP	No	No	Yes	extracellular	MK675_013217	No	No	-	-	-	-	-
MK676_016994	AU3_HapA_CHR10	SP	No	No	Yes	extracellular	MK675_013239	No	No	-	-	-	-	-
MK676_016997	AU3_HapA_CHR10	SP	No	No	Yes	extracellular	MK675_013242	No	No	-	-	-	-	-
MK676_017015	AU3_HapA_CHR10	SP	No	No	Yes	peroxisome	MK675_013255	No	No	-	-	-	-	-
MK676_017065	AU3_HapA_CHR10	SP	No	No	Yes	mitochondria	MK675_013292	No	No	-	-	-	-	-
MK676_017083	AU3_HapA_CHR10	SP	No	No	Yes	extracellular	MK675_013309	No	No	-	-	-	-	-
MK676_017104	AU3_HapA_CHR10	SP	No	No	Yes	extracellular	MK675_013334	No	No	-	-	-	-	-
MK676_017110	AU3_HapA_CHR10	SP	No	No	Yes	nucleus	MK675_013335	No	No	-	-	-	-	-
MK676_017118	AU3_HapA_CHR10	SP	No	No	Yes	extracellular	MK675_013343	No	No	-	-	-	-	-
MK676_017123	AU3_HapA_CHR10	SP	No	No	Yes	extracellular	Haplotype specific	No	No	-	-	-	-	-
MK676_017143	AU3_HapA_CHR10	SP	No	No	Yes	extracellular	Haplotype specific	No	No	-	-	-	-	-
MK676_017163	AU3_HapA_CHR10	SP	No	No	Yes	extracellular	Haplotype specific	No	No	-	-	-	-	-
MK676_017185	AU3_HapA_CHR10	SP	No	No	Yes	plasma membrane	MK675_013399	No	No	-	-	-	-	-
MK676_017219	AU3_HapA_CHR11	SP	No	No	Yes	extracellular	Haplotype specific	No	No	-	-	-	-	-
MK676_017228	AU3_HapA_CHR11	SP	No	No	Yes	extracellular	MK675_013436	No	No	-	-	-	-	-
MK676_017231	AU3_HapA_CHR11	SP	No	No	Yes	extracellular	MK675_013438	No	No	-	-	-	-	-
MK676_017237	AU3_HapA_CHR11	SP	No	No	Yes	extracellular	MK675_013444	Yes	Yes	3.80647	-	-	-	-4.36211
MK676_017249	AU3_HapA_CHR11	SP	No	No	Yes	extracellular	MK675_013473	No	No	-	-	-	-	-
MK676_017257	AU3_HapA_CHR11	SP	No	No	Yes	extracellular	MK675_014689	No	No	-	-	-	-	-
MK676_017268	AU3_HapA_CHR11	SP	No	No	Yes	extracellular	MK675_013473	No	No	-	-	-	-	-
MK676_017270	AU3_HapA_CHR11	SP	No	No	Yes	mitochondria	MK675_013476	No	No	-	-	-	-	-
MK676_017309	AU3_HapA_CHR11	SP	No	No	Yes	mitochondria	MK675_013502	Yes	Yes	-	-	-	-6.70988	-6.15407
MK676_017310	AU3_HapA_CHR11	SP	No	No	Yes	extracellular	MK675_013503	Yes	Yes	-	-	-	-	-2.13495
MK676_017325	AU3_HapA_CHR11	SP	No	No	Yes	nucleus	MK675_013513	No	No	-	-	-	-	-
MK676_017353	AU3_HapA_CHR11	SP	No	No	Yes	plasma membrane	MK675_013549	No	No	-	-	-	-	-
MK676_017401	AU3_HapA_CHR11	SP	No	No	Yes	extracellular	MK675_013589	No	No	-	-	-	-	-
MK676_017417	AU3_HapA_CHR11	SP	No	No	Yes	extracellular	MK675_013607	No	No	-	-	-	-	-
MK676_017418	AU3_HapA_CHR11	SP	No	No	Yes	extracellular	MK675_013608	No	No	-	-	-	-	-
MK676_017454	AU3_HapA_CHR11	SP	No	No	Yes	cytoplasm	MK675_013638	No	No	-	-	-	-	-
MK676_017495	AU3_HapA_CHR11	SP	No	No	Yes	extracellular	Haplotype specific	No	No	-	-	-	-	-
MK676_017519	AU3_HapA_CHR11	SP	No	No	Yes	extracellular	MK675_013669	No	No	-	-	-	-	-
MK676_017694	AU3_HapA_CHR11	SP	No	No	Yes	mitochondria	MK675_013833	No	No	-	-	-	-	-
MK676_017705	AU3_HapA_CHR11	SP	No	No	Yes	golgi apparatus	MK675_013844	No	No	-	-	-	-	-
MK676_017711	AU3_HapA_CHR11	SP	No	No	Yes	extracellular	MK675_013846	Yes	Yes	-	-	-	5.83556	5.71914
MK676_017720	AU3_HapA_CHR11	SP	No	No	Yes	mitochondria	MK675_013857	No	No	-	-	-	-	-
MK676_017722	AU3_HapA_CHR11	SP	No	No	Yes	extracellular	MK675_013858	No	No	-	-	-	-	-
MK676_017763	AU3_HapA_CHR11	SP	No	No	Yes	extracellular	MK675_013889	No	No	-	-	-	-	-
MK676_017771	AU3_HapA_CHR11	SP	No	No	Yes	mitochondria	MK675_013891	No	No	-	-	-	-	-
MK676_017788	AU3_HapA_CHR11	SP	No	No	Yes	plasma membrane	MK675_013903	No	No	-	-	-	-	-
MK676_017867	AU3_HapA_CHR11	SP	No	No	Yes	extracellular	MK675_013962	No	No	-	-	-	-	-
MK676_017914	AU3_HapA_CHR11	SP	No	No	Yes	nucleus	Haplotype specific	No	No	-	-	-	-	-
MK676_017922	AU3_HapA_CHR11	SP	No	No	Yes	cytoplasm	MK675_014007	No	No	-	-	-	-	-
MK676_017939	AU3_HapA_CHR11	SP	No	No	Yes	mitochondria	Haplotype specific	No	No	-	-	-	-	-
MK676_017948	AU3_HapA_CHR11	SP	No	No	Yes	extracellular	MK675_014027	No	No	-	-	-	-	-
MK676_017980	AU3_HapA_CHR11	SP	No	No	Yes	extracellular	MK675_014049	No	No	-	-	-	-	-
MK676_017996	AU3_HapA_CHR11	SP	No	No	Yes	extracellular	MK675_014064	No	No	-	-	-	-	-
MK676_018102	AU3_HapA_CHR11	SP	No	No	Yes	extracellular	MK675_014132	No	No	-	-	-	-	-
MK676_018170	AU3_HapA_CHR11	SP	No	No	Yes	extracellular	MK675_014174	No	No	-	-	-	-	-
MK676_018180	AU3_HapA_CHR11	SP	No	No	Yes	plasma membrane	MK675_014180	No	No	-	-	-	-	-
MK676_018196	AU3_HapA_CHR11	SP	No	No	Yes	plasma membrane	MK675_014191	Yes	Yes	-	-3.36194	-	-	-
MK676_018216	AU3_HapA_CHR11	SP	No	No	Yes	extracellular	MK675_014211	Yes	Yes	-	-	2.10208	2.92397	2.71289
MK676_018221	AU3_HapA_CHR11	SP	No	No	Yes	extracellular	Haplotype specific	No	No	-	-	-	-	-
MK676_018238	AU3_HapA_CHR11	SP	No	No	Yes	extracellular	MK675_014222	Yes	Yes	-	-	-	-4.08666	-5.35631
MK676_018271	AU3_HapA_CHR11	SP	No	No	Yes	mitochondria	Haplotype specific	No	No	-	-	-	-	-
MK676_018274	AU3_HapA_CHR11	SP	No	No	Yes	extracellular	Haplotype specific	No	No	-	-	-	-	-
MK676_018279	AU3_HapA_CHR11	SP	No	No	Yes	extracellular	MK675_014264	Yes	Yes	-	8.30615	-	11.4003	11.8226
MK676_018284	AU3_HapA_CHR11	SP	Yes		No	-	Haplotype specific	Yes	Yes	3.34787	-	3.57428	6.12723	6.14138
MK676_018364	AU3_HapA_CHR11	SP	No	No	Yes	nucleus	MK675_014341	No	No	-	-	-	-	-
MK676_018386	AU3_HapA_CHR11	SP	No	No	Yes	extracellular	MK675_014359	No	No	-	-	-	-	-
MK676_018427	AU3_HapA_CHR11	SP	No	No	Yes	nucleus	MK675_014369	No	No	-	-	-	-	-
MK676_018442	AU3_HapA_CHR11	SP	No	No	Yes	extracellular	MK675_014379	Yes	Yes	-	-	-	-3.2998	-6.9207
MK676_018444	AU3_HapA_CHR11	SP	No	No	Yes	extracellular	MK675_014380	No	No	-	-	-	-	-
MK676_018458	AU3_HapA_CHR11	SP	No	No	Yes	extracellular	MK675_014390	No	No	-	-	-	-	-
MK676_018464	AU3_HapA_CHR11	SP	No	No	Yes	mitochondria	MK675_014395	No	No	-	-	-	-	-
MK676_018465	AU3_HapA_CHR11	SP	Yes		No	-	Haplotype specific	No	No	-	-	-	-	-
MK676_018480	AU3_HapA_CHR11	SP	No	No	Yes	extracellular	Haplotype specific	No	No	-	-	-	-	-
MK676_018507	AU3_HapA_CHR11	SP	No	No	Yes	extracellular	Haplotype specific	Yes	Yes	-	-	-	-	2.43646
MK676_018525	AU3_HapA_CHR11	SP	No	No	Yes	extracellular	MK675_014441	No	No	-	-	-	-	-
MK676_018526	AU3_HapA_CHR11	SP	No	No	Yes	extracellular	MK675_014443	No	No	-	-	-	-	-
MK676_018580	AU3_HapA_CHR11	SP	No	No	Yes	extracellular	Haplotype specific	Yes	Yes	7.98119	7.96157	8.81838	9.12075	8.41396
MK676_018640	AU3_HapA_CHR12	SP	No	No	Yes	plasma membrane	MK675_007377	No	No	-	-	-	-	-
MK676_018663	AU3_HapA_CHR12	SP	No	No	Yes	extracellular	MK675_014487	No	No	-	-	-	-	-
MK676_018677	AU3_HapA_CHR12	SP	No	No	Yes	extracellular	MK675_014499	No	No	-	-	-	-	-
MK676_018686	AU3_HapA_CHR12	SP	No	No	Yes	nucleus	MK675_014513	No	No	-	-	-	-	-
MK676_018707	AU3_HapA_CHR12	SP	No	No	Yes	extracellular	MK675_014529	No	No	-	-	-	-	-
MK676_018825	AU3_HapA_CHR12	SP	No	No	Yes	extracellular	MK675_014654	No	No	-	-	-	-	-
MK676_018849	AU3_HapA_CHR12	SP	No	No	Yes	extracellular	MK675_014675	No	No	-	-	-	-	-
MK676_018862	AU3_HapA_CHR12	SP	No	No	Yes	extracellular	MK675_014689	No	No	-	-	-	-	-
MK676_018867	AU3_HapA_CHR12	SP	No	No	Yes	extracellular	MK675_014693	No	No	-	-	-	-	-
MK676_018933	AU3_HapA_CHR12	SP	No	No	Yes	extracellular	MK675_014750	Yes	Yes	-	-	-	-4.75765	-6.83119
MK676_018942	AU3_HapA_CHR12	SP	No	No	Yes	extracellular	MK675_014759	Yes	Yes	-10.3384	-	-10.3384	-	2.60579
MK676_018960	AU3_HapA_CHR12	SP	No	No	Yes	extracellular	MK675_014772	No	No	-	-	-	-	-
MK676_019000	AU3_HapA_CHR12	SP	No	No	Yes	extracellular	MK675_014813	No	No	-	-	-	-	-
MK676_019006	AU3_HapA_CHR12	SP	No	No	Yes	extracellular	MK675_014816	Yes	Yes	-	-	-	11.9499	12.0695
MK676_019246	AU3_HapA_CHR12	SP	No	No	Yes	nucleus	MK675_015011	No	No	-	-	-	-	-
MK676_019250	AU3_HapA_CHR12	SP	No	No	Yes	plasma membrane	MK675_015023	Yes	Yes	-	-	-	-7.96307	-8.2093
MK676_019263	AU3_HapA_CHR12	SP	No	No	Yes	extracellular	MK675_015034	No	No	-	-	-	-	-
MK676_019264	AU3_HapA_CHR12	SP	No	No	Yes	extracellular	MK675_015035	No	No	-	-	-	-	-
MK676_019324	AU3_HapA_CHR12	SP	No	No	Yes	extracellular	MK675_015091	No	No	-	-	-	-	-
MK676_019328	AU3_HapA_CHR12	SP	No	No	Yes	plasma membrane	MK675_015096	No	No	-	-	-	-	-
[truncated: 388 more rows]
